# Supplementary material for: Corrupted coordination of epigenetic modifications leads to diverging chromatin states and transcriptional heterogeneity in CLL
Source: Nat Commun. 2019 Apr 23;10:1874. doi: 10.1038/s41467-019-09645-5 (PMC6478836; doi:10.1038/s41467-019-09645-5)
Supplement: Supplementary file 3 — Supplementary Data 1 [file 41467_2019_9645_MOESM3_ESM.xlsx]

## Sheet: Supp Data 1
Blueprint datasets
Experiment	Histome mark	Sample ID	Group	Tissue	Cell type	Dataset accession
ChIPSeq	H3K27ac	CLL-ERS1029987-S01JUYH1-100CLL-ChIPSeq-H3K27ac	Chronic Lymphocytic Leukemia	venous blood	Chronic Lymphocytic Leukemia	EGAD00001002384
ChIPSeq	H3K27ac	CLL-ERS1029987-S01JUYH1-100CLL-ChIPSeq-H3K27ac	Chronic Lymphocytic Leukemia	venous blood	Chronic Lymphocytic Leukemia	EGAD00001002384
ChIPSeq	H3K27ac	CLL-ERS1029989-S01HB6H1-10CLL-ChIPSeq-H3K27ac	Chronic Lymphocytic Leukemia	venous blood	Chronic Lymphocytic Leukemia	EGAD00001002384
ChIPSeq	H3K27ac	CLL-ERS1029989-S01HB6H1-10CLL-ChIPSeq-H3K27ac	Chronic Lymphocytic Leukemia	venous blood	Chronic Lymphocytic Leukemia	EGAD00001002384
ChIPSeq	H3K27ac	CLL-ERS1029989-S01HB6H1-10CLL-ChIPSeq-H3K27ac	Chronic Lymphocytic Leukemia	venous blood	Chronic Lymphocytic Leukemia	EGAD00001002384
ChIPSeq	H3K27ac	CLL-ERS1029992-S01JQ5H1-11CLL-ChIPSeq-H3K27ac	Chronic Lymphocytic Leukemia	venous blood	Chronic Lymphocytic Leukemia	EGAD00001002384
ChIPSeq	H3K27ac	CLL-ERS1029992-S01JQ5H1-11CLL-ChIPSeq-H3K27ac	Chronic Lymphocytic Leukemia	venous blood	Chronic Lymphocytic Leukemia	EGAD00001002384
ChIPSeq	H3K27ac	CLL-ERS1029993-S01KQ1H1-1220CLL-ChIPSeq-H3K27ac	Chronic Lymphocytic Leukemia	venous blood	Chronic Lymphocytic Leukemia	EGAD00001002384
ChIPSeq	H3K27ac	CLL-ERS1029993-S01KQ1H1-1220CLL-ChIPSeq-H3K27ac	Chronic Lymphocytic Leukemia	venous blood	Chronic Lymphocytic Leukemia	EGAD00001002384
ChIPSeq	H3K27ac	CLL-ERS1029995-S01KSYH1-1236CLL-ChIPSeq-H3K27ac	Chronic Lymphocytic Leukemia	venous blood	Chronic Lymphocytic Leukemia	EGAD00001002384
ChIPSeq	H3K27ac	CLL-ERS1029995-S01KSYH1-1236CLL-ChIPSeq-H3K27ac	Chronic Lymphocytic Leukemia	venous blood	Chronic Lymphocytic Leukemia	EGAD00001002384
ChIPSeq	H3K27ac	CLL-ERS1030000-S01JMDH1-1339CLL-ChIPSeq-H3K27ac	Chronic Lymphocytic Leukemia	venous blood	Chronic Lymphocytic Leukemia	EGAD00001002384
ChIPSeq	H3K27ac	CLL-ERS1030000-S01JMDH1-1339CLL-ChIPSeq-H3K27ac	Chronic Lymphocytic Leukemia	venous blood	Chronic Lymphocytic Leukemia	EGAD00001002384
ChIPSeq	H3K27ac	CLL-ERS1030002-S01JNBH1-1344CLL-ChIPSeq-H3K27ac	Chronic Lymphocytic Leukemia	venous blood	Chronic Lymphocytic Leukemia	EGAD00001002384
ChIPSeq	H3K27ac	CLL-ERS1030002-S01JNBH1-1344CLL-ChIPSeq-H3K27ac	Chronic Lymphocytic Leukemia	venous blood	Chronic Lymphocytic Leukemia	EGAD00001002384
ChIPSeq	H3K27ac	CLL-ERS1030002-S01JNBH1-1344CLL-ChIPSeq-H3K27ac	Chronic Lymphocytic Leukemia	venous blood	Chronic Lymphocytic Leukemia	EGAD00001002384
ChIPSeq	H3K27ac	CLL-ERS1030003-S01JP7H1-1360CLL-ChIPSeq-H3K27ac	Chronic Lymphocytic Leukemia	venous blood	Chronic Lymphocytic Leukemia	EGAD00001002384
ChIPSeq	H3K27ac	CLL-ERS1030003-S01JP7H1-1360CLL-ChIPSeq-H3K27ac	Chronic Lymphocytic Leukemia	venous blood	Chronic Lymphocytic Leukemia	EGAD00001002384
ChIPSeq	H3K27ac	CLL-ERS1030005-S01HMLH1-138CLL-ChIPSeq-H3K27ac	Chronic Lymphocytic Leukemia	venous blood	Chronic Lymphocytic Leukemia	EGAD00001002384
ChIPSeq	H3K27ac	CLL-ERS1030005-S01HMLH1-138CLL-ChIPSeq-H3K27ac	Chronic Lymphocytic Leukemia	venous blood	Chronic Lymphocytic Leukemia	EGAD00001002384
ChIPSeq	H3K27ac	CLL-ERS1030005-S01HMLH1-138CLL-ChIPSeq-H3K27ac	Chronic Lymphocytic Leukemia	venous blood	Chronic Lymphocytic Leukemia	EGAD00001002384
ChIPSeq	H3K27ac	CLL-ERS1030009-S01HC4H1-16CLL-ChIPSeq-H3K27ac	Chronic Lymphocytic Leukemia	venous blood	Chronic Lymphocytic Leukemia	EGAD00001002384
ChIPSeq	H3K27ac	CLL-ERS1030009-S01HC4H1-16CLL-ChIPSeq-H3K27ac	Chronic Lymphocytic Leukemia	venous blood	Chronic Lymphocytic Leukemia	EGAD00001002384
ChIPSeq	H3K27ac	CLL-ERS1030010-S01K0GH1-175CLL-ChIPSeq-H3K27ac	Chronic Lymphocytic Leukemia	venous blood	Chronic Lymphocytic Leukemia	EGAD00001002384
ChIPSeq	H3K27ac	CLL-ERS1030010-S01K0GH1-175CLL-ChIPSeq-H3K27ac	Chronic Lymphocytic Leukemia	venous blood	Chronic Lymphocytic Leukemia	EGAD00001002384
ChIPSeq	H3K27ac	CLL-ERS1030012-S01HNJH1-176CLL-ChIPSeq-H3K27ac	Chronic Lymphocytic Leukemia	venous blood	Chronic Lymphocytic Leukemia	EGAD00001002384
ChIPSeq	H3K27ac	CLL-ERS1030012-S01HNJH1-176CLL-ChIPSeq-H3K27ac	Chronic Lymphocytic Leukemia	venous blood	Chronic Lymphocytic Leukemia	EGAD00001002384
ChIPSeq	H3K27ac	CLL-ERS1030013-S01QC5H1-180CLL-ChIPSeq-H3K27ac	Chronic Lymphocytic Leukemia	venous blood	Chronic Lymphocytic Leukemia	EGAD00001002384
ChIPSeq	H3K27ac	CLL-ERS1030013-S01QC5H1-180CLL-ChIPSeq-H3K27ac	Chronic Lymphocytic Leukemia	venous blood	Chronic Lymphocytic Leukemia	EGAD00001002384
ChIPSeq	H3K27ac	CLL-ERS1030016-S01HT7H1-188CLL-ChIPSeq-H3K27ac	Chronic Lymphocytic Leukemia	venous blood	Chronic Lymphocytic Leukemia	EGAD00001002384
ChIPSeq	H3K27ac	CLL-ERS1030016-S01HT7H1-188CLL-ChIPSeq-H3K27ac	Chronic Lymphocytic Leukemia	venous blood	Chronic Lymphocytic Leukemia	EGAD00001002384
ChIPSeq	H3K27ac	CLL-ERS1030017-S01QD3H1-189CLL-ChIPSeq-H3K27ac	Chronic Lymphocytic Leukemia	venous blood	Chronic Lymphocytic Leukemia	EGAD00001002384
ChIPSeq	H3K27ac	CLL-ERS1030017-S01QD3H1-189CLL-ChIPSeq-H3K27ac	Chronic Lymphocytic Leukemia	venous blood	Chronic Lymphocytic Leukemia	EGAD00001002384
ChIPSeq	H3K27ac	CLL-ERS1030018-S01QE1H1-191CLL-ChIPSeq-H3K27ac	Chronic Lymphocytic Leukemia	venous blood	Chronic Lymphocytic Leukemia	EGAD00001002384
ChIPSeq	H3K27ac	CLL-ERS1030018-S01QE1H1-191CLL-ChIPSeq-H3K27ac	Chronic Lymphocytic Leukemia	venous blood	Chronic Lymphocytic Leukemia	EGAD00001002384
ChIPSeq	H3K27ac	CLL-ERS1030020-S01K1EH1-192CLL-ChIPSeq-H3K27ac	Chronic Lymphocytic Leukemia	venous blood	Chronic Lymphocytic Leukemia	EGAD00001002384
ChIPSeq	H3K27ac	CLL-ERS1030020-S01K1EH1-192CLL-ChIPSeq-H3K27ac	Chronic Lymphocytic Leukemia	venous blood	Chronic Lymphocytic Leukemia	EGAD00001002384
ChIPSeq	H3K27ac	CLL-ERS1030022-S01HA8H1-1CLL-ChIPSeq-H3K27ac	Chronic Lymphocytic Leukemia	venous blood	Chronic Lymphocytic Leukemia	EGAD00001002384
ChIPSeq	H3K27ac	CLL-ERS1030022-S01HA8H1-1CLL-ChIPSeq-H3K27ac	Chronic Lymphocytic Leukemia	venous blood	Chronic Lymphocytic Leukemia	EGAD00001002384
ChIPSeq	H3K27ac	CLL-ERS1030024-S01QGYH1-270CLL-ChIPSeq-H3K27ac	Chronic Lymphocytic Leukemia	venous blood	Chronic Lymphocytic Leukemia	EGAD00001002384
ChIPSeq	H3K27ac	CLL-ERS1030024-S01QGYH1-270CLL-ChIPSeq-H3K27ac	Chronic Lymphocytic Leukemia	venous blood	Chronic Lymphocytic Leukemia	EGAD00001002384
ChIPSeq	H3K27ac	CLL-ERS1030025-S01QHWH1-273CLL-ChIPSeq-H3K27ac	Chronic Lymphocytic Leukemia	venous blood	Chronic Lymphocytic Leukemia	EGAD00001002384
ChIPSeq	H3K27ac	CLL-ERS1030025-S01QHWH1-273CLL-ChIPSeq-H3K27ac	Chronic Lymphocytic Leukemia	venous blood	Chronic Lymphocytic Leukemia	EGAD00001002384
ChIPSeq	H3K27ac	CLL-ERS1030027-S01HU5H1-278CLL-ChIPSeq-H3K27ac	Chronic Lymphocytic Leukemia	venous blood	Chronic Lymphocytic Leukemia	EGAD00001002384
ChIPSeq	H3K27ac	CLL-ERS1030027-S01HU5H1-278CLL-ChIPSeq-H3K27ac	Chronic Lymphocytic Leukemia	venous blood	Chronic Lymphocytic Leukemia	EGAD00001002384
ChIPSeq	H3K27ac	CLL-ERS1030029-S01HD2H1-27CLL-ChIPSeq-H3K27ac	Chronic Lymphocytic Leukemia	venous blood	Chronic Lymphocytic Leukemia	EGAD00001002384
ChIPSeq	H3K27ac	CLL-ERS1030029-S01HD2H1-27CLL-ChIPSeq-H3K27ac	Chronic Lymphocytic Leukemia	venous blood	Chronic Lymphocytic Leukemia	EGAD00001002384
ChIPSeq	H3K27ac	CLL-ERS1030032-S01QJSH1-298CLL-ChIPSeq-H3K27ac	Chronic Lymphocytic Leukemia	venous blood	Chronic Lymphocytic Leukemia	EGAD00001002384
ChIPSeq	H3K27ac	CLL-ERS1030032-S01QJSH1-298CLL-ChIPSeq-H3K27ac	Chronic Lymphocytic Leukemia	venous blood	Chronic Lymphocytic Leukemia	EGAD00001002384
ChIPSeq	H3K27ac	CLL-ERS1030037-S01J0KH1-361CLL-ChIPSeq-H3K27ac	Chronic Lymphocytic Leukemia	venous blood	Chronic Lymphocytic Leukemia	EGAD00001002384
ChIPSeq	H3K27ac	CLL-ERS1030037-S01J0KH1-361CLL-ChIPSeq-H3K27ac	Chronic Lymphocytic Leukemia	venous blood	Chronic Lymphocytic Leukemia	EGAD00001002384
ChIPSeq	H3K27ac	CLL-ERS1030040-S01J1IH1-371CLL-ChIPSeq-H3K27ac	Chronic Lymphocytic Leukemia	venous blood	Chronic Lymphocytic Leukemia	EGAD00001002384
ChIPSeq	H3K27ac	CLL-ERS1030040-S01J1IH1-371CLL-ChIPSeq-H3K27ac	Chronic Lymphocytic Leukemia	venous blood	Chronic Lymphocytic Leukemia	EGAD00001002384
ChIPSeq	H3K27ac	CLL-ERS1030041-S01J2GH1-372CLL-ChIPSeq-H3K27ac	Chronic Lymphocytic Leukemia	venous blood	Chronic Lymphocytic Leukemia	EGAD00001002384
ChIPSeq	H3K27ac	CLL-ERS1030041-S01J2GH1-372CLL-ChIPSeq-H3K27ac	Chronic Lymphocytic Leukemia	venous blood	Chronic Lymphocytic Leukemia	EGAD00001002384
ChIPSeq	H3K27ac	CLL-ERS1030044-S01K72H1-384CLL-ChIPSeq-H3K27ac	Chronic Lymphocytic Leukemia	venous blood	Chronic Lymphocytic Leukemia	EGAD00001002384
ChIPSeq	H3K27ac	CLL-ERS1030044-S01K72H1-384CLL-ChIPSeq-H3K27ac	Chronic Lymphocytic Leukemia	venous blood	Chronic Lymphocytic Leukemia	EGAD00001002384
ChIPSeq	H3K27ac	CLL-ERS1030044-S01K72H1-384CLL-ChIPSeq-H3K27ac	Chronic Lymphocytic Leukemia	venous blood	Chronic Lymphocytic Leukemia	EGAD00001002384
ChIPSeq	H3K27ac	CLL-ERS1030045-S01Q9BH1-41CLL-ChIPSeq-H3K27ac	Chronic Lymphocytic Leukemia	venous blood	Chronic Lymphocytic Leukemia	EGAD00001002384
ChIPSeq	H3K27ac	CLL-ERS1030045-S01Q9BH1-41CLL-ChIPSeq-H3K27ac	Chronic Lymphocytic Leukemia	venous blood	Chronic Lymphocytic Leukemia	EGAD00001002384
ChIPSeq	H3K27ac	CLL-ERS1030047-S01K9ZH1-510CLL-ChIPSeq-H3K27ac	Chronic Lymphocytic Leukemia	venous blood	Chronic Lymphocytic Leukemia	EGAD00001002384
ChIPSeq	H3K27ac	CLL-ERS1030047-S01K9ZH1-510CLL-ChIPSeq-H3K27ac	Chronic Lymphocytic Leukemia	venous blood	Chronic Lymphocytic Leukemia	EGAD00001002384
ChIPSeq	H3K27ac	CLL-ERS1030051-S01KAXH1-561CLL-ChIPSeq-H3K27ac	Chronic Lymphocytic Leukemia	venous blood	Chronic Lymphocytic Leukemia	EGAD00001002384
ChIPSeq	H3K27ac	CLL-ERS1030051-S01KAXH1-561CLL-ChIPSeq-H3K27ac	Chronic Lymphocytic Leukemia	venous blood	Chronic Lymphocytic Leukemia	EGAD00001002384
ChIPSeq	H3K27ac	CLL-ERS1030052-S01KBVH1-564CLL-ChIPSeq-H3K27ac	Chronic Lymphocytic Leukemia	venous blood	Chronic Lymphocytic Leukemia	EGAD00001002384
ChIPSeq	H3K27ac	CLL-ERS1030052-S01KBVH1-564CLL-ChIPSeq-H3K27ac	Chronic Lymphocytic Leukemia	venous blood	Chronic Lymphocytic Leukemia	EGAD00001002384
ChIPSeq	H3K27ac	CLL-ERS1030054-S01J5AH1-618CLL-ChIPSeq-H3K27ac	Chronic Lymphocytic Leukemia	venous blood	Chronic Lymphocytic Leukemia	EGAD00001002384
ChIPSeq	H3K27ac	CLL-ERS1030054-S01J5AH1-618CLL-ChIPSeq-H3K27ac	Chronic Lymphocytic Leukemia	venous blood	Chronic Lymphocytic Leukemia	EGAD00001002384
ChIPSeq	H3K27ac	CLL-ERS1030054-S01J5AH1-618CLL-ChIPSeq-H3K27ac	Chronic Lymphocytic Leukemia	venous blood	Chronic Lymphocytic Leukemia	EGAD00001002384
ChIPSeq	H3K27ac	CLL-ERS1030057-S01HE0H1-64CLL-ChIPSeq-H3K27ac	Chronic Lymphocytic Leukemia	venous blood	Chronic Lymphocytic Leukemia	EGAD00001002384
ChIPSeq	H3K27ac	CLL-ERS1030057-S01HE0H1-64CLL-ChIPSeq-H3K27ac	Chronic Lymphocytic Leukemia	venous blood	Chronic Lymphocytic Leukemia	EGAD00001002384
ChIPSeq	H3K27ac	CLL-ERS1030059-S01J68H1-749CLL-ChIPSeq-H3K27ac	Chronic Lymphocytic Leukemia	venous blood	Chronic Lymphocytic Leukemia	EGAD00001002384
ChIPSeq	H3K27ac	CLL-ERS1030059-S01J68H1-749CLL-ChIPSeq-H3K27ac	Chronic Lymphocytic Leukemia	venous blood	Chronic Lymphocytic Leukemia	EGAD00001002384
ChIPSeq	H3K27ac	CLL-ERS1030060-S01J76H1-773CLL-ChIPSeq-H3K27ac	Chronic Lymphocytic Leukemia	venous blood	Chronic Lymphocytic Leukemia	EGAD00001002384
ChIPSeq	H3K27ac	CLL-ERS1030060-S01J76H1-773CLL-ChIPSeq-H3K27ac	Chronic Lymphocytic Leukemia	venous blood	Chronic Lymphocytic Leukemia	EGAD00001002384
ChIPSeq	H3K27ac	CLL-ERS1030064-S01HFZH1-82CLL-ChIPSeq-H3K27ac	Chronic Lymphocytic Leukemia	venous blood	Chronic Lymphocytic Leukemia	EGAD00001002384
ChIPSeq	H3K27ac	CLL-ERS1030064-S01HFZH1-82CLL-ChIPSeq-H3K27ac	Chronic Lymphocytic Leukemia	venous blood	Chronic Lymphocytic Leukemia	EGAD00001002384
ChIPSeq	H3K27ac	CLL-ERS1030064-S01HFZH1-82CLL-ChIPSeq-H3K27ac	Chronic Lymphocytic Leukemia	venous blood	Chronic Lymphocytic Leukemia	EGAD00001002384
ChIPSeq	H3K27ac	CLL-ERS1030065-S01J92H1-852CLL-ChIPSeq-H3K27ac	Chronic Lymphocytic Leukemia	venous blood	Chronic Lymphocytic Leukemia	EGAD00001002384
ChIPSeq	H3K27ac	CLL-ERS1030065-S01J92H1-852CLL-ChIPSeq-H3K27ac	Chronic Lymphocytic Leukemia	venous blood	Chronic Lymphocytic Leukemia	EGAD00001002384
ChIPSeq	H3K27ac	CLL-ERS1030066-S01KKDH1-859CLL-ChIPSeq-H3K27ac	Chronic Lymphocytic Leukemia	venous blood	Chronic Lymphocytic Leukemia	EGAD00001002384
ChIPSeq	H3K27ac	CLL-ERS1030066-S01KKDH1-859CLL-ChIPSeq-H3K27ac	Chronic Lymphocytic Leukemia	venous blood	Chronic Lymphocytic Leukemia	EGAD00001002384
ChIPSeq	H3K27ac	CLL-ERS1030068-S01HGXH1-90CLL-ChIPSeq-H3K27ac	Chronic Lymphocytic Leukemia	venous blood	Chronic Lymphocytic Leukemia	EGAD00001002384
ChIPSeq	H3K27ac	CLL-ERS1030068-S01HGXH1-90CLL-ChIPSeq-H3K27ac	Chronic Lymphocytic Leukemia	venous blood	Chronic Lymphocytic Leukemia	EGAD00001002384
ChIPSeq	H3K27ac	CLL-ERS1030069-S01QA9H1-91CLL-ChIPSeq-H3K27ac	Chronic Lymphocytic Leukemia	venous blood	Chronic Lymphocytic Leukemia	EGAD00001002384
ChIPSeq	H3K27ac	CLL-ERS1030069-S01QA9H1-91CLL-ChIPSeq-H3K27ac	Chronic Lymphocytic Leukemia	venous blood	Chronic Lymphocytic Leukemia	EGAD00001002384
ChIPSeq	H3K27ac	CLL-ERS1043995-S01JWUH1-131CLL-ChIPSeq-H3K27ac	Chronic Lymphocytic Leukemia	venous blood	Chronic Lymphocytic Leukemia	EGAD00001002384
ChIPSeq	H3K27ac	CLL-ERS1043995-S01JWUH1-131CLL-ChIPSeq-H3K27ac	Chronic Lymphocytic Leukemia	venous blood	Chronic Lymphocytic Leukemia	EGAD00001002384
ChIPSeq	H3K27ac	CLL-ERS1043996-S01JR3H1-24CLL-ChIPSeq-H3K27ac	Chronic Lymphocytic Leukemia	venous blood	Chronic Lymphocytic Leukemia	EGAD00001002384
ChIPSeq	H3K27ac	CLL-ERS1043996-S01JR3H1-24CLL-ChIPSeq-H3K27ac	Chronic Lymphocytic Leukemia	venous blood	Chronic Lymphocytic Leukemia	EGAD00001002384
ChIPSeq	H3K27ac	CLL-ERS1044690-S01JVWH1-125CLL-ChIPSeq-H3K27ac	Chronic Lymphocytic Leukemia	venous blood	Chronic Lymphocytic Leukemia	EGAD00001002384
ChIPSeq	H3K27ac	CLL-ERS1044690-S01JVWH1-125CLL-ChIPSeq-H3K27ac	Chronic Lymphocytic Leukemia	venous blood	Chronic Lymphocytic Leukemia	EGAD00001002384
ChIPSeq	H3K27ac	CLL-ERS1044692-S01JYQH1-166CLL-ChIPSeq-H3K27ac	Chronic Lymphocytic Leukemia	venous blood	Chronic Lymphocytic Leukemia	EGAD00001002384
ChIPSeq	H3K27ac	CLL-ERS1044692-S01JYQH1-166CLL-ChIPSeq-H3K27ac	Chronic Lymphocytic Leukemia	venous blood	Chronic Lymphocytic Leukemia	EGAD00001002384
ChIPSeq	H3K27ac	CLL-ERS1044694-S01QB7H1-172CLL-ChIPSeq-H3K27ac	Chronic Lymphocytic Leukemia	venous blood	Chronic Lymphocytic Leukemia	EGAD00001002384
ChIPSeq	H3K27ac	CLL-ERS1044694-S01QB7H1-172CLL-ChIPSeq-H3K27ac	Chronic Lymphocytic Leukemia	venous blood	Chronic Lymphocytic Leukemia	EGAD00001002384
ChIPSeq	H3K27ac	CLL-ERS1044696-S01K3AH1-294CLL-ChIPSeq-H3K27ac	Chronic Lymphocytic Leukemia	venous blood	Chronic Lymphocytic Leukemia	EGAD00001002384
ChIPSeq	H3K27ac	CLL-ERS1044696-S01K3AH1-294CLL-ChIPSeq-H3K27ac	Chronic Lymphocytic Leukemia	venous blood	Chronic Lymphocytic Leukemia	EGAD00001002384
ChIPSeq	H3K27ac	CLL-ERS1044698-S01QKQH1-305CLL-ChIPSeq-H3K27ac	Chronic Lymphocytic Leukemia	venous blood	Chronic Lymphocytic Leukemia	EGAD00001002384
ChIPSeq	H3K27ac	CLL-ERS1044698-S01QKQH1-305CLL-ChIPSeq-H3K27ac	Chronic Lymphocytic Leukemia	venous blood	Chronic Lymphocytic Leukemia	EGAD00001002384
ChIPSeq	H3K27ac	CLL-ERS1044700-S01K48H1-312CLL-ChIPSeq-H3K27ac	Chronic Lymphocytic Leukemia	venous blood	Chronic Lymphocytic Leukemia	EGAD00001002384
ChIPSeq	H3K27ac	CLL-ERS1044700-S01K48H1-312CLL-ChIPSeq-H3K27ac	Chronic Lymphocytic Leukemia	venous blood	Chronic Lymphocytic Leukemia	EGAD00001002384
ChIPSeq	H3K27ac	CLL-ERS1044704-S01QMMH1-447CLL-ChIPSeq-H3K27ac	Chronic Lymphocytic Leukemia	venous blood	Chronic Lymphocytic Leukemia	EGAD00001002384
ChIPSeq	H3K27ac	CLL-ERS1044704-S01QMMH1-447CLL-ChIPSeq-H3K27ac	Chronic Lymphocytic Leukemia	venous blood	Chronic Lymphocytic Leukemia	EGAD00001002384
ChIPSeq	H3K27ac	CLL-ERS1044706-S01QNKH1-466CLL-ChIPSeq-H3K27ac	Chronic Lymphocytic Leukemia	venous blood	Chronic Lymphocytic Leukemia	EGAD00001002384
ChIPSeq	H3K27ac	CLL-ERS1044706-S01QNKH1-466CLL-ChIPSeq-H3K27ac	Chronic Lymphocytic Leukemia	venous blood	Chronic Lymphocytic Leukemia	EGAD00001002384
ChIPSeq	H3K27ac	CLL-ERS1044708-S01K80H1-477CLL-ChIPSeq-H3K27ac	Chronic Lymphocytic Leukemia	venous blood	Chronic Lymphocytic Leukemia	EGAD00001002384
ChIPSeq	H3K27ac	CLL-ERS1044708-S01K80H1-477CLL-ChIPSeq-H3K27ac	Chronic Lymphocytic Leukemia	venous blood	Chronic Lymphocytic Leukemia	EGAD00001002384
ChIPSeq	H3K27ac	CLL-ERS1044710-S01QPGH1-504CLL-ChIPSeq-H3K27ac	Chronic Lymphocytic Leukemia	venous blood	Chronic Lymphocytic Leukemia	EGAD00001002384
ChIPSeq	H3K27ac	CLL-ERS1044710-S01QPGH1-504CLL-ChIPSeq-H3K27ac	Chronic Lymphocytic Leukemia	venous blood	Chronic Lymphocytic Leukemia	EGAD00001002384
ChIPSeq	H3K27ac	CLL-ERS1044712-S01QQEH1-505CLL-ChIPSeq-H3K27ac	Chronic Lymphocytic Leukemia	venous blood	Chronic Lymphocytic Leukemia	EGAD00001002384
ChIPSeq	H3K27ac	CLL-ERS1044712-S01QQEH1-505CLL-ChIPSeq-H3K27ac	Chronic Lymphocytic Leukemia	venous blood	Chronic Lymphocytic Leukemia	EGAD00001002384
ChIPSeq	H3K27ac	CLL-ERS1044714-S01KCTH1-598CLL-ChIPSeq-H3K27ac	Chronic Lymphocytic Leukemia	venous blood	Chronic Lymphocytic Leukemia	EGAD00001002384
ChIPSeq	H3K27ac	CLL-ERS1044714-S01KCTH1-598CLL-ChIPSeq-H3K27ac	Chronic Lymphocytic Leukemia	venous blood	Chronic Lymphocytic Leukemia	EGAD00001002384
ChIPSeq	H3K27ac	CLL-ERS1044716-S01QRCH1-621CLL-ChIPSeq-H3K27ac	Chronic Lymphocytic Leukemia	venous blood	Chronic Lymphocytic Leukemia	EGAD00001002384
ChIPSeq	H3K27ac	CLL-ERS1044716-S01QRCH1-621CLL-ChIPSeq-H3K27ac	Chronic Lymphocytic Leukemia	venous blood	Chronic Lymphocytic Leukemia	EGAD00001002384
ChIPSeq	H3K27ac	CLL-ERS1044718-S01KFNH1-689CLL-ChIPSeq-H3K27ac	Chronic Lymphocytic Leukemia	venous blood	Chronic Lymphocytic Leukemia	EGAD00001002384
ChIPSeq	H3K27ac	CLL-ERS1044718-S01KFNH1-689CLL-ChIPSeq-H3K27ac	Chronic Lymphocytic Leukemia	venous blood	Chronic Lymphocytic Leukemia	EGAD00001002384
ChIPSeq	H3K27ac	CLL-ERS1044721-S01QSAH1-725CLL-ChIPSeq-H3K27ac	Chronic Lymphocytic Leukemia	venous blood	Chronic Lymphocytic Leukemia	EGAD00001002384
ChIPSeq	H3K27ac	CLL-ERS1044721-S01QSAH1-725CLL-ChIPSeq-H3K27ac	Chronic Lymphocytic Leukemia	venous blood	Chronic Lymphocytic Leukemia	EGAD00001002384
ChIPSeq	H3K27ac	CLL-ERS1044723-S01KGLH1-732CLL-ChIPSeq-H3K27ac	Chronic Lymphocytic Leukemia	venous blood	Chronic Lymphocytic Leukemia	EGAD00001002384
ChIPSeq	H3K27ac	CLL-ERS1044723-S01KGLH1-732CLL-ChIPSeq-H3K27ac	Chronic Lymphocytic Leukemia	venous blood	Chronic Lymphocytic Leukemia	EGAD00001002384
ChIPSeq	H3K27ac	CLL-ERS1044725-S01QT8H1-754CLL-ChIPSeq-H3K27ac	Chronic Lymphocytic Leukemia	venous blood	Chronic Lymphocytic Leukemia	EGAD00001002384
ChIPSeq	H3K27ac	CLL-ERS1044725-S01QT8H1-754CLL-ChIPSeq-H3K27ac	Chronic Lymphocytic Leukemia	venous blood	Chronic Lymphocytic Leukemia	EGAD00001002384
ChIPSeq	H3K27ac	CLL-ERS1044727-S01QU6H1-758CLL-ChIPSeq-H3K27ac	Chronic Lymphocytic Leukemia	venous blood	Chronic Lymphocytic Leukemia	EGAD00001002384
ChIPSeq	H3K27ac	CLL-ERS1044727-S01QU6H1-758CLL-ChIPSeq-H3K27ac	Chronic Lymphocytic Leukemia	venous blood	Chronic Lymphocytic Leukemia	EGAD00001002384
ChIPSeq	H3K27ac	CLL-ERS1044729-S01KHJH1-760CLL-ChIPSeq-H3K27ac	Chronic Lymphocytic Leukemia	venous blood	Chronic Lymphocytic Leukemia	EGAD00001002384
ChIPSeq	H3K27ac	CLL-ERS1044729-S01KHJH1-760CLL-ChIPSeq-H3K27ac	Chronic Lymphocytic Leukemia	venous blood	Chronic Lymphocytic Leukemia	EGAD00001002384
ChIPSeq	H3K27ac	CLL-ERS1044732-S01QV4H1-772CLL-ChIPSeq-H3K27ac	Chronic Lymphocytic Leukemia	venous blood	Chronic Lymphocytic Leukemia	EGAD00001002384
ChIPSeq	H3K27ac	CLL-ERS1044732-S01QV4H1-772CLL-ChIPSeq-H3K27ac	Chronic Lymphocytic Leukemia	venous blood	Chronic Lymphocytic Leukemia	EGAD00001002384
ChIPSeq	H3K27ac	CLL-ERS1044734-S01JA0H1-875CLL-ChIPSeq-H3K27ac	Chronic Lymphocytic Leukemia	venous blood	Chronic Lymphocytic Leukemia	EGAD00001002384
ChIPSeq	H3K27ac	CLL-ERS1044734-S01JA0H1-875CLL-ChIPSeq-H3K27ac	Chronic Lymphocytic Leukemia	venous blood	Chronic Lymphocytic Leukemia	EGAD00001002384
ChIPSeq	H3K27ac	CLL-ERS1044736-S01KM9H1-878CLL-ChIPSeq-H3K27ac	Chronic Lymphocytic Leukemia	venous blood	Chronic Lymphocytic Leukemia	EGAD00001002384
ChIPSeq	H3K27ac	CLL-ERS1044736-S01KM9H1-878CLL-ChIPSeq-H3K27ac	Chronic Lymphocytic Leukemia	venous blood	Chronic Lymphocytic Leukemia	EGAD00001002384
ChIPSeq	H3K27ac	CLL-ERS1044738-S01KN7H1-1075CLL-ChIPSeq-H3K27ac	Chronic Lymphocytic Leukemia	venous blood	Chronic Lymphocytic Leukemia	EGAD00001002384
ChIPSeq	H3K27ac	CLL-ERS1044738-S01KN7H1-1075CLL-ChIPSeq-H3K27ac	Chronic Lymphocytic Leukemia	venous blood	Chronic Lymphocytic Leukemia	EGAD00001002384
ChIPSeq	H3K27ac	CLL-ERS1044740-S01M24H1-1267CLL-ChIPSeq-H3K27ac	Chronic Lymphocytic Leukemia	venous blood	Chronic Lymphocytic Leukemia	EGAD00001002384
ChIPSeq	H3K27ac	CLL-ERS1044740-S01M24H1-1267CLL-ChIPSeq-H3K27ac	Chronic Lymphocytic Leukemia	venous blood	Chronic Lymphocytic Leukemia	EGAD00001002384
ChIPSeq	H3K27ac	CLL-ERS1044742-S01KUUH1-1291CLL-ChIPSeq-H3K27ac	Chronic Lymphocytic Leukemia	venous blood	Chronic Lymphocytic Leukemia	EGAD00001002384
ChIPSeq	H3K27ac	CLL-ERS1044742-S01KUUH1-1291CLL-ChIPSeq-H3K27ac	Chronic Lymphocytic Leukemia	venous blood	Chronic Lymphocytic Leukemia	EGAD00001002384
ChIPSeq	H3K27ac	CLL-ERS1044745-S01QW2H1-1317CLL-ChIPSeq-H3K27ac	Chronic Lymphocytic Leukemia	venous blood	Chronic Lymphocytic Leukemia	EGAD00001002384
ChIPSeq	H3K27ac	CLL-ERS1044745-S01QW2H1-1317CLL-ChIPSeq-H3K27ac	Chronic Lymphocytic Leukemia	venous blood	Chronic Lymphocytic Leukemia	EGAD00001002384
ChIPSeq	H3K27ac	CLL-ERS1044747-S01KVSH1-1326CLL-ChIPSeq-H3K27ac	Chronic Lymphocytic Leukemia	venous blood	Chronic Lymphocytic Leukemia	EGAD00001002384
ChIPSeq	H3K27ac	CLL-ERS1044747-S01KVSH1-1326CLL-ChIPSeq-H3K27ac	Chronic Lymphocytic Leukemia	venous blood	Chronic Lymphocytic Leukemia	EGAD00001002384
ChIPSeq	H3K27ac	CLL-ERS1044749-S01FQLH1-1418CLL-ChIPSeq-H3K27ac	Chronic Lymphocytic Leukemia	venous blood	Chronic Lymphocytic Leukemia	EGAD00001002384
ChIPSeq	H3K27ac	CLL-ERS1044749-S01FQLH1-1418CLL-ChIPSeq-H3K27ac	Chronic Lymphocytic Leukemia	venous blood	Chronic Lymphocytic Leukemia	EGAD00001002384
ChIPSeq	H3K27ac	CLL-ERS1044751-S01KWQH1-1448CLL-ChIPSeq-H3K27ac	Chronic Lymphocytic Leukemia	venous blood	Chronic Lymphocytic Leukemia	EGAD00001002384
ChIPSeq	H3K27ac	CLL-ERS1044751-S01KWQH1-1448CLL-ChIPSeq-H3K27ac	Chronic Lymphocytic Leukemia	venous blood	Chronic Lymphocytic Leukemia	EGAD00001002384
ChIPSeq	H3K27ac	CLL-ERS1044753-S01KYMH1-1491CLL-ChIPSeq-H3K27ac	Chronic Lymphocytic Leukemia	venous blood	Chronic Lymphocytic Leukemia	EGAD00001002384
ChIPSeq	H3K27ac	CLL-ERS1044753-S01KYMH1-1491CLL-ChIPSeq-H3K27ac	Chronic Lymphocytic Leukemia	venous blood	Chronic Lymphocytic Leukemia	EGAD00001002384
ChIPSeq	H3K27ac	CLL-ERS1044755-S01M08H1-1534CLL-ChIPSeq-H3K27ac	Chronic Lymphocytic Leukemia	venous blood	Chronic Lymphocytic Leukemia	EGAD00001002384
ChIPSeq	H3K27ac	CLL-ERS1044755-S01M08H1-1534CLL-ChIPSeq-H3K27ac	Chronic Lymphocytic Leukemia	venous blood	Chronic Lymphocytic Leukemia	EGAD00001002384
ChIPSeq	H3K27ac	CLL-ERS1044757-S01HHVH1-114CLL-ChIPSeq-H3K27ac	Chronic Lymphocytic Leukemia	venous blood	Chronic Lymphocytic Leukemia	EGAD00001002384
ChIPSeq	H3K27ac	CLL-ERS1044757-S01HHVH1-114CLL-ChIPSeq-H3K27ac	Chronic Lymphocytic Leukemia	venous blood	Chronic Lymphocytic Leukemia	EGAD00001002384
ChIPSeq	H3K27ac	CLL-ERS1044758-S01KP3H1-1185CLL-ChIPSeq-H3K27ac	Chronic Lymphocytic Leukemia	venous blood	Chronic Lymphocytic Leukemia	EGAD00001002384
ChIPSeq	H3K27ac	CLL-ERS1044758-S01KP3H1-1185CLL-ChIPSeq-H3K27ac	Chronic Lymphocytic Leukemia	venous blood	Chronic Lymphocytic Leukemia	EGAD00001002384
ChIPSeq	H3K27ac	CLL-ERS1044761-S01HJRH1-122CLL-ChIPSeq-H3K27ac	Chronic Lymphocytic Leukemia	venous blood	Chronic Lymphocytic Leukemia	EGAD00001002384
ChIPSeq	H3K27ac	CLL-ERS1044761-S01HJRH1-122CLL-ChIPSeq-H3K27ac	Chronic Lymphocytic Leukemia	venous blood	Chronic Lymphocytic Leukemia	EGAD00001002384
ChIPSeq	H3K27ac	CLL-ERS1044763-S01KTWH1-1266CLL-ChIPSeq-H3K27ac	Chronic Lymphocytic Leukemia	venous blood	Chronic Lymphocytic Leukemia	EGAD00001002384
ChIPSeq	H3K27ac	CLL-ERS1044763-S01KTWH1-1266CLL-ChIPSeq-H3K27ac	Chronic Lymphocytic Leukemia	venous blood	Chronic Lymphocytic Leukemia	EGAD00001002384
ChIPSeq	H3K27ac	CLL-ERS1044764-S01HKPH1-128CLL-ChIPSeq-H3K27ac	Chronic Lymphocytic Leukemia	venous blood	Chronic Lymphocytic Leukemia	EGAD00001002384
ChIPSeq	H3K27ac	CLL-ERS1044764-S01HKPH1-128CLL-ChIPSeq-H3K27ac	Chronic Lymphocytic Leukemia	venous blood	Chronic Lymphocytic Leukemia	EGAD00001002384
ChIPSeq	H3K27ac	CLL-ERS1044766-S01JXSH1-142CLL-ChIPSeq-H3K27ac	Chronic Lymphocytic Leukemia	venous blood	Chronic Lymphocytic Leukemia	EGAD00001002384
ChIPSeq	H3K27ac	CLL-ERS1044766-S01JXSH1-142CLL-ChIPSeq-H3K27ac	Chronic Lymphocytic Leukemia	venous blood	Chronic Lymphocytic Leukemia	EGAD00001002384
ChIPSeq	H3K27ac	CLL-ERS1044767-S01KXOH1-1472CLL-ChIPSeq-H3K27ac	Chronic Lymphocytic Leukemia	venous blood	Chronic Lymphocytic Leukemia	EGAD00001002384
ChIPSeq	H3K27ac	CLL-ERS1044767-S01KXOH1-1472CLL-ChIPSeq-H3K27ac	Chronic Lymphocytic Leukemia	venous blood	Chronic Lymphocytic Leukemia	EGAD00001002384
ChIPSeq	H3K27ac	CLL-ERS1044770-S01HPFH1-181CLL-ChIPSeq-H3K27ac	Chronic Lymphocytic Leukemia	venous blood	Chronic Lymphocytic Leukemia	EGAD00001002384
ChIPSeq	H3K27ac	CLL-ERS1044770-S01HPFH1-181CLL-ChIPSeq-H3K27ac	Chronic Lymphocytic Leukemia	venous blood	Chronic Lymphocytic Leukemia	EGAD00001002384
ChIPSeq	H3K27ac	CLL-ERS1044775-S01HV3H1-282CLL-ChIPSeq-H3K27ac	Chronic Lymphocytic Leukemia	venous blood	Chronic Lymphocytic Leukemia	EGAD00001002384
ChIPSeq	H3K27ac	CLL-ERS1044775-S01HV3H1-282CLL-ChIPSeq-H3K27ac	Chronic Lymphocytic Leukemia	venous blood	Chronic Lymphocytic Leukemia	EGAD00001002384
ChIPSeq	H3K27ac	CLL-ERS1044776-S01K2CH1-283CLL-ChIPSeq-H3K27ac	Chronic Lymphocytic Leukemia	venous blood	Chronic Lymphocytic Leukemia	EGAD00001002384
ChIPSeq	H3K27ac	CLL-ERS1044776-S01K2CH1-283CLL-ChIPSeq-H3K27ac	Chronic Lymphocytic Leukemia	venous blood	Chronic Lymphocytic Leukemia	EGAD00001002384
ChIPSeq	H3K27ac	CLL-ERS1044776-S01K2CH1-283CLL-ChIPSeq-H3K27ac	Chronic Lymphocytic Leukemia	venous blood	Chronic Lymphocytic Leukemia	EGAD00001002384
ChIPSeq	H3K27ac	CLL-ERS1044778-S01HW1H1-306CLL-ChIPSeq-H3K27ac	Chronic Lymphocytic Leukemia	venous blood	Chronic Lymphocytic Leukemia	EGAD00001002384
ChIPSeq	H3K27ac	CLL-ERS1044778-S01HW1H1-306CLL-ChIPSeq-H3K27ac	Chronic Lymphocytic Leukemia	venous blood	Chronic Lymphocytic Leukemia	EGAD00001002384
ChIPSeq	H3K27ac	CLL-ERS1044779-S01HYYH1-316CLL-ChIPSeq-H3K27ac	Chronic Lymphocytic Leukemia	venous blood	Chronic Lymphocytic Leukemia	EGAD00001002384
ChIPSeq	H3K27ac	CLL-ERS1044779-S01HYYH1-316CLL-ChIPSeq-H3K27ac	Chronic Lymphocytic Leukemia	venous blood	Chronic Lymphocytic Leukemia	EGAD00001002384
ChIPSeq	H3K27ac	CLL-ERS1044780-S01K56H1-350CLL-ChIPSeq-H3K27ac	Chronic Lymphocytic Leukemia	venous blood	Chronic Lymphocytic Leukemia	EGAD00001002384
ChIPSeq	H3K27ac	CLL-ERS1044780-S01K56H1-350CLL-ChIPSeq-H3K27ac	Chronic Lymphocytic Leukemia	venous blood	Chronic Lymphocytic Leukemia	EGAD00001002384
ChIPSeq	H3K27ac	CLL-ERS1044781-S01K64H1-366CLL-ChIPSeq-H3K27ac	Chronic Lymphocytic Leukemia	venous blood	Chronic Lymphocytic Leukemia	EGAD00001002384
ChIPSeq	H3K27ac	CLL-ERS1044781-S01K64H1-366CLL-ChIPSeq-H3K27ac	Chronic Lymphocytic Leukemia	venous blood	Chronic Lymphocytic Leukemia	EGAD00001002384
ChIPSeq	H3K27ac	CLL-ERS1044785-S01J4CH1-523CLL-ChIPSeq-H3K27ac	Chronic Lymphocytic Leukemia	venous blood	Chronic Lymphocytic Leukemia	EGAD00001002384
ChIPSeq	H3K27ac	CLL-ERS1044785-S01J4CH1-523CLL-ChIPSeq-H3K27ac	Chronic Lymphocytic Leukemia	venous blood	Chronic Lymphocytic Leukemia	EGAD00001002384
ChIPSeq	H3K27ac	CLL-ERS1044786-S01JS1H1-53CLL-ChIPSeq-H3K27ac	Chronic Lymphocytic Leukemia	venous blood	Chronic Lymphocytic Leukemia	EGAD00001002384
ChIPSeq	H3K27ac	CLL-ERS1044786-S01JS1H1-53CLL-ChIPSeq-H3K27ac	Chronic Lymphocytic Leukemia	venous blood	Chronic Lymphocytic Leukemia	EGAD00001002384
ChIPSeq	H3K27ac	CLL-ERS1044788-S01KDRH1-642CLL-ChIPSeq-H3K27ac	Chronic Lymphocytic Leukemia	venous blood	Chronic Lymphocytic Leukemia	EGAD00001002384
ChIPSeq	H3K27ac	CLL-ERS1044788-S01KDRH1-642CLL-ChIPSeq-H3K27ac	Chronic Lymphocytic Leukemia	venous blood	Chronic Lymphocytic Leukemia	EGAD00001002384
ChIPSeq	H3K27ac	CLL-ERS1044789-S01KEPH1-669CLL-ChIPSeq-H3K27ac	Chronic Lymphocytic Leukemia	venous blood	Chronic Lymphocytic Leukemia	EGAD00001002384
ChIPSeq	H3K27ac	CLL-ERS1044789-S01KEPH1-669CLL-ChIPSeq-H3K27ac	Chronic Lymphocytic Leukemia	venous blood	Chronic Lymphocytic Leukemia	EGAD00001002384
ChIPSeq	H3K27ac	CLL-ERS1044792-S01J84H1-778CLL-ChIPSeq-H3K27ac	Chronic Lymphocytic Leukemia	venous blood	Chronic Lymphocytic Leukemia	EGAD00001002384
ChIPSeq	H3K27ac	CLL-ERS1044792-S01J84H1-778CLL-ChIPSeq-H3K27ac	Chronic Lymphocytic Leukemia	venous blood	Chronic Lymphocytic Leukemia	EGAD00001002384
ChIPSeq	H3K27ac	CLL-ERS1044793-S01KJFH1-815CLL-ChIPSeq-H3K27ac	Chronic Lymphocytic Leukemia	venous blood	Chronic Lymphocytic Leukemia	EGAD00001002384
ChIPSeq	H3K27ac	CLL-ERS1044793-S01KJFH1-815CLL-ChIPSeq-H3K27ac	Chronic Lymphocytic Leukemia	venous blood	Chronic Lymphocytic Leukemia	EGAD00001002384
ChIPSeq	H3K27ac	CLL-ERS466413-S00AXZH1-3CLL-ChIPSeq-H3K27ac	Chronic Lymphocytic Leukemia	venous blood	Chronic Lymphocytic Leukemia	EGAD00001002384
ChIPSeq	H3K27ac	CLL-ERS466413-S00AXZH1-3CLL-ChIPSeq-H3K27ac	Chronic Lymphocytic Leukemia	venous blood	Chronic Lymphocytic Leukemia	EGAD00001002384
ChIPSeq	H3K27ac	CLL-ERS466414-S00B1LH1-S00B1L-ChIPSeq-H3K27ac	Chronic lymphocytic leukemia	Venous blood	Chronic lymphocytic leukemia	EGAD00001001562
ChIPSeq	H3K27ac	CLL-ERS466414-S00B1LH1-182CLL-ChIPSeq-H3K27ac	Chronic Lymphocytic Leukemia	venous blood	Chronic Lymphocytic Leukemia	EGAD00001002384
ChIPSeq	H3K27ac	CLL-ERS466414-S00B1LH1-S00B1L-ChIPSeq-H3K27ac	Chronic lymphocytic leukemia	Venous blood	Chronic lymphocytic leukemia	EGAD00001001562
ChIPSeq	H3K27ac	CLL-ERS466414-S00B1LH1-182CLL-ChIPSeq-H3K27ac	Chronic Lymphocytic Leukemia	venous blood	Chronic Lymphocytic Leukemia	EGAD00001002384
ChIPSeq	H3K27ac	CLL-ERS466415-S00B0NH1-12CLL-ChIPSeq-H3K27ac	Chronic Lymphocytic Leukemia	venous blood	Chronic Lymphocytic Leukemia	EGAD00001002384
ChIPSeq	H3K27ac	CLL-ERS466415-S00B0NH1-12CLL-ChIPSeq-H3K27ac	Chronic Lymphocytic Leukemia	venous blood	Chronic Lymphocytic Leukemia	EGAD00001002384
ChIPSeq	H3K27ac	CLL-ERS466415-S00B0NH1-12CLL-ChIPSeq-H3K27ac	Chronic Lymphocytic Leukemia	venous blood	Chronic Lymphocytic Leukemia	EGAD00001002384
ChIPSeq	H3K27ac	CLL-ERS466416-S00AYXH1-S00AYX-ChIPSeq-H3K27ac	Chronic lymphocytic leukemia	Venous blood	Chronic lymphocytic leukemia	EGAD00001001562
ChIPSeq	H3K27ac	CLL-ERS466416-S00AYXH1-S00AYX-ChIPSeq-H3K27ac	Chronic lymphocytic leukemia	Venous blood	Chronic lymphocytic leukemia	EGAD00001001562
ChIPSeq	H3K27ac	CLL-ERS466416-S00AYXH1-110CLL-ChIPSeq-H3K27ac	Chronic Lymphocytic Leukemia	venous blood	Chronic Lymphocytic Leukemia	EGAD00001002384
ChIPSeq	H3K27ac	CLL-ERS466416-S00AYXH1-110CLL-ChIPSeq-H3K27ac	Chronic Lymphocytic Leukemia	venous blood	Chronic Lymphocytic Leukemia	EGAD00001002384
ChIPSeq	H3K27ac	CLL-ERS466416-S00AYXH1-S00AYX-ChIPSeq-H3K27ac	Chronic lymphocytic leukemia	Venous blood	Chronic lymphocytic leukemia	EGAD00001001562
ChIPSeq	H3K27ac	CLL-ERS466416-S00AYXH1-110CLL-ChIPSeq-H3K27ac	Chronic Lymphocytic Leukemia	venous blood	Chronic Lymphocytic Leukemia	EGAD00001002384
ChIPSeq	H3K27ac	CLL-ERS568737-S00B2JH1-1525-ChIPSeq-H3K27ac	Chronic lymphocytic leukemia	Venous blood	Chronic lymphocytic leukemia	EGAD00001001562
ChIPSeq	H3K27ac	CLL-ERS568737-S00B2JH1-1525CLL-ChIPSeq-H3K27ac	Chronic Lymphocytic Leukemia	venous blood	Chronic Lymphocytic Leukemia	EGAD00001002384
ChIPSeq	H3K27ac	CLL-ERS568737-S00B2JH1-1525-ChIPSeq-H3K27ac	Chronic lymphocytic leukemia	Venous blood	Chronic lymphocytic leukemia	EGAD00001001562
ChIPSeq	H3K27ac	CLL-ERS568737-S00B2JH1-1525CLL-ChIPSeq-H3K27ac	Chronic Lymphocytic Leukemia	venous blood	Chronic Lymphocytic Leukemia	EGAD00001002384
ChIPSeq	H3K27ac	CLL-ERS663734-S00GPRH1-1532-01-3TD-ChIPSeq-H3K27ac	Chronic lymphocytic leukemia	Venous blood	Chronic lymphocytic leukemia	EGAD00001001562
ChIPSeq	H3K27ac	CLL-ERS663734-S00GPRH1-1532CLL-ChIPSeq-H3K27ac	Chronic Lymphocytic Leukemia	venous blood	Chronic Lymphocytic Leukemia	EGAD00001002384
ChIPSeq	H3K27ac	CLL-ERS663734-S00GPRH1-1532-01-3TD-ChIPSeq-H3K27ac	Chronic lymphocytic leukemia	Venous blood	Chronic lymphocytic leukemia	EGAD00001001562
ChIPSeq	H3K27ac	CLL-ERS663734-S00GPRH1-1532CLL-ChIPSeq-H3K27ac	Chronic Lymphocytic Leukemia	venous blood	Chronic Lymphocytic Leukemia	EGAD00001002384
ChIPSeq	H3K27ac	CLL-ERS852677-S01FG4H1-1228CLL-ChIPSeq-H3K27ac	Chronic Lymphocytic Leukemia	venous blood	Chronic Lymphocytic Leukemia	EGAD00001002384
ChIPSeq	H3K27ac	CLL-ERS852677-S01FG4H1-1228CLL-ChIPSeq-H3K27ac	Chronic Lymphocytic Leukemia	venous blood	Chronic Lymphocytic Leukemia	EGAD00001002384
ChIPSeq	H3K27ac	CLL-ERS852690-S01FPNH1-435CLL-ChIPSeq-H3K27ac	Chronic Lymphocytic Leukemia	venous blood	Chronic Lymphocytic Leukemia	EGAD00001002384
ChIPSeq	H3K27ac	CLL-ERS852690-S01FPNH1-435CLL-ChIPSeq-H3K27ac	Chronic Lymphocytic Leukemia	venous blood	Chronic Lymphocytic Leukemia	EGAD00001002384
ChIPSeq	H3K27ac	CLL-ERS852691-S01FNRH1-442CLL-ChIPSeq-H3K27ac	Chronic Lymphocytic Leukemia	venous blood	Chronic Lymphocytic Leukemia	EGAD00001002384
ChIPSeq	H3K27ac	CLL-ERS852691-S01FNRH1-442CLL-ChIPSeq-H3K27ac	Chronic Lymphocytic Leukemia	venous blood	Chronic Lymphocytic Leukemia	EGAD00001002384
ChIPSeq	H3K27ac	CLL-ERS852692-S01G8GH1-761CLL-ChIPSeq-H3K27ac	Chronic Lymphocytic Leukemia	venous blood	Chronic Lymphocytic Leukemia	EGAD00001002384
ChIPSeq	H3K27ac	CLL-ERS852692-S01G8GH1-761CLL-ChIPSeq-H3K27ac	Chronic Lymphocytic Leukemia	venous blood	Chronic Lymphocytic Leukemia	EGAD00001002384
ChIPSeq	H3K27ac	CLL-ERS852693-S01G7IH1-723CLL-ChIPSeq-H3K27ac	Chronic Lymphocytic Leukemia	venous blood	Chronic Lymphocytic Leukemia	EGAD00001002384
ChIPSeq	H3K27ac	CLL-ERS852693-S01G7IH1-723CLL-ChIPSeq-H3K27ac	Chronic Lymphocytic Leukemia	venous blood	Chronic Lymphocytic Leukemia	EGAD00001002384
ChIPSeq	H3K27ac	CLL-ERS852694-S01G9EH1-1292CLL-ChIPSeq-H3K27ac	Chronic Lymphocytic Leukemia	venous blood	Chronic Lymphocytic Leukemia	EGAD00001002384
ChIPSeq	H3K27ac	CLL-ERS852694-S01G9EH1-1292CLL-ChIPSeq-H3K27ac	Chronic Lymphocytic Leukemia	venous blood	Chronic Lymphocytic Leukemia	EGAD00001002384
ChIPSeq	H3K27ac	CLL-ERS852695-S01FMTH1-115CLL-ChIPSeq-H3K27ac	Chronic Lymphocytic Leukemia	venous blood	Chronic Lymphocytic Leukemia	EGAD00001002384
ChIPSeq	H3K27ac	CLL-ERS852695-S01FMTH1-115CLL-ChIPSeq-H3K27ac	Chronic Lymphocytic Leukemia	venous blood	Chronic Lymphocytic Leukemia	EGAD00001002384
ChIPSeq	H3K27ac	GCB-ERS663724-S00W0DH1-T14/5-ChIPSeq-H3K27ac	Healthy	Tonsil	germinal center B cell	EGAD00001001502
ChIPSeq	H3K27ac	GCB-ERS663724-S00W0DH1-T14_5-ChIPSeq-H3K27ac	Healthy	tonsil	germinal center B cell	EGAD00001002442
ChIPSeq	H3K27ac	GCB-ERS663724-S00W0DH1-T14/5-ChIPSeq-H3K27ac	Healthy	Tonsil	germinal center B cell	EGAD00001001502
ChIPSeq	H3K27ac	GCB-ERS663724-S00W0DH1-T14_5-ChIPSeq-H3K27ac	Healthy	tonsil	germinal center B cell	EGAD00001002442
ChIPSeq	H3K27ac	NB-ERS663725-S00W1BH1-NC14/5-ChIPSeq-H3K27ac	Healthy	Venous blood	naive B cell	EGAD00001001519
ChIPSeq	H3K27ac	NB-ERS663725-S00W1BH1-NC14_5-ChIPSeq-H3K27ac	Healthy	venous blood	naive B cell	EGAD00001002466
ChIPSeq	H3K27ac	NB-ERS663725-S00W1BH1-NC14/5-ChIPSeq-H3K27ac	Healthy	Venous blood	naive B cell	EGAD00001001519
ChIPSeq	H3K27ac	NB-ERS663725-S00W1BH1-NC14_5-ChIPSeq-H3K27ac	Healthy	venous blood	naive B cell	EGAD00001002466
ChIPSeq	H3K27ac	NB-ERS663727-S00X9SH1-NC14/42-ChIPSeq-H3K27ac	Healthy	Venous blood	naive B cell	EGAD00001001519
ChIPSeq	H3K27ac	NB-ERS663727-S00X9SH1-NC14_42-ChIPSeq-H3K27ac	Healthy	venous blood	naive B cell	EGAD00001002466
ChIPSeq	H3K27ac	NB-ERS663727-S00X9SH1-NC14/42-ChIPSeq-H3K27ac	Healthy	Venous blood	naive B cell	EGAD00001001519
ChIPSeq	H3K27ac	NB-ERS663727-S00X9SH1-NC14_42-ChIPSeq-H3K27ac	Healthy	venous blood	naive B cell	EGAD00001002466
ChIPSeq	H3K27ac	NB-ERS663728-S00XAQH1-NC14/47-ChIPSeq-H3K27ac	Healthy	Venous blood	naive B cell	EGAD00001001519
ChIPSeq	H3K27ac	NB-ERS663728-S00XAQH1-NC14_47-ChIPSeq-H3K27ac	Healthy	venous blood	naive B cell	EGAD00001002466
ChIPSeq	H3K27ac	NB-ERS663728-S00XAQH1-NC14/47-ChIPSeq-H3K27ac	Healthy	Venous blood	naive B cell	EGAD00001001519
ChIPSeq	H3K27ac	NB-ERS663728-S00XAQH1-NC14_47-ChIPSeq-H3K27ac	Healthy	venous blood	naive B cell	EGAD00001002466
ChIPSeq	H3K27ac	GCB-ERS663733-S00Y9OH1-T14/10-ChIPSeq-H3K27ac	Healthy	Tonsil	germinal center B cell	EGAD00001001502
ChIPSeq	H3K27ac	GCB-ERS663733-S00Y9OH1-T14_10-ChIPSeq-H3K27ac	Healthy	tonsil	germinal center B cell	EGAD00001002442
ChIPSeq	H3K27ac	GCB-ERS663733-S00Y9OH1-T14/10-ChIPSeq-H3K27ac	Healthy	Tonsil	germinal center B cell	EGAD00001001502
ChIPSeq	H3K27ac	GCB-ERS663733-S00Y9OH1-T14_10-ChIPSeq-H3K27ac	Healthy	tonsil	germinal center B cell	EGAD00001002442
ChIPSeq	H3K27ac	NB-ERS715364-S011CVH1-T14_6-ChIPSeq-H3K27ac	Healthy	tonsil	naive B cell	EGAD00001002466
ChIPSeq	H3K27ac	NB-ERS715364-S011CVH1-T14_6-ChIPSeq-H3K27ac	Healthy	tonsil	naive B cell	EGAD00001002466
ChIPSeq	H3K27ac	NB-ERS715365-S0138VH1-T14_11-ChIPSeq-H3K27ac	Healthy	tonsil	naive B cell	EGAD00001002466
ChIPSeq	H3K27ac	NB-ERS715365-S0138VH1-T14_11-ChIPSeq-H3K27ac	Healthy	tonsil	naive B cell	EGAD00001002466
ChIPSeq	H3K27ac	GCB-ERS715367-S013ARH1-T14_11-ChIPSeq-H3K27ac	Healthy	tonsil	germinal center B cell	EGAD00001002442
ChIPSeq	H3K27ac	GCB-ERS715367-S013ARH1-T14_11-ChIPSeq-H3K27ac	Healthy	tonsil	germinal center B cell	EGAD00001002442
ChIPSeq	H3K27ac	SMB-ERS728716-S015BHH1-csMBC pool 2-ChIPSeq-H3K27ac	Healthy	venous blood	class switched memory B cell	EGAD00001002430
ChIPSeq	H3K27ac	SMB-ERS728716-S015BHH1-csMBC pool 2-ChIPSeq-H3K27ac	Healthy	venous blood	class switched memory B cell	EGAD00001002430
ChIPSeq	H3K27ac	SMB-ERS728717-S015CFH1-csMBC pool 8-ChIPSeq-H3K27ac	Healthy	venous blood	class switched memory B cell	EGAD00001002430
ChIPSeq	H3K27ac	SMB-ERS728717-S015CFH1-csMBC pool 8-ChIPSeq-H3K27ac	Healthy	venous blood	class switched memory B cell	EGAD00001002430
ChIPSeq	H3K27ac	NB-ERS728718-S0159LH1-B15_50-ChIPSeq-H3K27ac	Healthy	venous blood	naive B cell	EGAD00001002466
ChIPSeq	H3K27ac	NB-ERS728718-S0159LH1-B15_50-ChIPSeq-H3K27ac	Healthy	venous blood	naive B cell	EGAD00001002466
ChIPSeq	H3K27ac	NB-ERS852681-S0158NH1-T15_1-ChIPSeq-H3K27ac	Healthy	tonsil	naive B cell	EGAD00001002466
ChIPSeq	H3K27ac	NB-ERS852681-S0158NH1-T15_1-ChIPSeq-H3K27ac	Healthy	tonsil	naive B cell	EGAD00001002466
ChIPSeq	H3K27ac	NB-ERS852686-S00VQ2H1-NC14_29-ChIPSeq-H3K27ac	Healthy	venous blood	naive B cell	EGAD00001002466
ChIPSeq	H3K27ac	NB-ERS852686-S00VQ2H1-NC14_29-ChIPSeq-H3K27ac	Healthy	venous blood	naive B cell	EGAD00001002466
ChIPSeq	H3K27ac	NB-ERS852686-S00VQ2H1-NC14_29-ChIPSeq-H3K27ac	Healthy	venous blood	naive B cell	EGAD00001002466
ChIPSeq	H3K27ac	uSMB-ERS852696-S015DDH1-Pool_9-ChIPSeq-H3K27ac	Healthy	venous blood	unswitched memory B cell	EGAD00001002282
ChIPSeq	H3K27ac	uSMB-ERS852696-S015DDH1-Pool_9-ChIPSeq-H3K27ac	Healthy	venous blood	unswitched memory B cell	EGAD00001002282
