# Supplementary material for: Corrupted coordination of epigenetic modifications leads to diverging chromatin states and transcriptional heterogeneity in CLL
Source: Nat Commun. 2019 Apr 23;10:1874. doi: 10.1038/s41467-019-09645-5 (PMC6478836; doi:10.1038/s41467-019-09645-5)
Supplement: Supplementary file 4 — Supplementary Data 2 [file 41467_2019_9645_MOESM4_ESM.xlsx]

## Sheet: Supp Data 2
H3K27ac_GCB_vs_CLL_TF_score
TF	Group	CLL_mean	CLL_sd	Group	Bcell_mean	Bcell_sd	diff_RANK
Klf4(Zf)	cll	105.065	88.2051	gcb	287.998	1.41421	-182.933
EKLF(Zf)	cll	159.685	69.8837	gcb	302.959	7.07107	-143.274
KLF14(Zf)	cll	105.823	85.4393	gcb	248.415	9.19239	-142.592
KLF10(Zf)	cll	132.952	58.1571	gcb	270.954	7.07107	-138.002
STAT1(Stat)	cll	110.351	65.7533	gcb	246.276	14.8492	-135.925
KLF5(Zf)	cll	65.7753	83.4702	gcb	197.358	10.6066	-131.582
Bcl6(Zf)	cll	139.151	61.5808	gcb	259.844	12.7279	-120.693
STAT5(Stat)	cll	95.3295	59.1395	gcb	207.451	6.36396	-112.122
Klf9(Zf)	cll	68.9208	66.1996	gcb	169.894	8.48528	-100.973
Atf1(bZIP)	cll	188.059	84.9666	gcb	284.937	8.48528	-96.8774
STAT4(Stat)	cll	101.83	40.711	gcb	188.735	14.1421	-86.9051
TCFL2(HMG)	cll	178.347	58.9677	gcb	261.845	12.7279	-83.4986
Atf7(bZIP)	cll	203.364	78.7306	gcb	286.749	16.9706	-83.3855
GATA(Zf),IR4	cll	147.298	56.2767	gcb	230.634	18.3848	-83.3355
Atf4(bZIP)	cll	144.573	84.3468	gcb	227.486	3.53553	-82.9132
NFAT:AP1(RHD,bZIP)	cll	93.567	27.4244	gcb	170.851	50.2046	-77.2838
Chop(bZIP)	cll	173.411	79.2665	gcb	246.475	4.94975	-73.0637
NF1(CTF)	cll	158.148	64.7011	gcb	230.857	32.5269	-72.7096
PRDM14(Zf)	cll	156.532	66.2777	gcb	227.521	74.2462	-70.989
Lhx2(Homeobox)	cll	176.425	47.0016	gcb	247.204	57.2756	-70.7793
HRE(HSF)	cll	98.1561	58.7483	gcb	167.994	48.7904	-69.8379
Stat3(Stat)	cll	61.9641	29.9567	gcb	129.074	14.8492	-67.1095
ZNF16(Zf)	cll	164.544	41.7724	gcb	230.499	0.707107	-65.9551
p53(p53)	cll	173.728	52.2852	gcb	239.437	7.77817	-65.709
NFAT(RHD)	cll	81.3715	63.6636	gcb	144.776	20.5061	-63.4042
STAT6(Stat)	cll	104.432	46.6054	gcb	166.145	50.9117	-61.713
Bach1(bZIP)	cll	106.567	74.3915	gcb	167.416	37.4767	-60.8486
Stat3+il21(Stat)	cll	74.6542	35.5583	gcb	134.629	14.1421	-59.9749
Nrf2(bZIP)	cll	104.362	63.9849	gcb	162.222	13.435	-57.8598
ERE(NR),IR3	cll	227.302	24.6096	gcb	283.972	5.65685	-56.6699
Tbet(T-box)	cll	180.293	66.3589	gcb	236.055	20.5061	-55.7618
Lhx1(Homeobox)	cll	192.554	50.5402	gcb	247.366	55.8614	-54.8123
MafK(bZIP)	cll	154.528	61.835	gcb	207.846	11.3137	-53.3184
MafF(bZIP)	cll	220.41	44.6592	gcb	273.489	3.53553	-53.0787
X-box(HTH)	cll	74.2224	37.25	gcb	126.689	30.4056	-52.4662
E2F7(E2F)	cll	206.054	53.0848	gcb	258.064	31.1127	-52.0099
Nur77(NR)	cll	155.825	54.7146	gcb	207.063	49.4975	-51.2376
E2F6(E2F)	cll	191.109	55.6021	gcb	241.938	23.3345	-50.8289
CEBP:CEBP(bZIP)	cll	188.112	61.6919	gcb	238.747	60.1041	-50.635
FXR(NR),IR1	cll	226.254	52.9919	gcb	275.489	3.53553	-49.2345
Gata1(Zf)	cll	122.612	51.8251	gcb	171.761	34.6482	-49.1494
E2F1(E2F)	cll	197.349	69.3186	gcb	244.802	26.163	-47.4529
Nkx3.1(Homeobox)	cll	242.625	42.0997	gcb	289.984	4.24264	-47.3595
CTCF-SatelliteElement(Zf?)	cll	185.036	45.4474	gcb	232.276	62.9325	-47.2399
TEAD4(TEA)	cll	245.468	63.8936	gcb	290.957	7.07107	-45.4889
CEBP(bZIP)	cll	252.693	44.7252	gcb	297.94	8.48528	-45.2465
Mouse_Recombination_Hotspot(Zf)	cll	145.671	45.1679	gcb	190.389	9.19239	-44.7179
ZNF692(Zf)	cll	196.16	39.4174	gcb	240.466	49.4975	-44.306
Arnt:Ahr(bHLH)	cll	153.974	64.3159	gcb	197.271	13.435	-43.2969
Zfp809(Zf)	cll	180.781	56.3361	gcb	222.951	52.3259	-42.1696
EBNA1(EBV-virus)	cll	205.822	38.4634	gcb	246.439	7.77817	-40.617
TEAD2(TEA)	cll	260.9	57.6558	gcb	301.496	2.12132	-40.5967
Rfx1(HTH)	cll	60.2496	20.377	gcb	100.215	26.8701	-39.9652
OCT:OCT(POU,Homeobox)	cll	217.493	49.8135	gcb	257.091	20.5061	-39.5988
GATA3(Zf),DR4	cll	224.763	49.6616	gcb	262.932	8.48528	-38.1682
Egr1(Zf)	cll	108.341	55.5834	gcb	145.791	60.8112	-37.4501
Pitx1(Homeobox)	cll	275.556	48.2176	gcb	312.994	2.82843	-37.4375
Tbox:Smad(T-box,MAD)	cll	208.025	47.3298	gcb	245.275	14.8492	-37.25
Nkx6.1(Homeobox)	cll	171.589	51.0589	gcb	208.737	32.5269	-37.1481
TR4(NR),DR1	cll	160.484	58.5097	gcb	196.876	9.89949	-36.3919
Gata2(Zf)	cll	115.38	56.3186	gcb	150.705	21.9203	-35.3252
Rfx2(HTH)	cll	48.0315	16.5042	gcb	82.8372	14.8492	-34.8057
Otx2(Homeobox)	cll	262.388	50.5578	gcb	295.449	7.77817	-33.061
c-Jun-CRE(bZIP)	cll	175.483	72.6929	gcb	208.408	58.6899	-32.925
HIF-1b(HLH)	cll	217.78	58.4349	gcb	250.549	38.1838	-32.7693
Oct4:Sox17(POU,Homeobox,HMG)	cll	226.952	42.9315	gcb	259.476	4.94975	-32.5244
ZNF669(Zf)	cll	208.079	57.6004	gcb	239.499	0.707107	-31.4205
Esrrb(NR)	cll	242.71	40.9421	gcb	273.861	35.3553	-31.1511
Maz(Zf)	cll	91.5177	67.1341	gcb	121.799	9.89949	-30.2813
HOXA9(Homeobox)	cll	234.389	38.6684	gcb	263.992	2.82843	-29.6035
GATA:SCL(Zf,bHLH)	cll	149.784	67.8732	gcb	178.443	6.36396	-28.6591
c-Myc(bHLH)	cll	169.206	44.7816	gcb	197.494	2.12132	-28.2888
Pit1+1bp(Homeobox)	cll	174.061	44.6962	gcb	200.192	25.4558	-26.1317
GLI3(Zf)	cll	158.235	49.5074	gcb	184.217	24.0416	-25.9824
NF-E2(bZIP)	cll	93.575	61.2643	gcb	119.122	13.435	-25.5468
AP-2alpha(AP2)	cll	74.6902	19.3892	gcb	100.05	13.435	-25.3598
VDR(NR),DR3	cll	240.124	38.4284	gcb	265.462	6.36396	-25.3381
MITF(bHLH)	cll	83.2279	43.2125	gcb	107.121	35.3553	-23.8936
bHLHE40(bHLH)	cll	170.752	29.7534	gcb	193.755	31.1127	-23.0026
ZSCAN22(Zf)	cll	189.425	43.3468	gcb	212.368	10.6066	-22.9428
Gata4(Zf)	cll	116.522	41.5553	gcb	139.183	36.0624	-22.6614
p63(p53)	cll	206.121	45.8237	gcb	228.753	26.163	-22.6324
RFX(HTH)	cll	47.3903	22.9997	gcb	69.0941	10.6066	-21.7038
GATA3(Zf)	cll	134.034	51.0905	gcb	155.21	13.435	-21.1752
Rbpj1(?)	cll	200.277	58.2961	gcb	221.416	56.5685	-21.1389
CLOCK(bHLH)	cll	150.682	39.1839	gcb	171.721	29.6985	-21.039
Foxh1(Forkhead)	cll	217.939	43.979	gcb	238.791	14.1421	-20.8514
PPARE(NR),DR1	cll	147.796	58.4401	gcb	167.759	12.7279	-19.9627
GATA(Zf),IR3	cll	228.225	48.7353	gcb	247.98	38.8909	-19.7552
Rfx5(HTH)	cll	79.9533	46.428	gcb	99.0152	19.799	-19.0619
Srebp1a(bHLH)	cll	273.583	37.1824	gcb	292.5	0.707107	-18.9164
GFX(?)	cll	95.5815	84.4785	gcb	113.719	11.3137	-18.1375
RARg(NR)	cll	231.514	41.4434	gcb	248.845	33.9411	-17.3312
Isl1(Homeobox)	cll	136.589	48.5992	gcb	153.264	27.5772	-16.6758
GFY-Staf(?,Zf)	cll	48.0498	27.9297	gcb	63.6239	29.6985	-15.5741
Usf2(bHLH)	cll	230.766	60.1903	gcb	245.951	50.2046	-15.1854
Reverb(NR),DR2	cll	273.919	38.4695	gcb	288.957	7.07107	-15.0374
Zic(Zf)	cll	195.706	48.8788	gcb	210.637	33.9411	-14.9312
PBX1(Homeobox)	cll	159.484	43.8365	gcb	174.215	35.3553	-14.7317
HNF4a(NR),DR1	cll	168.141	50.1935	gcb	182.866	34.6482	-14.7253
Atf2(bZIP)	cll	130.164	63.6175	gcb	144.872	65.0538	-14.7084
ZNF136(Zf)	cll	295.138	17.3455	gcb	309.5	0.707107	-14.3621
ZNF322(Zf)	cll	189.51	43.3473	gcb	203.652	38.8909	-14.1419
PAX3:FKHR-fusion(Paired,Homeobox)	cll	171.214	53.0961	gcb	185.292	76.3675	-14.0781
ZBTB18(Zf)	cll	135.478	41.2688	gcb	148.027	24.0416	-12.5494
NF1:FOXA1(CTF,Forkhead)	cll	187.755	54.7712	gcb	199.975	20.5061	-12.2202
ZNF416(Zf)	cll	292.101	30.8646	gcb	303.993	2.82843	-11.8921
OCT:OCT(POU,Homeobox,IR1)	cll	213.396	42.821	gcb	224.891	9.89949	-11.4947
ZNF467(Zf)	cll	114.454	44.8764	gcb	125.475	48.0833	-11.0212
Ap4(bHLH)	cll	77.0942	53.9977	gcb	88.0909	12.0208	-10.9966
Egr2(Zf)	cll	126.256	55.2665	gcb	137.095	52.3259	-10.8384
GFY(?)	cll	72.5741	34.5414	gcb	82.8372	70.0036	-10.2631
Mef2b(MADS)	cll	293.091	19.8857	gcb	302.467	6.36396	-9.37526
ETS:E-box(ETS,bHLH)	cll	76.9786	29.056	gcb	86.3018	54.4472	-9.32321
Bach2(bZIP)	cll	62.6586	42.7596	gcb	71.8262	7.07107	-9.1676
FOXA1:AR(Forkhead,NR)	cll	269.24	41.0678	gcb	277.971	5.65685	-8.7315
DMRT6(DM)	cll	217.457	37.1004	gcb	225.92	8.48528	-8.46307
TEAD(TEA)	cll	290.066	26.2554	gcb	298.466	6.36396	-8.39995
Erra(NR)	cll	301.789	7.70456	gcb	309.994	2.82843	-8.20441
THRa(NR)	cll	307.354	14.4082	gcb	315.49	3.53553	-8.1358
Tcf21(bHLH)	cll	76.9017	59.4863	gcb	84.4985	22.6274	-7.59683
REST-NRSF(Zf)	cll	295	23.0895	gcb	301.959	7.07107	-6.95842
Srebp2(bHLH)	cll	294.191	33.0852	gcb	300.973	5.65685	-6.78284
Elk4(ETS)	cll	7.29503	4.90873	gcb	14	0	-6.70497
Lhx3(Homeobox)	cll	187.398	48.1524	gcb	194.098	95.4594	-6.70001
Sox4(HMG)	cll	266.205	30.754	gcb	272.654	30.4056	-6.44912
Tcf3(HMG)	cll	142.535	44.9639	gcb	148.879	8.48528	-6.34423
GATA3(Zf),DR8	cll	174.433	62.1268	gcb	180.222	55.8614	-5.78878
Tbx5(T-box)	cll	245.767	43.0248	gcb	251.388	10.6066	-5.62077
Hnf1(Homeobox)	cll	203.191	53.8035	gcb	208.768	24.7487	-5.57723
Mef2c(MADS)	cll	310.513	6.96472	gcb	315.986	4.24264	-5.47295
LXRE(NR),DR4	cll	313.264	12.6398	gcb	318.5	0.707107	-5.23552
JunD(bZIP)	cll	79.9046	49.0303	gcb	84.9117	23.3345	-5.00708
Elk1(ETS)	cll	7.11807	3.83866	gcb	11.4018	2.12132	-4.28368
Pax7(Paired,Homeobox)	cll	216.397	44.0782	gcb	220.44	60.1041	-4.04371
Sp1(Zf)	cll	45.9299	60.7119	gcb	49.94	10.6066	-4.01006
ZNF711(Zf)	cll	41.1574	11.8824	gcb	44.9889	1.41421	-3.8315
Sox10(HMG)	cll	248.291	36.8748	gcb	251.859	33.9411	-3.56838
Gfi1b(Zf)	cll	304.446	11.2525	gcb	307.985	4.24264	-3.53973
Nkx2.5(Homeobox)	cll	292.352	15.6106	gcb	295.5	0.707107	-3.14721
Sox15(HMG)	cll	302.337	15.8253	gcb	305.48	4.94975	-3.14326
ZFX(Zf)	cll	29.4139	9.51354	gcb	32.4962	0.707107	-3.08222
ZNF143|STAF(Zf)	cll	152.82	53.9862	gcb	155.827	20.5061	-3.00657
ELF1(ETS)	cll	6.00946	2.91043	gcb	9	0	-2.99054
Jun-AP1(bZIP)	cll	54.6371	34.9533	gcb	57.3934	4.94975	-2.75631
Cdx2(Homeobox)	cll	253.744	39.3415	gcb	256.25	42.4264	-2.50615
E2F4(E2F)	cll	81.8072	64.4074	gcb	84.2852	33.234	-2.47803
NRF(NRF)	cll	48.6224	48.505	gcb	50.9117	4.24264	-2.28931
Mef2a(MADS)	cll	311.237	6.10087	gcb	313.496	2.12132	-2.25921
RBPJ:Ebox(?,bHLH)	cll	142.668	58.1751	gcb	144.859	35.3553	-2.19072
CRX(Homeobox)	cll	313.43	5.13709	gcb	315.496	2.12132	-2.06639
AP-2gamma(AP2)	cll	70.6038	24.2352	gcb	72.4155	4.94975	-1.81165
E-box(bHLH)	cll	82.0729	43.4591	gcb	83.7854	8.48528	-1.7125
Nkx2.1(Homeobox)	cll	298.359	11.8957	gcb	299.998	1.41421	-1.63945
Nkx2.2(Homeobox)	cll	303.364	11.7954	gcb	304.998	1.41421	-1.63434
RUNX1(Runt)	cll	32.5772	16.3792	gcb	33.7639	5.65685	-1.1867
ZNF165(Zf)	cll	234.075	38.3228	gcb	234.972	31.1127	-0.897328
ETV1(ETS)	cll	2.78803	1.78639	gcb	3.4641	0.707107	-0.676069
GABPA(ETS)	cll	2.94243	2.37016	gcb	3.4641	0.707107	-0.521672
SpiB(ETS)	cll	16.0128	4.19996	gcb	16.4924	0.707107	-0.479588
ETS(ETS)	cll	9.59907	3.88814	gcb	9.79796	2.82843	-0.198894
SPDEF(ETS)	cll	18.856	1.85306	gcb	19	0	-0.143966
Pdx1(Homeobox)	cll	195.315	43.7836	gcb	195.346	22.6274	-0.0306582
EWS:FLI1-fusion(ETS)	cll	14.9785	2.48081	gcb	15	0	-0.0215153
Brachyury(T-box)	cll	224.926	53.7043	gcb	224.92	8.48528	0.00612186
CRE(bZIP)	cll	54.9417	36.7453	gcb	54.8544	5.65685	0.087335
ELF5(ETS)	cll	10.3219	2.34678	gcb	10.198	3.53553	0.123908
Fli1(ETS)	cll	2.14535	1.54349	gcb	2	0	0.145354
IRF2(IRF)	cll	23.2491	8.9237	gcb	22.9129	2.82843	0.336221
Nanog(Homeobox)	cll	145.185	52.9293	gcb	144.624	28.2843	0.561356
MYB(HTH)	cll	37.3275	9.93804	gcb	36.7423	10.6066	0.585161
TATA-Box(TBP)	cll	85.102	23.0729	gcb	84.4985	0.707107	0.603525
Bapx1(Homeobox)	cll	316.105	2.89142	gcb	315.496	2.12132	0.608703
ZNF317(Zf)	cll	241.454	42.5305	gcb	240.649	18.3848	0.804493
NPAS2(bHLH)	cll	278.282	14.7094	gcb	277.445	7.77817	0.836097
Etv2(ETS)	cll	5.8864	2.93558	gcb	5	0	0.886396
ERG(ETS)	cll	6.96446	2.47784	gcb	6	0	0.964459
ISRE(IRF)	cll	27.6272	8.92164	gcb	25.923	2.82843	1.70421
Pax7(Paired,Homeobox),long	cll	251.853	32.8795	gcb	250.136	19.0919	1.71741
YY1(Zf)	cll	40.7745	48.9439	gcb	38.9744	12.7279	1.80017
GSC(Homeobox)	cll	317.821	1.23669	gcb	316	0	1.82126
PU.1:IRF8(ETS:IRF)	cll	20.0636	13.6651	gcb	18	0	2.06358
EWS:ERG-fusion(ETS)	cll	18.5749	5.97421	gcb	16.4924	0.707107	2.08252
ETS1(ETS)	cll	3.13215	1.86886	gcb	1	0	2.13215
EHF(ETS)	cll	10.9983	2.27842	gcb	8.77496	2.82843	2.22329
Fra1(bZIP)	cll	46.6541	29.0326	gcb	44.2719	14.8492	2.3822
NeuroD1(bHLH)	cll	100.63	58.5279	gcb	98.0816	39.598	2.54821
Pbx3(Homeobox)	cll	136.808	34.4248	gcb	134.164	21.2132	2.64431
BMYB(HTH)	cll	38.1162	10.1843	gcb	35.4683	2.12132	2.6479
Fosl2(bZIP)	cll	47.8727	32.2085	gcb	44.8776	10.6066	2.99511
IRF1(IRF)	cll	23.5646	10.9779	gcb	20.4939	0.707107	3.0707
PU.1(ETS)	cll	11.4838	8.10682	gcb	8.3666	2.12132	3.11722
Ets1-distal(ETS)	cll	15.2631	5.98835	gcb	11.4891	0.707107	3.77396
ZBTB33(Zf)	cll	136.312	84.566	gcb	132.011	32.5269	4.30092
ETS:RUNX(ETS,Runt)	cll	30.08	6.6216	gcb	25.4558	2.12132	4.62417
HIF2a(bHLH)	cll	207.322	51.3952	gcb	202.45	64.3467	4.87237
PU.1-IRF(ETS:IRF)	cll	25.9259	14.6533	gcb	20.9762	1.41421	4.94972
Foxo1(Forkhead)	cll	40.0346	12.5276	gcb	34.9857	1.41421	5.04884
NFkB-p65(RHD)	cll	99.2122	45.5712	gcb	93.8296	37.4767	5.38252
Nr5a2(NR)	cll	128.334	42.9141	gcb	122.474	3.53553	5.85947
NFkB-p65-Rel(RHD)	cll	94.1341	33.5501	gcb	88.261	9.19239	5.87312
RUNX-AML(Runt)	cll	42.6737	16.6062	gcb	36.4966	0.707107	6.17711
RXR(NR),DR1	cll	116.846	48.3794	gcb	110.635	51.6188	6.21121
IRF4(IRF)	cll	47.0822	36.095	gcb	40.4969	0.707107	6.58527
Tbx20(T-box)	cll	135.556	50.681	gcb	128.965	48.7904	6.59109
Atoh1(bHLH)	cll	78.0985	59.995	gcb	70.9577	29.6985	7.14075
ZBTB12(Zf)	cll	185.136	59.2954	gcb	177.955	33.234	7.18123
BATF(bZIP)	cll	55.0738	34.2817	gcb	47.7493	12.0208	7.32443
RUNX(Runt)	cll	35.8893	20.6063	gcb	28.4956	0.707107	7.39372
Hoxb4(Homeobox)	cll	217.375	50.1504	gcb	209.979	4.24264	7.39677
USF1(bHLH)	cll	100.418	26.3675	gcb	92.9946	1.41421	7.4232
ZNF519(Zf)	cll	241.031	50.0911	gcb	233.444	38.1838	7.58687
MafA(bZIP)	cll	89.9845	38.4611	gcb	82.3772	6.36396	7.6073
CHR(?)	cll	125.337	56.3488	gcb	117.371	7.77817	7.96541
AMYB(HTH)	cll	51.983	19.2046	gcb	43.8976	4.24264	8.08536
Atf3(bZIP)	cll	53.9834	31.528	gcb	45.3652	4.94975	8.61819
Smad2(MAD)	cll	153.428	56.0266	gcb	144.582	15.5563	8.84629
HOXA2(Homeobox)	cll	226.227	33.4721	gcb	216.986	29.6985	9.24047
AP-1(bZIP)	cll	56.683	39.424	gcb	47.2864	6.36396	9.39663
Tlx?(NR)	cll	170.682	62.8017	gcb	160.997	25.4558	9.68499
Myf5(bHLH)	cll	95.1291	60.4648	gcb	85.44	19.0919	9.68902
Pax7(Paired,Homeobox),longest	cll	216.194	45.2024	gcb	206.369	36.7696	9.82498
CEBP:AP1(bZIP)	cll	138.141	67.5572	gcb	127.973	39.598	10.1682
MyoG(bHLH)	cll	93.0862	49.5486	gcb	81.7007	9.89949	11.3856
SCL(bHLH)	cll	45.8132	43.963	gcb	33.9853	1.41421	11.8279
NRF1(NRF)	cll	49.5558	37.5331	gcb	37.5233	8.48528	12.0324
HNF6(Homeobox)	cll	285.604	23.1763	gcb	273.331	48.7904	12.2727
Meis1(Homeobox)	cll	115.134	42.3997	gcb	102.118	37.4767	13.0165
ARE(NR)	cll	197.292	45.5953	gcb	183.837	67.8823	13.4546
ZNF264(Zf)	cll	161.653	50.4115	gcb	147.99	42.4264	13.6628
Olig2(bHLH)	cll	98.039	52.7456	gcb	84	18.3848	14.039
E2A(bHLH)	cll	268.08	42.0239	gcb	253.929	8.48528	14.1511
bZIP:IRF(bZIP,IRF)	cll	68.4314	53.3093	gcb	54.111	9.19239	14.3204
RUNX2(Runt)	cll	49.4026	33.8457	gcb	34.7707	5.65685	14.6319
PGR(NR)	cll	168.553	46.244	gcb	153.831	62.2254	14.7216
Sox9(HMG)	cll	207.537	52.1985	gcb	192.79	12.7279	14.7468
Foxa2(Forkhead)	cll	122.154	42.5118	gcb	106.226	23.3345	15.9278
ZNF415(Zf)	cll	228.498	42.3995	gcb	211.861	31.1127	16.6372
AR-halfsite(NR)	cll	120.328	42.0207	gcb	103.344	83.4386	16.9843
HOXB13(Homeobox)	cll	222.38	44.3839	gcb	205.392	77.0746	16.9879
Tgif2(Homeobox)	cll	84.0366	32.8287	gcb	66.9925	1.41421	17.044
HOXD13(Homeobox)	cll	269.787	24.4742	gcb	252.666	43.1335	17.1209
CTCF(Zf)	cll	98.1148	69.9861	gcb	80.8703	34.6482	17.2446
Sox3(HMG)	cll	263.497	30.3464	gcb	245.658	48.0833	17.8387
n-Myc(bHLH)	cll	178.551	60.4276	gcb	160.642	34.6482	17.9086
Phox2a(Homeobox)	cll	265.549	29.9406	gcb	247.495	2.12132	18.0534
T1ISRE(IRF)	cll	87.1934	40.0376	gcb	68.9638	16.9706	18.2296
PRDM9(Zf)	cll	128.551	53.1415	gcb	110.309	9.19239	18.2422
Tcf12(bHLH)	cll	90.9859	61.5731	gcb	71.7356	14.8492	19.2502
ZNF41(Zf)	cll	271.575	24.881	gcb	251.137	19.0919	20.4377
ZNF528(Zf)	cll	197.183	61.6386	gcb	176.692	58.6899	20.4909
Sox6(HMG)	cll	240.643	46.8576	gcb	220	70.0036	20.6428
Unknown-ESC-element(?)	cll	208.226	45.0132	gcb	186.914	39.598	21.3112
RORgt(NR)	cll	163.392	68.3492	gcb	141.873	8.48528	21.5187
PRDM1(Zf)	cll	62.0035	52.5998	gcb	40.4722	2.12132	21.5313
MyoD(bHLH)	cll	93.9079	59.5325	gcb	71.6589	9.89949	22.249
DMRT1(DM)	cll	226.212	34.9544	gcb	203.113	26.8701	23.0983
Sox2(HMG)	cll	256.249	42.3169	gcb	231.849	72.832	24.3994
ZNF675(Zf)	cll	170.349	57.1246	gcb	145.722	12.7279	24.6267
Tcfcp2l1(CP2)	cll	123.221	31.8992	gcb	97.857	21.2132	25.3635
Smad4(MAD)	cll	165.587	60.9664	gcb	139.85	19.0919	25.7371
Tgif1(Homeobox)	cll	106.163	31.0881	gcb	80.2185	24.0416	25.9446
E2A(bHLH),near_PU.1	cll	283.251	35.3856	gcb	257.286	14.8492	25.9649
NF1-halfsite(CTF)	cll	79.7597	50.121	gcb	53.3854	4.94975	26.3743
Smad3(MAD)	cll	106.617	37.3426	gcb	80.0125	21.9203	26.6044
NFY(CCAAT)	cll	76.6922	73.1965	gcb	48.3735	4.94975	28.3187
FoxL2(Forkhead)	cll	145.262	50.263	gcb	116.112	13.435	29.1502
Ptf1a(bHLH)	cll	203.895	74.7494	gcb	172.954	5.65685	30.9409
GRHL2(CP2)	cll	207.586	44.4694	gcb	176.445	19.799	31.1406
BMAL1(bHLH)	cll	160.192	49.9061	gcb	128.441	16.9706	31.7518
Ascl1(bHLH)	cll	98.2822	65.1432	gcb	65.9545	26.163	32.3276
Znf263(Zf)	cll	156.065	82.8584	gcb	123.329	55.8614	32.7366
RAR:RXR(NR),DR5	cll	184.287	41.8599	gcb	151.301	53.7401	32.9857
FOXP1(Forkhead)	cll	94.8672	46.544	gcb	61.4492	3.53553	33.418
Fox:Ebox(Forkhead,bHLH)	cll	101.093	51.7772	gcb	65.9318	4.24264	35.1607
Pknox1(Homeobox)	cll	137.158	51.7592	gcb	101.961	14.8492	35.1975
IRF:BATF(IRF:bZIP)	cll	90.0766	57.8739	gcb	52.9623	2.82843	37.1144
Tcf4(HMG)	cll	191.992	54.6738	gcb	154.822	20.5061	37.1695
Six1(Homeobox)	cll	175.165	48.9381	gcb	136.635	14.1421	38.53
GRE(NR),IR3	cll	189.915	46.5767	gcb	149.97	49.4975	39.9449
BORIS(Zf)	cll	151.479	73.0269	gcb	111.445	4.94975	40.0337
NFkB-p50,p52(RHD)	cll	140.593	53.947	gcb	99.92	5.65685	40.6729
HEB(bHLH)	cll	245.578	55.8983	gcb	204.176	16.2635	41.4019
PR(NR)	cll	121.385	54.3425	gcb	78.8353	41.0122	42.5501
HIF-1a(bHLH)	cll	223.209	37.6722	gcb	178.393	54.4472	44.8165
ZNF382(Zf)	cll	192.34	44.4741	gcb	147.024	57.2756	45.3158
Mef2d(MADS)	cll	136.338	48.008	gcb	86.9943	1.41421	49.3436
Unknown(Homeobox)	cll	232.438	51.8481	gcb	182.236	103.945	50.2016
Eomes(T-box)	cll	174.118	54.3195	gcb	123.855	8.48528	50.2628
CArG(MADS)	cll	131.428	51.3467	gcb	81.0309	21.9203	50.3975
Hoxc9(Homeobox)	cll	241.029	39.5818	gcb	188.796	95.4594	52.2329
Brn2(POU,Homeobox)	cll	221.708	36.7186	gcb	167.824	59.397	53.8832
ZNF189(Zf)	cll	209.952	48.7952	gcb	155.74	12.7279	54.2122
EBF1(EBF)	cll	130.083	50.1221	gcb	73.4575	3.53553	56.6258
Max(bHLH)	cll	174.799	57.0645	gcb	117.576	14.1421	57.2231
FOXA1(Forkhead)	cll	181.322	45.4258	gcb	122.364	48.0833	58.9573
ZFP3(Zf)	cll	217.065	36.5034	gcb	157.949	5.65685	59.116
Pax8(Paired,Homeobox)	cll	200.247	49.8216	gcb	139.485	16.9706	60.762
PAX6(Paired,Homeobox)	cll	154.079	74.9124	gcb	90.8955	14.8492	63.1831
E2F(E2F)	cll	185.757	41.6079	gcb	114.769	41.7193	70.9881
FOXM1(Forkhead)	cll	195.979	47.2268	gcb	122.066	34.6482	73.913
PAX5(Paired,Homeobox),condensed	cll	161.914	53.0931	gcb	85.276	20.5061	76.6381
EBF(EBF)	cll	159.466	53.831	gcb	68.7386	8.48528	90.7269
Pit1(Homeobox)	cll	222.023	43.7395	gcb	123.122	49.4975	98.9009
Oct2(POU,Homeobox)	cll	121.598	80.7221	gcb	22.4944	0.707107	99.1038
Oct4(POU,Homeobox)	cll	124.908	69.0743	gcb	24.454	2.12132	100.454
Brn1(POU,Homeobox)	cll	133.791	68.8959	gcb	27.4591	2.12132	106.332
PAX5(Paired,Homeobox)	cll	185.202	55.9905	gcb	77.4209	4.94975	107.781
Oct6(POU,Homeobox)	cll	140.612	63.6397	gcb	25.9808	1.41421	114.631
OCT4-SOX2-TCF-NANOG(POU,Homeobox,HMG)	cll	205.405	53.7849	gcb	82.8734	23.3345	122.532
