# Supplementary material for: Corrupted coordination of epigenetic modifications leads to diverging chromatin states and transcriptional heterogeneity in CLL
Source: Nat Commun. 2019 Apr 23;10:1874. doi: 10.1038/s41467-019-09645-5 (PMC6478836; doi:10.1038/s41467-019-09645-5)
Supplement: Supplementary file 5 — Supplementary Data 3 [file 41467_2019_9645_MOESM5_ESM.xlsx]

## Sheet: Supp Data 3
H3K27ac_NBC_vs_CLL_TF_score
TF	Group	CLL_mean	CLL_sd	Group	Bcell_mean	Bcell_sd	diff_RANK
NFAT(RHD)	cll	81.3715	63.6636	nb	228.548	74.2462	-147.176
HNF4a(NR),DR1	cll	168.141	50.1935	nb	273.496	2.12132	-105.355
PPARE(NR),DR1	cll	147.796	58.4401	nb	244.786	46.669	-96.9895
Nur77(NR)	cll	155.825	54.7146	nb	250.4	33.234	-94.5745
c-Jun-CRE(bZIP)	cll	175.483	72.6929	nb	268.395	10.6066	-92.912
KLF10(Zf)	cll	132.952	58.1571	nb	225.34	12.0208	-92.388
Atf1(bZIP)	cll	188.059	84.9666	nb	275.412	34.6482	-87.353
TR4(NR),DR1	cll	160.484	58.5097	nb	246.475	31.8198	-85.9914
Atf4(bZIP)	cll	144.573	84.3468	nb	230.261	14.8492	-85.6877
Bach1(bZIP)	cll	106.567	74.3915	nb	185.677	24.7487	-79.1101
TCFL2(HMG)	cll	178.347	58.9677	nb	255.982	4.24264	-77.6357
Nrf2(bZIP)	cll	104.362	63.9849	nb	177.809	39.598	-73.4466
Tcf3(HMG)	cll	142.535	44.9639	nb	215.852	11.3137	-73.3169
Atf7(bZIP)	cll	203.364	78.7306	nb	271.662	38.1838	-68.298
NF1(CTF)	cll	158.148	64.7011	nb	225.732	15.5563	-67.5846
E2F1(E2F)	cll	197.349	69.3186	nb	264.915	33.9411	-67.566
Chop(bZIP)	cll	173.411	79.2665	nb	240.628	28.9914	-67.2169
Bcl6(Zf)	cll	139.151	61.5808	nb	206.155	56.5685	-67.0038
E2F7(E2F)	cll	206.054	53.0848	nb	272.804	27.5772	-66.75
HIF2a(bHLH)	cll	207.322	51.3952	nb	271.639	19.799	-64.3171
Arnt:Ahr(bHLH)	cll	153.974	64.3159	nb	217.246	14.8492	-63.2719
HIF-1b(HLH)	cll	217.78	58.4349	nb	279.124	20.5061	-61.3436
Nr5a2(NR)	cll	128.334	42.9141	nb	187.323	68.5894	-58.9893
GLI3(Zf)	cll	158.235	49.5074	nb	214.916	42.4264	-56.6814
Tbox:Smad(T-box,MAD)	cll	208.025	47.3298	nb	264.388	25.4558	-56.3626
Atf2(bZIP)	cll	130.164	63.6175	nb	186.306	12.0208	-56.1423
ZBTB12(Zf)	cll	185.136	59.2954	nb	237.929	23.3345	-52.7923
STAT5(Stat)	cll	95.3295	59.1395	nb	148.027	24.0416	-52.6975
STAT6(Stat)	cll	104.432	46.6054	nb	156.987	2.82843	-52.5557
Brachyury(T-box)	cll	224.926	53.7043	nb	276.5	0.707107	-51.5734
Bach2(bZIP)	cll	62.6586	42.7596	nb	114.105	50.2046	-51.4466
FXR(NR),IR1	cll	226.254	52.9919	nb	277.171	19.0919	-50.9173
TEAD4(TEA)	cll	245.468	63.8936	nb	295.998	1.41421	-50.5301
PRDM14(Zf)	cll	156.532	66.2777	nb	205.3	65.7609	-48.7674
CEBP:AP1(bZIP)	cll	138.141	67.5572	nb	185.305	12.0208	-47.1643
Pit1(Homeobox)	cll	222.023	43.7395	nb	268.881	11.3137	-46.8582
MafK(bZIP)	cll	154.528	61.835	nb	201.196	25.4558	-46.6687
NFkB-p65(RHD)	cll	99.2122	45.5712	nb	145.637	68.5894	-46.4244
HRE(HSF)	cll	98.1561	58.7483	nb	143.217	21.2132	-45.0605
Gata4(Zf)	cll	116.522	41.5553	nb	160.866	79.9031	-44.3445
TEAD2(TEA)	cll	260.9	57.6558	nb	303.993	2.82843	-43.0939
NFAT:AP1(RHD,bZIP)	cll	93.567	27.4244	nb	136.635	14.1421	-43.0675
GFY(?)	cll	72.5741	34.5414	nb	115.447	4.94975	-42.8728
E2F6(E2F)	cll	191.109	55.6021	nb	233.827	12.7279	-42.7177
Sox10(HMG)	cll	248.291	36.8748	nb	290.828	14.1421	-42.5374
Tcf4(HMG)	cll	191.992	54.6738	nb	233.249	59.397	-41.2568
Pit1+1bp(Homeobox)	cll	174.061	44.6962	nb	215.012	20.5061	-40.9509
RXR(NR),DR1	cll	116.846	48.3794	nb	157.645	73.5391	-40.7994
Sox6(HMG)	cll	240.643	46.8576	nb	280.913	9.89949	-40.27
Sox9(HMG)	cll	207.537	52.1985	nb	246.797	14.1421	-39.2606
Brn2(POU,Homeobox)	cll	221.708	36.7186	nb	260.361	12.0208	-38.6538
JunD(bZIP)	cll	79.9046	49.0303	nb	117.192	12.0208	-37.2875
NF-E2(bZIP)	cll	93.575	61.2643	nb	130.698	20.5061	-37.1231
Rbpj1(?)	cll	200.277	58.2961	nb	237.323	77.0746	-37.0456
Mouse_Recombination_Hotspot(Zf)	cll	145.671	45.1679	nb	182.439	38.8909	-36.7679
Pitx1(Homeobox)	cll	275.556	48.2176	nb	310.96	7.07107	-35.4037
HIF-1a(bHLH)	cll	223.209	37.6722	nb	257.672	18.3848	-34.463
Egr1(Zf)	cll	108.341	55.5834	nb	142.408	18.3848	-34.067
STAT4(Stat)	cll	101.83	40.711	nb	135.698	74.2462	-33.868
Esrrb(NR)	cll	242.71	40.9421	nb	276.398	10.6066	-33.688
ZSCAN22(Zf)	cll	189.425	43.3468	nb	222.998	47.3762	-33.573
E2F4(E2F)	cll	81.8072	64.4074	nb	115.326	31.8198	-33.5184
Unknown-ESC-element(?)	cll	208.226	45.0132	nb	241.413	9.19239	-33.1869
Sox2(HMG)	cll	256.249	42.3169	nb	288.448	7.77817	-32.199
Otx2(Homeobox)	cll	262.388	50.5578	nb	293.998	1.41421	-31.6105
RARg(NR)	cll	231.514	41.4434	nb	262.846	12.7279	-31.3318
BATF(bZIP)	cll	55.0738	34.2817	nb	86.1394	61.5183	-31.0656
Stat3(Stat)	cll	61.9641	29.9567	nb	90.8955	78.4889	-28.9314
Sox3(HMG)	cll	263.497	30.3464	nb	291.381	26.8701	-27.8842
OCT:OCT(POU,Homeobox,IR1)	cll	213.396	42.821	nb	241.259	34.6482	-27.8628
CLOCK(bHLH)	cll	150.682	39.1839	nb	178.438	27.5772	-27.7559
KLF14(Zf)	cll	105.823	85.4393	nb	133.447	43.8406	-27.6234
ZNF519(Zf)	cll	241.031	50.0911	nb	267.488	3.53553	-26.4577
ZNF675(Zf)	cll	170.349	57.1246	nb	196.571	55.8614	-26.2215
CEBP(bZIP)	cll	252.693	44.7252	nb	278.697	18.3848	-26.0038
Sox4(HMG)	cll	266.205	30.754	nb	291.753	16.9706	-25.5488
Fox:Ebox(Forkhead,bHLH)	cll	101.093	51.7772	nb	126.321	82.0244	-25.2285
VDR(NR),DR3	cll	240.124	38.4284	nb	265.247	28.2843	-25.1233
ZNF264(Zf)	cll	161.653	50.4115	nb	186.548	57.9828	-24.8949
FOXM1(Forkhead)	cll	195.979	47.2268	nb	220.49	21.2132	-24.5118
GATA3(Zf),DR8	cll	174.433	62.1268	nb	197.99	2.82843	-23.5566
Hoxb4(Homeobox)	cll	217.375	50.1504	nb	240.792	14.1421	-23.4171
AP-2alpha(AP2)	cll	74.6902	19.3892	nb	97.9183	5.65685	-23.2282
FOXP1(Forkhead)	cll	94.8672	46.544	nb	117.983	2.82843	-23.1159
Foxa2(Forkhead)	cll	122.154	42.5118	nb	144.513	95.4594	-22.359
Gata2(Zf)	cll	115.38	56.3186	nb	136.66	78.4889	-21.2804
ZNF322(Zf)	cll	189.51	43.3473	nb	210.4	9.19239	-20.8899
MafA(bZIP)	cll	89.9845	38.4611	nb	109.709	11.3137	-19.7242
KLF5(Zf)	cll	65.7753	83.4702	nb	85.4868	2.12132	-19.7115
YY1(Zf)	cll	40.7745	48.9439	nb	60.0666	26.8701	-19.2921
TEAD(TEA)	cll	290.066	26.2554	nb	307.959	7.07107	-17.8933
Tcf12(bHLH)	cll	90.9859	61.5731	nb	108.835	8.48528	-17.8489
Usf2(bHLH)	cll	230.766	60.1903	nb	248.258	52.3259	-17.4922
AP-1(bZIP)	cll	56.683	39.424	nb	73.8512	33.234	-17.1682
Stat3+il21(Stat)	cll	74.6542	35.5583	nb	91.7333	69.2965	-17.0791
Nanog(Homeobox)	cll	145.185	52.9293	nb	162.142	91.2168	-16.9569
ZNF467(Zf)	cll	114.454	44.8764	nb	131.248	53.033	-16.7939
Tcfcp2l1(CP2)	cll	123.221	31.8992	nb	140	72.1249	-16.7795
Foxh1(Forkhead)	cll	217.939	43.979	nb	234.346	12.0208	-16.4066
GATA:SCL(Zf,bHLH)	cll	149.784	67.8732	nb	166.114	65.7609	-16.3303
Pax7(Paired,Homeobox)	cll	216.397	44.0782	nb	232.637	41.7193	-16.2403
REST-NRSF(Zf)	cll	295	23.0895	nb	310.48	4.94975	-15.4801
Oct4:Sox17(POU,Homeobox,HMG)	cll	226.952	42.9315	nb	242.413	9.19239	-15.4608
ZNF692(Zf)	cll	196.16	39.4174	nb	210.3	31.8198	-14.1396
HNF6(Homeobox)	cll	285.604	23.1763	nb	299.349	13.435	-13.7452
Nkx2.5(Homeobox)	cll	292.352	15.6106	nb	305.998	1.41421	-13.646
Tlx?(NR)	cll	170.682	62.8017	nb	183.957	5.65685	-13.2746
Erra(NR)	cll	301.789	7.70456	nb	314.994	2.82843	-13.2045
NF1:FOXA1(CTF,Forkhead)	cll	187.755	54.7712	nb	200.759	37.4767	-13.0038
X-box(HTH)	cll	74.2224	37.25	nb	87.1206	34.6482	-12.8982
Fra1(bZIP)	cll	46.6541	29.0326	nb	59.2453	23.3345	-12.5912
CRE(bZIP)	cll	54.9417	36.7453	nb	67.4537	28.9914	-12.512
Lhx2(Homeobox)	cll	176.425	47.0016	nb	188.86	65.7609	-12.4347
FOXA1:AR(Forkhead,NR)	cll	269.24	41.0678	nb	281.5	0.707107	-12.2598
Maz(Zf)	cll	91.5177	67.1341	nb	103.354	7.77817	-11.8361
Reverb(NR),DR2	cll	273.919	38.4695	nb	285.748	16.9706	-11.8288
FOXA1(Forkhead)	cll	181.322	45.4258	nb	192.562	18.3848	-11.2401
Sox15(HMG)	cll	302.337	15.8253	nb	312.986	4.24264	-10.6489
OCT4-SOX2-TCF-NANOG(POU,Homeobox,HMG)	cll	205.405	53.7849	nb	215.708	26.163	-10.3028
BMYB(HTH)	cll	38.1162	10.1843	nb	48.2804	18.3848	-10.1642
Srebp1a(bHLH)	cll	273.583	37.1824	nb	283.496	2.12132	-9.91286
Elk4(ETS)	cll	7.29503	4.90873	nb	16	0	-8.70497
Isl1(Homeobox)	cll	136.589	48.5992	nb	145.252	12.0208	-8.6628
FoxL2(Forkhead)	cll	145.262	50.263	nb	153.883	8.48528	-8.62081
Olig2(bHLH)	cll	98.039	52.7456	nb	106.654	24.0416	-8.61462
AP-2gamma(AP2)	cll	70.6038	24.2352	nb	78.8036	14.8492	-8.19973
Nkx2.1(Homeobox)	cll	298.359	11.8957	nb	305.985	4.24264	-7.62641
NF1-halfsite(CTF)	cll	79.7597	50.121	nb	87.178	10.6066	-7.41827
NRF(NRF)	cll	48.6224	48.505	nb	56.0268	21.2132	-7.4044
Pax7(Paired,Homeobox),long	cll	251.853	32.8795	nb	258.844	12.7279	-6.99021
Elk1(ETS)	cll	7.11807	3.83866	nb	14	0	-6.88193
Nkx2.2(Homeobox)	cll	303.364	11.7954	nb	309.994	2.82843	-6.62952
AMYB(HTH)	cll	51.983	19.2046	nb	58.2666	43.8406	-6.28366
Phox2a(Homeobox)	cll	265.549	29.9406	nb	271.735	16.9706	-6.18632
Atf3(bZIP)	cll	53.9834	31.528	nb	59.808	16.9706	-5.82465
Fosl2(bZIP)	cll	47.8727	32.2085	nb	53.5724	20.5061	-5.69966
Rfx1(HTH)	cll	60.2496	20.377	nb	65.6658	27.5772	-5.41622
E-box(bHLH)	cll	82.0729	43.4591	nb	86.977	2.82843	-4.90406
Klf4(Zf)	cll	105.065	88.2051	nb	109.581	51.6188	-4.51585
MYB(HTH)	cll	37.3275	9.93804	nb	41.7133	21.9203	-4.3858
GATA3(Zf),DR4	cll	224.763	49.6616	nb	228.782	14.1421	-4.01823
ELF1(ETS)	cll	6.00946	2.91043	nb	10	0	-3.99054
ZNF136(Zf)	cll	295.138	17.3455	nb	299	0	-3.86246
Srebp2(bHLH)	cll	294.191	33.0852	nb	297.94	8.48528	-3.74901
STAT1(Stat)	cll	110.351	65.7533	nb	114.075	65.0538	-3.72351
NPAS2(bHLH)	cll	278.282	14.7094	nb	281.984	4.24264	-3.70245
Max(bHLH)	cll	174.799	57.0645	nb	178.499	0.707107	-3.70066
Eomes(T-box)	cll	174.118	54.3195	nb	177.651	101.116	-3.53375
Jun-AP1(bZIP)	cll	54.6371	34.9533	nb	57.9914	1.41421	-3.35431
E2F(E2F)	cll	185.757	41.6079	nb	188.976	73.5391	-3.21876
CRX(Homeobox)	cll	313.43	5.13709	nb	316.496	2.12132	-3.06641
ETS(ETS)	cll	9.59907	3.88814	nb	12.49	0.707107	-2.89093
Mef2b(MADS)	cll	293.091	19.8857	nb	295.429	9.19239	-2.33724
ZFX(Zf)	cll	29.4139	9.51354	nb	31.749	5.65685	-2.33508
Mef2a(MADS)	cll	311.237	6.10087	nb	313.496	2.12132	-2.25921
Zic(Zf)	cll	195.706	48.8788	nb	197.879	67.1751	-2.17283
Fli1(ETS)	cll	2.14535	1.54349	nb	4.24264	2.12132	-2.09729
EWS:FLI1-fusion(ETS)	cll	14.9785	2.48081	nb	16.4317	2.12132	-1.45319
Rfx2(HTH)	cll	48.0315	16.5042	nb	49.3559	11.3137	-1.32438
MITF(bHLH)	cll	83.2279	43.2125	nb	84.4808	39.598	-1.25291
GSC(Homeobox)	cll	317.821	1.23669	nb	319	0	-1.17874
c-Myc(bHLH)	cll	169.206	44.7816	nb	170.147	30.4056	-0.941478
GRE(NR),IR3	cll	189.915	46.5767	nb	190.809	41.0122	-0.893934
GABPA(ETS)	cll	2.94243	2.37016	nb	3.4641	0.707107	-0.521672
p53(p53)	cll	173.728	52.2852	nb	174.149	61.5183	-0.421519
GFY-Staf(?,Zf)	cll	48.0498	27.9297	nb	48.4355	3.53553	-0.385718
SPDEF(ETS)	cll	18.856	1.85306	nb	19	0	-0.143966
NFY(CCAAT)	cll	76.6922	73.1965	nb	76.7789	60.8112	-0.0866634
Gata1(Zf)	cll	122.612	51.8251	nb	122.674	33.9411	-0.0622558
Unknown(Homeobox)	cll	232.438	51.8481	nb	232.413	31.8198	0.0242699
TATA-Box(TBP)	cll	85.102	23.0729	nb	84.9941	51.6188	0.107928
Pknox1(Homeobox)	cll	137.158	51.7592	nb	136.836	19.0919	0.322559
Etv2(ETS)	cll	5.8864	2.93558	nb	5	0	0.886396
Mef2c(MADS)	cll	310.513	6.96472	nb	309.467	6.36396	1.04552
EWS:ERG-fusion(ETS)	cll	18.5749	5.97421	nb	17.4929	0.707107	1.08208
ETV1(ETS)	cll	2.78803	1.78639	nb	1.41421	0.707107	1.37382
ERG(ETS)	cll	6.96446	2.47784	nb	5.2915	2.12132	1.67296
ETS1(ETS)	cll	3.13215	1.86886	nb	1.41421	0.707107	1.71794
IRF2(IRF)	cll	23.2491	8.9237	nb	21.4942	0.707107	1.75491
RFX(HTH)	cll	47.3903	22.9997	nb	45.607	8.48528	1.78333
THRa(NR)	cll	307.354	14.4082	nb	305.45	7.77817	1.90381
Gfi1b(Zf)	cll	304.446	11.2525	nb	302.45	7.77817	1.99566
EHF(ETS)	cll	10.9983	2.27842	nb	9	0	1.99825
ZNF711(Zf)	cll	41.1574	11.8824	nb	39	0	2.15738
Tcf21(bHLH)	cll	76.9017	59.4863	nb	74.6994	19.799	2.20229
ELF5(ETS)	cll	10.3219	2.34678	nb	8	0	2.32195
Bapx1(Homeobox)	cll	316.105	2.89142	nb	313.48	4.94975	2.62468
ZNF143|STAF(Zf)	cll	152.82	53.9862	nb	150.15	22.6274	2.67033
BMAL1(bHLH)	cll	160.192	49.9061	nb	157.286	21.2132	2.90607
Ets1-distal(ETS)	cll	15.2631	5.98835	nb	11.9583	1.41421	3.30483
Smad3(MAD)	cll	106.617	37.3426	nb	103.228	10.6066	3.38895
IRF1(IRF)	cll	23.5646	10.9779	nb	20	0	3.5646
Nkx6.1(Homeobox)	cll	171.589	51.0589	nb	167.875	77.0746	3.7136
PU.1:IRF8(ETS:IRF)	cll	20.0636	13.6651	nb	15.9687	1.41421	4.09486
PU.1-IRF(ETS:IRF)	cll	25.9259	14.6533	nb	21.4942	0.707107	4.43171
SpiB(ETS)	cll	16.0128	4.19996	nb	11.4891	0.707107	4.52371
CEBP:CEBP(bZIP)	cll	188.112	61.6919	nb	183.499	74.9533	4.61243
ISRE(IRF)	cll	27.6272	8.92164	nb	23	0	4.62717
ZNF189(Zf)	cll	209.952	48.7952	nb	205.28	51.6188	4.67204
PAX3:FKHR-fusion(Paired,Homeobox)	cll	171.214	53.0961	nb	166.412	19.799	4.8014
PU.1(ETS)	cll	11.4838	8.10682	nb	6.48074	0.707107	5.00308
ZNF416(Zf)	cll	292.101	30.8646	nb	286.859	12.7279	5.2425
ZNF382(Zf)	cll	192.34	44.4741	nb	187.045	64.3467	5.29419
Smad4(MAD)	cll	165.587	60.9664	nb	160.194	28.9914	5.39337
Foxo1(Forkhead)	cll	40.0346	12.5276	nb	34.4674	2.12132	5.56717
Atoh1(bHLH)	cll	78.0985	59.995	nb	72.4155	4.94975	5.68301
MyoD(bHLH)	cll	93.9079	59.5325	nb	88.1476	21.9203	5.76035
ETS:RUNX(ETS,Runt)	cll	30.08	6.6216	nb	24	0	6.08002
Tbx20(T-box)	cll	135.556	50.681	nb	129.464	28.2843	6.09192
LXRE(NR),DR4	cll	313.264	12.6398	nb	306.803	15.5563	6.46122
RUNX1(Runt)	cll	32.5772	16.3792	nb	26	0	6.57718
ZNF317(Zf)	cll	241.454	42.5305	nb	234.691	27.5772	6.76233
NFkB-p65-Rel(RHD)	cll	94.1341	33.5501	nb	87.2697	31.1127	6.8644
Ap4(bHLH)	cll	77.0942	53.9977	nb	69.7137	14.8492	7.38053
n-Myc(bHLH)	cll	178.551	60.4276	nb	170.892	33.234	7.65927
ZNF528(Zf)	cll	197.183	61.6386	nb	189.373	84.1457	7.81007
EKLF(Zf)	cll	159.685	69.8837	nb	151.625	48.7904	8.0604
Ascl1(bHLH)	cll	98.2822	65.1432	nb	90.1776	21.9203	8.10457
RUNX(Runt)	cll	35.8893	20.6063	nb	27.3861	3.53553	8.50321
E2A(bHLH)	cll	268.08	42.0239	nb	259.494	39.598	8.58645
ARE(NR)	cll	197.292	45.5953	nb	188.69	24.7487	8.60129
E2A(bHLH),near_PU.1	cll	283.251	35.3856	nb	274.478	4.94975	8.773
Pax7(Paired,Homeobox),longest	cll	216.194	45.2024	nb	207.326	12.0208	8.86775
AR-halfsite(NR)	cll	120.328	42.0207	nb	111.427	21.9203	8.90127
GFX(?)	cll	95.5815	84.4785	nb	85.4283	4.94975	10.1531
OCT:OCT(POU,Homeobox)	cll	217.493	49.8135	nb	206.944	74.2462	10.5481
ZFP3(Zf)	cll	217.065	36.5034	nb	206.383	30.4056	10.6822
Sp1(Zf)	cll	45.9299	60.7119	nb	34.9428	2.82843	10.9871
EBNA1(EBV-virus)	cll	205.822	38.4634	nb	194.731	57.9828	11.0911
PAX5(Paired,Homeobox),condensed	cll	161.914	53.0931	nb	150.439	43.1335	11.4747
Rfx5(HTH)	cll	79.9533	46.428	nb	68.1909	9.19239	11.7624
RUNX-AML(Runt)	cll	42.6737	16.6062	nb	30.8545	4.24264	11.8192
SCL(bHLH)	cll	45.8132	43.963	nb	33.7639	5.65685	12.0494
HEB(bHLH)	cll	245.578	55.8983	nb	232.095	47.3762	13.4835
ERE(NR),IR3	cll	227.302	24.6096	nb	213.811	12.7279	13.4913
Smad2(MAD)	cll	153.428	56.0266	nb	139.492	2.12132	13.9365
PGR(NR)	cll	168.553	46.244	nb	154.58	29.6985	13.9726
Ptf1a(bHLH)	cll	203.895	74.7494	nb	188.494	27.5772	15.4007
ZNF41(Zf)	cll	271.575	24.881	nb	255.904	9.89949	15.6708
T1ISRE(IRF)	cll	87.1934	40.0376	nb	71.4143	4.94975	15.7791
Klf9(Zf)	cll	68.9208	66.1996	nb	52.8678	15.5563	16.0531
HOXA9(Homeobox)	cll	234.389	38.6684	nb	216.963	5.65685	17.4258
USF1(bHLH)	cll	100.418	26.3675	nb	82.8493	26.8701	17.5686
IRF4(IRF)	cll	47.0822	36.095	nb	29.1548	6.36396	17.9274
Myf5(bHLH)	cll	95.1291	60.4648	nb	77.1492	20.5061	17.9798
NRF1(NRF)	cll	49.5558	37.5331	nb	30.7409	5.65685	18.8149
RUNX2(Runt)	cll	49.4026	33.8457	nb	30.4631	2.12132	18.9395
RAR:RXR(NR),DR5	cll	184.287	41.8599	nb	165.106	30.4056	19.1807
NeuroD1(bHLH)	cll	100.63	58.5279	nb	81.4248	4.94975	19.205
Nkx3.1(Homeobox)	cll	242.625	42.0997	nb	223.072	84.8528	19.5532
PRDM9(Zf)	cll	128.551	53.1415	nb	108.995	1.41421	19.5555
ZBTB33(Zf)	cll	136.312	84.566	nb	115.758	24.0416	20.5539
Tbet(T-box)	cll	180.293	66.3589	nb	158.902	54.4472	21.3908
RBPJ:Ebox(?,bHLH)	cll	142.668	58.1751	nb	121.202	12.0208	21.4655
Tgif2(Homeobox)	cll	84.0366	32.8287	nb	62.49	11.3137	21.5466
Lhx1(Homeobox)	cll	192.554	50.5402	nb	169.101	57.9828	23.4532
Tbx5(T-box)	cll	245.767	43.0248	nb	222.25	57.9828	23.5175
Pdx1(Homeobox)	cll	195.315	43.7836	nb	171.791	80.6102	23.5246
GATA3(Zf)	cll	134.034	51.0905	nb	109.407	71.4178	24.6268
GRHL2(CP2)	cll	207.586	44.4694	nb	182.825	11.3137	24.761
DMRT6(DM)	cll	217.457	37.1004	nb	192.146	83.4386	25.3115
MafF(bZIP)	cll	220.41	44.6592	nb	194.638	109.602	25.7717
Hnf1(Homeobox)	cll	203.191	53.8035	nb	175.983	19.0919	27.2076
CHR(?)	cll	125.337	56.3488	nb	97.1185	41.7193	28.2181
PR(NR)	cll	121.385	54.3425	nb	92.5635	33.234	28.8219
MyoG(bHLH)	cll	93.0862	49.5486	nb	63.616	9.89949	29.4702
ETS:E-box(ETS,bHLH)	cll	76.9786	29.056	nb	47.4974	0.707107	29.4812
bZIP:IRF(bZIP,IRF)	cll	68.4314	53.3093	nb	38.5746	12.0208	29.8568
PRDM1(Zf)	cll	62.0035	52.5998	nb	31.496	0.707107	30.5075
p63(p53)	cll	206.121	45.8237	nb	175.34	10.6066	30.7811
CTCF-SatelliteElement(Zf?)	cll	185.036	45.4474	nb	153.675	48.7904	31.3608
Zfp809(Zf)	cll	180.781	56.3361	nb	147.79	20.5061	32.9907
PBX1(Homeobox)	cll	159.484	43.8365	nb	124.764	67.1751	34.7199
Cdx2(Homeobox)	cll	253.744	39.3415	nb	218.797	48.7904	34.947
ZNF415(Zf)	cll	228.498	42.3995	nb	193.499	0.707107	34.9986
ZNF16(Zf)	cll	164.544	41.7724	nb	129.244	19.799	35.3004
ZNF669(Zf)	cll	208.079	57.6004	nb	171.857	9.89949	36.2214
CArG(MADS)	cll	131.428	51.3467	nb	95.0526	52.3259	36.3758
Egr2(Zf)	cll	126.256	55.2665	nb	89.0562	18.3848	37.2003
GATA(Zf),IR4	cll	147.298	56.2767	nb	110.082	44.5477	37.2167
ZBTB18(Zf)	cll	135.478	41.2688	nb	98.1733	30.4056	37.3043
DMRT1(DM)	cll	226.212	34.9544	nb	188.202	53.7401	38.0095
Lhx3(Homeobox)	cll	187.398	48.1524	nb	149.238	32.5269	38.1598
HOXD13(Homeobox)	cll	269.787	24.4742	nb	229.95	31.1127	39.8367
CTCF(Zf)	cll	98.1148	69.9861	nb	57.6194	30.4056	40.4954
GATA(Zf),IR3	cll	228.225	48.7353	nb	187.595	32.5269	40.6293
HOXB13(Homeobox)	cll	222.38	44.3839	nb	180.931	7.07107	41.4493
NFkB-p50,p52(RHD)	cll	140.593	53.947	nb	97.5397	53.033	43.0531
Hoxc9(Homeobox)	cll	241.029	39.5818	nb	197.104	17.6777	43.9251
Pbx3(Homeobox)	cll	136.808	34.4248	nb	92.5203	19.0919	44.2881
EBF1(EBF)	cll	130.083	50.1221	nb	85.0647	28.9914	45.0186
bHLHE40(bHLH)	cll	170.752	29.7534	nb	125.698	41.0122	45.0543
Tgif1(Homeobox)	cll	106.163	31.0881	nb	58.4979	0.707107	47.6652
Znf263(Zf)	cll	156.065	82.8584	nb	104.154	12.0208	51.9117
PAX6(Paired,Homeobox)	cll	154.079	74.9124	nb	101.902	21.2132	52.1767
Meis1(Homeobox)	cll	115.134	42.3997	nb	62.8331	36.7696	52.301
RORgt(NR)	cll	163.392	68.3492	nb	107.373	84.8528	56.0187
Six1(Homeobox)	cll	175.165	48.9381	nb	118.983	31.1127	56.1814
IRF:BATF(IRF:bZIP)	cll	90.0766	57.8739	nb	33.2716	9.89949	56.805
ZNF165(Zf)	cll	234.075	38.3228	nb	175.659	70.0036	58.4163
Oct6(POU,Homeobox)	cll	140.612	63.6397	nb	74.1889	15.5563	66.4227
Mef2d(MADS)	cll	136.338	48.008	nb	67.1863	9.19239	69.1515
Brn1(POU,Homeobox)	cll	133.791	68.8959	nb	63.9453	28.2843	69.8457
Oct2(POU,Homeobox)	cll	121.598	80.7221	nb	49.8397	5.65685	71.7585
HOXA2(Homeobox)	cll	226.227	33.4721	nb	153.388	26.163	72.8382
Oct4(POU,Homeobox)	cll	124.908	69.0743	nb	51.4782	2.12132	73.4298
BORIS(Zf)	cll	151.479	73.0269	nb	77.0454	35.3553	74.4333
Pax8(Paired,Homeobox)	cll	200.247	49.8216	nb	114.926	16.2635	85.3207
EBF(EBF)	cll	159.466	53.831	nb	72.9657	54.4472	86.4998
PAX5(Paired,Homeobox)	cll	185.202	55.9905	nb	44.4522	9.89949	140.75
