# Supplementary material for: Corrupted coordination of epigenetic modifications leads to diverging chromatin states and transcriptional heterogeneity in CLL
Source: Nat Commun. 2019 Apr 23;10:1874. doi: 10.1038/s41467-019-09645-5 (PMC6478836; doi:10.1038/s41467-019-09645-5)
Supplement: Supplementary file 7 — Supplementary Data 5 [file 41467_2019_9645_MOESM7_ESM.xlsx]

## Sheet: Supp Data 5
DyMe-Seq_stats
sampleName	Barcode	PF_ALIGNED_BASES	PF_HQ_ALIGNED_READS	READS_ALIGNED_IN_PAIRS	PERCENT_DUPLICATION	global	mean	bisulfiteConversionRate	PCT_SELECTED_BASES	PCT_OFF_BAIT	ON_BAIT_VS_SELECTED	MEAN_BAIT_COVERAGE	MEAN_TARGET_COVERAGE	FOLD_ENRICHMENT	FOLD_80_BASE_PENALTY	PCT_TARGET_BASES_2X	PCT_TARGET_BASES_10X	PCT_TARGET_BASES_20X	PCT_TARGET_BASES_30X	PCT_TARGET_BASES_40X	PCT_TARGET_BASES_50X	PCT_TARGET_BASES_100X
AL6030_positive	CGATGTAT	9278075012	104697799	100084258	0.134659	0.663373	0.733832	0.99	0.57443	0.42557	0.885369	39.2583	37.1027	17.5037	1.85514	0.984094	0.916731	0.805206	0.642554	0.445351	0.257956	0.002252
AL6360_positive	GCCAATAT	9150485641	103208309	98616210	0.100881	0.662612	0.739491	0.99	0.586358	0.413642	0.888642	41.3338	38.9865	17.9332	1.94933	0.982187	0.913744	0.805946	0.658751	0.48446	0.309477	0.003223
AL6030_negative	TGACCAAT	8870328130	100078474	95474390	0.094875	0.720485	0.803834	0.99	0.583454	0.416546	0.888697	40.1101	37.8366	17.8455	1.9914	0.982233	0.909999	0.794677	0.639221	0.459182	0.285228	0.00268
AL6095_negative	ACAGTGAT	8599938869	97058055	92564918	0.099615	0.718987	0.799529	0.99	0.595889	0.404111	0.887666	39.3825	37.1451	18.2047	1.95501	0.982139	0.908927	0.790592	0.630592	0.446839	0.271319	0.002157
AL6360_negative	CAGATCAT	9723045396	109647984	104717778	0.096301	0.706904	0.790079	0.99	0.585807	0.414193	0.893807	43.9437	41.4442	18.0205	1.97353	0.982533	0.917093	0.820119	0.687204	0.526179	0.358902	0.005609
CLL_IGHV_unmut_V	CTTGTAAT	10430372310	117681954	112332946	0.10854	0.526432	0.588554	0.99	0.567673	0.432327	0.886978	45.4173	42.8555	17.3292	1.94798	0.98404	0.9211	0.826157	0.697236	0.542136	0.38064	0.01107
CLL_IGHV_unmut_S	ATGTCAGA	11562271145	130456826	124630940	0.068814	0.603728	0.681973	0.99	0.56917	0.43083	0.883905	51.9465	48.99	17.3147	2.04125	0.986027	0.927896	0.843267	0.735964	0.60882	0.472031	0.040366
CLL_IGHV_mut_C	AGTCAACA	10648176497	120105737	114678696	0.102514	0.5758	0.629547	0.99	0.560349	0.439651	0.888046	45.7316	43.1357	17.1263	1.96071	0.984049	0.919633	0.823369	0.697508	0.547942	0.391145	0.00936
CLL_IGHV_mut_D	AGTTCCGT	8489872187	95734550	91494862	0.135008	0.631264	0.701597	0.99	0.554442	0.445558	0.893217	34.2664	32.3224	17.0444	2.02015	0.977937	0.890427	0.745933	0.552763	0.344038	0.168988	0.000735
CLL_IGHV_mut_A	CCGTCCCG	7006718423	79108481	75408278	0.087439	0.614593	0.674233	0.99	0.570983	0.429017	0.884856	30.1645	28.3881	17.3885	2.02772	0.976143	0.868635	0.683377	0.454521	0.240277	0.098622	0.000831
