# Supplementary material for: Corrupted coordination of epigenetic modifications leads to diverging chromatin states and transcriptional heterogeneity in CLL
Source: Nat Commun. 2019 Apr 23;10:1874. doi: 10.1038/s41467-019-09645-5 (PMC6478836; doi:10.1038/s41467-019-09645-5)
Supplement: Supplementary file 8 — Supplementary Data 6 [file 41467_2019_9645_MOESM8_ESM.xlsx]

## Sheet: Supp Data 6
DMRs CLL (both IGHV mutated and unmutated) vs. normal B cells
chr	start	end	strand	pvalue	qvalue	meth.diff
chr1	752501	753000	*	7.02788e-30	3.36458e-29	-34.0008
chr1	752601	753100	*	5.05501e-33	2.71065e-32	-37.838
chr1	752701	753200	*	1.22549e-12	2.86613e-12	-34.0759
chr1	754901	755400	*	2.06557e-98	5.31584e-97	-33.4905
chr1	755001	755500	*	5.40546e-120	1.92847e-118	-40.8979
chr1	755101	755600	*	5.83697e-100	1.54086e-98	-36.3298
chr1	755201	755700	*	9.63604e-91	2.16913e-89	-35.7764
chr1	850501	851000	*	8.53428e-224	1.02911e-221	-35.9787
chr1	850601	851100	*	6.52793e-300	1.61915e-297	-39.4963
chr1	850701	851200	*	4.97362e-301	1.24783e-298	-38.7768
chr1	850801	851300	*	1.22552e-287	2.72392e-285	-42.0565
chr1	850901	851400	*	8.74496193139006e-322	2.63776707658183e-319	-46.398
chr1	851001	851500	*	1.34688e-160	8.16973e-159	-43.0777
chr1	851101	851600	*	3.33479e-86	6.91107e-85	-33.1872
chr1	851201	851700	*	2.4178e-79	4.39866e-78	-31.6033
chr1	854001	854500	*	2.09581e-69	3.09846e-68	-31.2548
chr1	854101	854600	*	5.07059e-83	9.88017e-82	-39.3154
chr1	854201	854700	*	1.8885e-50	1.73978e-49	-35.1444
chr1	866401	866900	*	3.16955e-56	3.40684e-55	-34.7443
chr1	879401	879900	*	9.81553e-122	3.59088e-120	-38.5813
chr1	879501	880000	*	2.42344e-191	2.06488e-189	-44.6771
chr1	879601	880100	*	1.21175e-212	1.29716e-210	-45.0739
chr1	879701	880200	*	1.20881e-218	1.38068e-216	-43.413
chr1	879801	880300	*	1.43251e-174	1.01714e-172	-40.6581
chr1	879901	880400	*	5.91972e-131	2.45908e-129	-39.7505
chr1	880001	880500	*	8.69625e-57	9.47865e-56	-32.684
chr1	929801	930300	*	5.7347e-10	1.17491e-09	-35.0597
chr1	1062101	1062600	*	1.09679e-114	3.6256e-113	-32.1734
chr1	1062201	1062700	*	4.78491e-90	1.06378e-88	-30.2091
chr1	1077801	1078300	*	2.49621e-32	1.30544e-31	-40.6826
chr1	1077901	1078400	*	3.03093e-114	9.9632e-113	-50.144
chr1	1078001	1078500	*	2.54857e-106	7.45035e-105	-39.6305
chr1	1078101	1078600	*	1.2134e-135	5.38155e-134	-38.9036
chr1	1078201	1078700	*	5.72311e-137	2.58334e-135	-39.4494
chr1	1078301	1078800	*	1.39983e-110	4.36412e-109	-38.1633
chr1	1078401	1078900	*	1.43979e-50	1.33105e-49	-30.4711
chr1	1078501	1079000	*	1.91449e-39	1.27219e-38	-31.6729
chr1	1081301	1081800	*	7.73951e-90	1.71388e-88	-31.6012
chr1	1081401	1081900	*	8.289e-155	4.69187e-153	-39.8875
chr1	1081501	1082000	*	1.83203e-175	1.31558e-173	-43.272
chr1	1081601	1082100	*	1.56831e-167	1.02922e-165	-49.5547
chr1	1081701	1082200	*	1.30699e-115	4.37913e-114	-35.9163
chr1	1084201	1084700	*	1.07858e-62	1.36189e-61	-35.5396
chr1	1084301	1084800	*	1.03632e-62	1.30911e-61	-39.3664
chr1	1084401	1084900	*	3.16802e-61	3.86314e-60	-47.2681
chr1	1084501	1085000	*	5.03073e-31	2.51142e-30	-53.8769
chr1	1095001	1095500	*	4.04336e-53	4.00698e-52	-31.8797
chr1	1100901	1101400	*	1.23059e-120	4.43208e-119	-34.6998
chr1	1101001	1101500	*	7.82963e-178	5.77288e-176	-40.0626
chr1	1101101	1101600	*	1.43542e-153	8.00107e-152	-38.7364
chr1	1101201	1101700	*	1.34169e-120	4.82807e-119	-33.4675
chr1	1102501	1103000	*	8.48215e-49	7.46732e-48	-30.6177
chr1	1102601	1103100	*	1.78983e-49	1.60566e-48	-32.5953
chr1	1102701	1103200	*	1.79942e-49	1.61417e-48	-31.0166
chr1	1102801	1103300	*	1.39453e-49	1.25451e-48	-32.1375
chr1	1110301	1110800	*	1.11108e-14	2.86155e-14	-30.0984
chr1	1120001	1120500	*	8.00439e-75	1.33035e-73	-41.7827
chr1	1120101	1120600	*	3.08869e-188	2.54758e-186	-42.6032
chr1	1120201	1120700	*	2.22319e-227	2.77969e-225	-40.6534
chr1	1120301	1120800	*	7.335378323624e-311	0	-38.4794
chr1	1120401	1120900	*	0	0	-39.8412
chr1	1120501	1121000	*	0	0	-40.6574
chr1	1150001	1150500	*	7.36742e-99	1.91125e-97	-42.5112
chr1	1150101	1150600	*	1.11148e-114	3.67393e-113	-44.9867
chr1	1150201	1150700	*	5.1396e-93	1.20618e-91	-38.0664
chr1	1150301	1150800	*	7.53353e-107	2.21863e-105	-38.7197
chr1	1150401	1150900	*	2.1147e-109	6.48236e-108	-39.3254
chr1	1150501	1151000	*	1.12209e-89	2.47743e-88	-39.4991
chr1	1150601	1151100	*	8.81795e-94	2.09643e-92	-38.2833
chr1	1150701	1151200	*	2.39642e-80	4.44421e-79	-38.06
chr1	1150801	1151300	*	4.49018e-86	9.28231e-85	-38.5476
chr1	1151401	1151900	*	5.94349e-132	2.50432e-130	-37.646
chr1	1151501	1152000	*	3.15517e-161	1.92713e-159	-41.6174
chr1	1151601	1152100	*	5.5097e-178	4.06976e-176	-49.5459
chr1	1151701	1152200	*	0	0	-61.1025
chr1	1151801	1152300	*	0	0	-61.3692
chr1	1151901	1152400	*	0	0	-58.6718
chr1	1152001	1152500	*	0	0	-54.7544
chr1	1152101	1152600	*	9.3552e-286	2.0461e-283	-43.7781
chr1	1152201	1152700	*	3.53288e-114	1.16022e-112	-33.4334
chr1	1153101	1153600	*	1.23457e-86	2.58004e-85	-30.504
chr1	1153201	1153700	*	3.40882e-127	1.34496e-125	-30.1093
chr1	1178201	1178700	*	1.08543e-34	6.16523e-34	-31.3914
chr1	1235101	1235600	*	2.82436e-101	7.61447e-100	-31.1174
chr1	1235201	1235700	*	6.5814e-150	3.4975e-148	-39.6531
chr1	1235301	1235800	*	7.73026e-128	3.0737e-126	-47.1062
chr1	1235401	1235900	*	9.61669e-84	1.89976e-82	-34.6307
chr1	1245501	1246000	*	1.7199e-62	2.16101e-61	-36.4219
chr1	1245601	1246100	*	3.08141e-105	8.84585e-104	-42.8816
chr1	1245701	1246200	*	1.32606e-196	1.19521e-194	-52.4019
chr1	1245801	1246300	*	1.33668e-200	1.25747e-198	-41.4815
chr1	1245901	1246400	*	3.70523e-245	5.54336e-243	-41.3107
chr1	1246001	1246500	*	2.96798e-199	2.75118e-197	-34.7631
chr1	1246101	1246600	*	3.85178e-153	2.13385e-151	-30.7793
chr1	1260901	1261400	*	3.31452e-141	1.58323e-139	-41.1096
chr1	1261001	1261500	*	3.71842e-145	1.86973e-143	-44.8318
chr1	1261101	1261600	*	1.65786e-130	6.84406e-129	-43.8221
chr1	1261201	1261700	*	6.81778e-135	2.99474e-133	-43.4315
chr1	1261301	1261800	*	9.11102e-117	3.10368e-115	-42.8155
chr1	1261401	1261900	*	1.55992e-55	1.64597e-54	-39.547
chr1	1268001	1268500	*	0	4.75561e-306	-31.8937
chr1	1268101	1268600	*	0	0	-38.979
chr1	1268201	1268700	*	0	0	-38.4027
chr1	1268301	1268800	*	2.06106e-269	3.88466e-267	-31.6228
chr1	1280201	1280700	*	4.03688e-43	3.01328e-42	-36.7742
chr1	1280301	1280800	*	1.03852e-28	4.76441e-28	-33.9244
chr1	1282901	1283400	*	1.41036e-97	3.57974e-96	-30.9925
chr1	1286501	1287000	*	8.52586e-68	1.21412e-66	-43.8343
chr1	1286601	1287100	*	4.22446e-65	5.6466e-64	-33.8825
chr1	1286701	1287200	*	4.22446e-65	5.6466e-64	-33.8825
chr1	1286801	1287300	*	7.1624e-82	1.36711e-80	-32.5221
chr1	1286901	1287400	*	3.37182e-77	5.88743e-76	-32.4658
chr1	1291801	1292300	*	1.24434e-19	3.98343e-19	-33.103
chr1	1291901	1292400	*	6.01084e-52	5.77198e-51	-34.8895
chr1	1292001	1292500	*	4.77075e-49	4.23002e-48	-30.4827
chr1	1294301	1294800	*	6.32023e-32	3.2585e-31	-33.2297
chr1	1294401	1294900	*	3.88443e-42	2.81335e-41	-36.7737
chr1	1294501	1295000	*	3.63648e-46	2.97109e-45	-40.4441
chr1	1294601	1295100	*	2.75635e-69	4.06473e-68	-42.5402
chr1	1294701	1295200	*	8.10092e-54	8.17853e-53	-36.3072
chr1	1294801	1295300	*	3.01063e-36	1.80242e-35	-32.5269
chr1	1294901	1295400	*	3.34136e-49	2.97466e-48	-34.4097
chr1	1333201	1333700	*	4.01644e-123	1.49976e-121	-49.0383
chr1	1333301	1333800	*	3.91502e-124	1.48307e-122	-39.0176
chr1	1333401	1333900	*	9.11785e-121	3.28921e-119	-37.783
chr1	1333501	1334000	*	4.45934e-117	1.52673e-115	-36.8769
chr1	1333601	1334100	*	4.45934e-117	1.52673e-115	-36.8769
chr1	1335601	1336100	*	2.00517e-26	8.43786e-26	-35.6317
chr1	1560001	1560500	*	4.18597e-54	4.25734e-53	-32.7448
chr1	1563901	1564400	*	5.91545e-24	2.25762e-23	-32.9805
chr1	1610001	1610500	*	5.57297e-132	2.34879e-130	-44.8839
chr1	1610101	1610600	*	4.93678e-122	1.81355e-120	-45.4484
chr1	1610201	1610700	*	0	0	-52.5692
chr1	1610301	1610800	*	0	0	-52.5692
chr1	1610401	1610900	*	1.44114e-301	3.6374e-299	-51.5645
chr1	1612101	1612600	*	2.83068e-130	1.16482e-128	-36.0542
chr1	1612201	1612700	*	1.09703e-116	3.73293e-115	-30.6542
chr1	1612301	1612800	*	4.09086e-117	1.40118e-115	-30.5724
chr1	1612401	1612900	*	2.34289e-122	8.64775e-121	-36.0592
chr1	1612501	1613000	*	1.56144e-85	3.19388e-84	-35.5076
chr1	1660201	1660700	*	1.83015e-73	2.95238e-72	-31.3111
chr1	1707201	1707700	*	5.42926e-200	5.07344e-198	-33.1165
chr1	1707301	1707800	*	5.42926e-200	5.07344e-198	-33.1165
chr1	1707401	1707900	*	8.38224e-192	7.17479e-190	-34.6169
chr1	1707501	1708000	*	5.71181e-194	5.00368e-192	-36.0555
chr1	1707601	1708100	*	1.20718e-172	8.39563e-171	-41.8009
chr1	1710901	1711400	*	1.0218e-94	2.4693e-93	-36.647
chr1	1711001	1711500	*	1.76479e-82	3.40419e-81	-40.1173
chr1	1712101	1712600	*	4.73839e-19	1.48042e-18	-31.9908
chr1	1712501	1713000	*	4.70655e-42	3.39979e-41	-33.0431
chr1	1712601	1713100	*	4.28106e-41	3.00009e-40	-33.0773
chr1	1712701	1713200	*	3.51859e-62	4.38752e-61	-39.7723
chr1	1712801	1713300	*	1.39678e-88	3.0233e-87	-44.1133
chr1	1712901	1713400	*	1.21358e-62	1.53065e-61	-43.0206
chr1	1713001	1713500	*	2.88975e-48	2.50533e-47	-38.5855
chr1	1713101	1713600	*	6.09052e-50	5.53569e-49	-38.6152
chr1	1713201	1713700	*	7.95038e-31	3.9394e-30	-34.0949
chr1	1714601	1715100	*	9.30453e-77	1.60963e-75	-32.0859
chr1	1714701	1715200	*	6.20841e-81	1.16376e-79	-34.413
chr1	1714801	1715300	*	7.39049e-77	1.28106e-75	-34.1569
chr1	1714901	1715400	*	2.44773e-62	3.06471e-61	-34.6018
chr1	1729001	1729500	*	4.24501e-87	8.94409e-86	-51.0796
chr1	1729101	1729600	*	4.24501e-87	8.94409e-86	-51.0796
chr1	1729201	1729700	*	9.07341e-87	1.90088e-85	-49.8592
chr1	1729301	1729800	*	9.07341e-87	1.90088e-85	-49.8592
chr1	1729401	1729900	*	5.6908e-52	5.46849e-51	-43.0269
chr1	1788601	1789100	*	4.39789e-39	2.88906e-38	-36.964
chr1	1788701	1789200	*	1.48065e-41	1.05306e-40	-39.5246
chr1	1788801	1789300	*	3.19461e-45	2.53893e-44	-48.9203
chr1	1789401	1789900	*	6.16371e-26	2.54525e-25	-30.3523
chr1	1844401	1844900	*	7.6168e-17	2.16201e-16	-31.2573
chr1	1897801	1898300	*	5.61791e-76	9.5596e-75	-30.8631
chr1	1897901	1898400	*	1.29294e-78	2.32041e-77	-34.2054
chr1	1898001	1898500	*	2.98042e-66	4.09446e-65	-37.1716
chr1	1898101	1898600	*	8.56315e-25	3.3805e-24	-32.8397
chr1	2000701	2001200	*	1.3075e-125	5.04711e-124	-36.9382
chr1	2000801	2001300	*	2.82336e-102	7.72529e-101	-36.4078
chr1	2003401	2003900	*	9.67032e-169	6.43672e-167	-30.2646
chr1	2003501	2004000	*	1.58624e-179	1.1925e-177	-35.2069
chr1	2003601	2004100	*	2.07983e-142	1.00936e-140	-39.112
chr1	2003701	2004200	*	1.9321e-173	1.35438e-171	-54.7483
chr1	2003801	2004300	*	8.47482e-245	1.26357e-242	-59.5876
chr1	2003901	2004400	*	3.486e-256	5.80429e-254	-49.9721
chr1	2004001	2004500	*	3.07848e-250	4.84275e-248	-49.683
chr1	2006201	2006700	*	7.49025e-107	2.20621e-105	-37.4859
chr1	2063201	2063700	*	4.37665e-30	2.11127e-29	-31.5282
chr1	2063301	2063800	*	5.49637e-84	1.09135e-82	-32.5053
chr1	2065201	2065700	*	1.26102e-34	7.1465e-34	-40.3042
chr1	2065901	2066400	*	2.36507e-114	7.78417e-113	-68.5552
chr1	2066001	2066500	*	1.14796e-262	2.03983e-260	-52.7066
chr1	2066101	2066600	*	0	0	-47.7147
chr1	2066201	2066700	*	0	0	-43.9572
chr1	2066301	2066800	*	0	0	-37.6692
chr1	2066401	2066900	*	3.27433e-265	5.9448e-263	-32.7061
chr1	2068601	2069100	*	3.49008e-122	1.28499e-120	-38.149
chr1	2068701	2069200	*	4.71857e-127	1.85824e-125	-39.805
chr1	2068801	2069300	*	1.71359e-117	5.9035e-116	-42.3013
chr1	2068901	2069400	*	6.96574e-127	2.73643e-125	-39.8068
chr1	2069501	2070000	*	4.58838e-104	1.29219e-102	-43.829
chr1	2069601	2070100	*	2.05131e-119	7.25847e-118	-48.7938
chr1	2069701	2070200	*	2.04224e-68	2.95017e-67	-43.1847
chr1	2072401	2072900	*	2.34589e-54	2.40047e-53	-40.3438
chr1	2072501	2073000	*	4.18955e-26	1.74127e-25	-49.2857
chr1	2072601	2073100	*	4.18955e-26	1.74127e-25	-49.2857
chr1	2077901	2078400	*	1.61618e-75	2.72363e-74	-34.8834
chr1	2078001	2078500	*	1.80734e-108	5.45927e-107	-54.5104
chr1	2078101	2078600	*	1.80734e-108	5.45927e-107	-54.5104
chr1	2104701	2105200	*	7.96693e-86	1.63812e-84	-35.8481
chr1	2104801	2105300	*	5.16293e-239	7.26251e-237	-43.8771
chr1	2104901	2105400	*	2.64453e-205	2.6158e-203	-30.6645
chr1	2106201	2106700	*	4.55831e-180	3.45018e-178	-34.5992
chr1	2106301	2106800	*	4.51866e-187	3.67882e-185	-40.0171
chr1	2106401	2106900	*	1.11673e-67	1.58593e-66	-32.7847
chr1	2106501	2107000	*	4.30223e-34	2.3954e-33	-32.7327
chr1	2110801	2111300	*	1.56139e-130	6.44899e-129	-31.6475
chr1	2110901	2111400	*	1.60525e-149	8.48887e-148	-33.7589
chr1	2111001	2111500	*	6.51478e-165	4.15738e-163	-32.4111
chr1	2122901	2123400	*	2.66904e-96	6.62153e-95	-49.3144
chr1	2123001	2123500	*	5.20923e-104	1.46535e-102	-42.486
chr1	2123801	2124300	*	6.45455e-46	5.23704e-45	-31.2655
chr1	2131801	2132300	*	4.0473e-81	7.6143e-80	-32.0848
chr1	2131901	2132400	*	1.50814e-119	5.34469e-118	-37.2361
chr1	2132001	2132500	*	2.79955e-128	1.12004e-126	-40.904
chr1	2132101	2132600	*	3.93028e-111	1.23552e-109	-39.7905
chr1	2132201	2132700	*	2.93306e-61	3.58018e-60	-59.8622
chr1	2141401	2141900	*	2.17015e-100	5.77089e-99	-36.1404
chr1	2141501	2142000	*	2.92736e-110	9.08757e-109	-37.3712
chr1	2141601	2142100	*	1.20868e-96	3.01632e-95	-37.503
chr1	2141701	2142200	*	5.73607e-37	3.5198e-36	-34.5097
chr1	2146401	2146900	*	9.74313e-16	2.63287e-15	-30.4179
chr1	2160901	2161400	*	1.03938e-179	7.83127e-178	-31.5362
chr1	2161001	2161500	*	4.05273e-225	4.94838e-223	-40.016
chr1	2161101	2161600	*	7.06548e-271	1.34964e-268	-48.8306
chr1	2161201	2161700	*	0	0	-57.3082
chr1	2161301	2161800	*	0	0	-56.5288
chr1	2161401	2161900	*	0	0	-55.6246
chr1	2161501	2162000	*	0	0	-53.2492
chr1	2161601	2162100	*	0	0	-54.4932
chr1	2161701	2162200	*	0	0	-52.6904
chr1	2161801	2162300	*	0	0	-50.8097
chr1	2161901	2162400	*	0	0	-52.3845
chr1	2162001	2162500	*	0	0	-56.3171
chr1	2162101	2162600	*	1.60753e-199	1.49364e-197	-45.4794
chr1	2162201	2162700	*	2.93464e-262	5.19892e-260	-45.153
chr1	2162301	2162800	*	0	0	-49.0943
chr1	2162401	2162900	*	0	0	-47.2021
chr1	2162501	2163000	*	8.73042e-282	1.8397e-279	-39.155
chr1	2162601	2163100	*	9.0454e-229	1.1473e-226	-34.8014
chr1	2163101	2163600	*	4.82056e-165	3.08023e-163	-30.1509
chr1	2163201	2163700	*	1.16043e-128	4.66963e-127	-31.6177
chr1	2163301	2163800	*	1.57747e-293	3.68288e-291	-44.8835
chr1	2163401	2163900	*	0	0	-54.3781
chr1	2163501	2164000	*	0	0	-52.1048
chr1	2163601	2164100	*	0	0	-50.1707
chr1	2163701	2164200	*	0	0	-52.1662
chr1	2163801	2164300	*	1.54362e-272	3.00371e-270	-46.8855
chr1	2163901	2164400	*	5.88921e-194	5.15794e-192	-38.3538
chr1	2164001	2164500	*	1.55024e-177	1.13937e-175	-35.81
chr1	2164701	2165200	*	9.064e-156	5.18669e-154	-30.2527
chr1	2164801	2165300	*	1.01124e-136	4.54836e-135	-36.4321
chr1	2164901	2165400	*	1.59299e-252	2.56245e-250	-44.2748
chr1	2165001	2165500	*	5.34511e-206	5.32509e-204	-42.7983
chr1	2165101	2165600	*	3.31687e-210	3.45174e-208	-44.0502
chr1	2165201	2165700	*	1.36528e-183	1.073e-181	-40.5514
chr1	2165301	2165800	*	2.44203e-178	1.81143e-176	-35.7105
chr1	2166401	2166900	*	2.15875e-33	1.17312e-32	-30.8517
chr1	2166601	2167100	*	1.45516e-87	3.0921e-86	-57.8094
chr1	2166701	2167200	*	5.34948e-123	1.99455e-121	-60.8235
chr1	2166801	2167300	*	0	0	-71.204
chr1	2166901	2167400	*	0	0	-72.7577
chr1	2167001	2167500	*	0	0	-75.2391
chr1	2167101	2167600	*	0	0	-73.4916
chr1	2167201	2167700	*	0	0	-73.6058
chr1	2167301	2167800	*	0	0	-72.4834
chr1	2167401	2167900	*	0	0	-72.5059
chr1	2167501	2168000	*	0	0	-68.4213
chr1	2167601	2168100	*	1.33123e-192	1.15026e-190	-68.7739
chr1	2168901	2169400	*	1.19806e-150	6.42627e-149	-33.1304
chr1	2179001	2179500	*	2.87751e-268	5.36083e-266	-58.8754
chr1	2179101	2179600	*	5.43472210425371e-323	1.65610804485986e-320	-55.5141
chr1	2179201	2179700	*	0	0	-46.7932
chr1	2179301	2179800	*	0	0	-45.5754
chr1	2179401	2179900	*	0	0	-45.6169
chr1	2179501	2180000	*	0	0	-49.5755
chr1	2179601	2180100	*	0	0	-58.3784
chr1	2179701	2180200	*	0	0	-65.869
chr1	2179801	2180300	*	0	0	-71.6878
chr1	2179901	2180400	*	0	0	-70.4712
chr1	2180001	2180500	*	0	0	-54.2559
chr1	2180101	2180600	*	0	0	-42.5066
chr1	2180201	2180700	*	4.19453542822458e-313	1.17207531929271e-310	-36.6697
chr1	2180801	2181300	*	1.36944e-161	8.39484e-160	-33.3413
chr1	2180901	2181400	*	4.82551e-154	2.70474e-152	-31.4571
chr1	2181801	2182300	*	1.3272e-275	2.65141e-273	-42.5912
chr1	2181901	2182400	*	0	0	-44.483
chr1	2182001	2182500	*	2.51973479379036e-322	7.63776081905983e-320	-43.6468
chr1	2182101	2182600	*	1.88627e-288	4.22526e-286	-41.5261
chr1	2203401	2203900	*	1.14762e-128	4.61842e-127	-31.0001
chr1	2203501	2204000	*	2.99137e-148	1.55898e-146	-32.0924
chr1	2203601	2204100	*	3.72379e-135	1.64115e-133	-35.9267
chr1	2203701	2204200	*	3.31218e-132	1.40062e-130	-42.8393
chr1	2203801	2204300	*	3.71643e-137	1.682e-135	-41.7911
chr1	2203901	2204400	*	2.10271e-63	2.69872e-62	-34.3646
chr1	2204001	2204500	*	1.58221e-54	1.62612e-53	-35.565
chr1	2206201	2206700	*	5.27452e-146	2.67748e-144	-42.2592
chr1	2206301	2206800	*	4.30292e-255	7.09522e-253	-51.8953
chr1	2206401	2206900	*	1.25806e-292	2.91979e-290	-53.0106
chr1	2206501	2207000	*	1.71115e-251	2.72717e-249	-50.4156
chr1	2206601	2207100	*	1.4507e-233	1.93473e-231	-49.7342
chr1	2206701	2207200	*	1.96631e-152	1.08011e-150	-47.0371
chr1	2206801	2207300	*	1.75074e-47	1.48455e-46	-49.9135
chr1	2219401	2219900	*	1.70894e-11	3.78336e-11	-37.7604
chr1	2220801	2221300	*	1.5301e-36	9.25241e-36	-34.6297
chr1	2230701	2231200	*	9.77099e-113	3.14503e-111	-31.7077
chr1	2230801	2231300	*	2.17026e-112	6.94487e-111	-32.8218
chr1	2230901	2231400	*	1.06632e-123	4.01429e-122	-34.8332
chr1	2231001	2231500	*	3.51062e-132	1.48379e-130	-40.9156
chr1	2231101	2231600	*	1.72601e-150	9.23999e-149	-41.7622
chr1	2231201	2231700	*	2.27233e-136	1.01735e-134	-37.2125
chr1	2231301	2231800	*	2.24992e-101	6.07402e-100	-31.4129
chr1	2233001	2233500	*	3.99382e-169	2.67104e-167	-48.0968
chr1	2233101	2233600	*	4.36555e-233	5.79583e-231	-47.5892
chr1	2233201	2233700	*	0	0	-54.3262
chr1	2233301	2233800	*	0	0	-61.9484
chr1	2233401	2233900	*	0	0	-57.9011
chr1	2233501	2234000	*	9.62432e-281	2.00864e-278	-40.8972
chr1	2233601	2234100	*	6.86766e-240	9.75143e-238	-34.7376
chr1	2250401	2250900	*	6.33694e-218	7.18078e-216	-30.1358
chr1	2252001	2252500	*	3.06996e-84	6.12553e-83	-40.4445
chr1	2252101	2252600	*	6.8584e-97	1.7184e-95	-35.8116
chr1	2306401	2306900	*	3.38985e-23	1.25575e-22	-36.9012
chr1	2306501	2307000	*	5.69138e-36	3.37452e-35	-31.7265
chr1	2310401	2310900	*	5.88314e-92	1.35516e-90	-30.2672
chr1	2310501	2311000	*	8.11391e-77	1.4053e-75	-30.6424
chr1	2310601	2311100	*	9.36552e-64	1.21303e-62	-33.9588
chr1	2310701	2311200	*	6.82067e-58	7.64711e-57	-39.6274
chr1	2345001	2345500	*	1.34855e-122	4.99421e-121	-38.9141
chr1	2345101	2345600	*	2.89065e-170	1.95784e-168	-40.3312
chr1	2345201	2345700	*	4.39297e-142	2.12153e-140	-40.587
chr1	2345301	2345800	*	2.56567e-140	1.2119e-138	-40.2602
chr1	2345401	2345900	*	9.34311e-128	3.71149e-126	-45.1087
chr1	2345501	2346000	*	2.69724e-59	3.13335e-58	-44.6942
chr1	2346401	2346900	*	1.96267e-48	1.71004e-47	-33.9057
chr1	2346601	2347100	*	6.12372e-130	2.50735e-128	-31.3658
chr1	2346701	2347200	*	2.45292e-134	1.06911e-132	-30.8288
chr1	2363601	2364100	*	1.45886e-55	1.54056e-54	-30.0178
chr1	2376401	2376900	*	2.36339e-39	1.56603e-38	-30.1417
chr1	2391501	2392000	*	3.00885e-69	4.43281e-68	-34.0488
chr1	2391601	2392100	*	1.6102e-83	3.16673e-82	-36.4757
chr1	2391701	2392200	*	1.15752e-101	3.13895e-100	-40.0745
chr1	2391801	2392300	*	1.8544e-82	3.57569e-81	-32.9084
chr1	2403601	2404100	*	5.39528e-22	1.90469e-21	-34.8316
chr1	2430601	2431100	*	9.80062e-43	7.23219e-42	-34.9223
chr1	2430701	2431200	*	2.52099e-46	2.06867e-45	-49.713
chr1	2430801	2431300	*	8.96654e-30	4.27667e-29	-40.4762
chr1	2434701	2435200	*	2.90217e-56	3.12266e-55	-30.9618
chr1	2455401	2455900	*	1.51931e-76	2.61709e-75	-30.4975
chr1	2455501	2456000	*	4.19001e-105	1.20049e-103	-34.1812
chr1	2455601	2456100	*	1.52761e-121	5.5745e-120	-34.0438
chr1	2455701	2456200	*	1.10586e-101	2.99976e-100	-31.014
chr1	2456601	2457100	*	8.38697e-67	1.16787e-65	-30.2393
chr1	2456701	2457200	*	2.39213e-65	3.21632e-64	-31.1673
chr1	2456801	2457300	*	1.16976e-50	1.08436e-49	-33.7368
chr1	2459801	2460300	*	5.0522e-60	5.97823e-59	-32.5495
chr1	2459901	2460400	*	3.19416e-102	8.73173e-101	-50.3531
chr1	2469201	2469700	*	2.24439e-64	2.94834e-63	-37.2827
chr1	2480601	2481100	*	8.86549e-24	3.36074e-23	-34.3063
chr1	2480701	2481200	*	8.86549e-24	3.36074e-23	-34.3063
chr1	2482101	2482600	*	1.02678e-85	2.10705e-84	-31.7417
chr1	2482201	2482700	*	9.90749e-149	5.18983e-147	-35.4572
chr1	2482301	2482800	*	1.34216e-140	6.36012e-139	-31.6142
chr1	2508101	2508600	*	7.27814e-29	3.35858e-28	-33.9795
chr1	2508201	2508700	*	4.0823e-30	1.97141e-29	-35.6648
chr1	2508301	2508800	*	2.98304e-30	1.44744e-29	-36.0887
chr1	2508401	2508900	*	2.98304e-30	1.44744e-29	-36.0887
chr1	2508501	2509000	*	1.68846e-24	6.58775e-24	-37.2663
chr1	2698801	2699300	*	1.58176e-08	3.00177e-08	-41.6063
chr1	2843601	2844100	*	1.11692e-21	3.89144e-21	-32.4279
chr1	2854401	2854900	*	1.26079e-12	2.94678e-12	-39.309
chr1	2855901	2856400	*	5.30172e-22	1.8722e-21	-33.2656
chr1	2856001	2856500	*	8.49038e-24	3.22079e-23	-31.668
chr1	2856101	2856600	*	8.49038e-24	3.22079e-23	-31.668
chr1	2856201	2856700	*	8.49038e-24	3.22079e-23	-31.668
chr1	2866901	2867400	*	1.56242e-65	2.11083e-64	-68.2141
chr1	2867001	2867500	*	1.56242e-65	2.11083e-64	-68.2141
chr1	2867101	2867600	*	1.56242e-65	2.11083e-64	-68.2141
chr1	2867201	2867700	*	2.02953e-123	7.61026e-122	-46.4694
chr1	2867301	2867800	*	1.44007e-122	5.33012e-121	-46.4311
chr1	2867401	2867900	*	6.39384e-167	4.16467e-165	-49.4999
chr1	2867501	2868000	*	8.18071e-186	6.57831e-184	-50.6148
chr1	2867601	2868100	*	1.72862e-248	2.67318e-246	-52.3889
chr1	2867701	2868200	*	3.16906e-263	5.65852e-261	-66.6031
chr1	2867801	2868300	*	0	0	-65.4371
chr1	2867901	2868400	*	4.16553e-256	6.93377e-254	-64.3935
chr1	2868001	2868500	*	0	0	-64.0604
chr1	2868101	2868600	*	0	0	-58.8295
chr1	2868201	2868700	*	3.71956333340291e-318	1.09199623219816e-315	-51.851
chr1	2868301	2868800	*	3.55307e-275	7.07893e-273	-45.5803
chr1	2868401	2868900	*	6.49218e-238	9.03085e-236	-43.603
chr1	2868501	2869000	*	4.1951e-101	1.12803e-99	-31.827
chr1	2868701	2869200	*	8.48148e-73	1.34893e-71	-30.9992
chr1	2868801	2869300	*	2.0655e-86	4.29996e-85	-32.4465
chr1	2868901	2869400	*	1.10058e-94	2.65811e-93	-31.5127
chr1	2869001	2869500	*	4.21891e-105	1.20874e-103	-34.6031
chr1	2869101	2869600	*	1.6841e-103	4.70062e-102	-30.4009
chr1	2900801	2901300	*	9.80366e-60	1.15179e-58	-38.5044
chr1	2900901	2901400	*	1.15697e-21	4.02832e-21	-45.6349
chr1	2942901	2943400	*	9.52815e-50	8.61201e-49	-39.5136
chr1	2943001	2943500	*	9.52815e-50	8.61201e-49	-39.5136
chr1	2943101	2943600	*	8.69148e-50	7.86497e-49	-38.4348
chr1	2943201	2943700	*	8.69148e-50	7.86497e-49	-38.4348
chr1	2943301	2943800	*	2.06694e-35	1.20264e-34	-47.3138
chr1	2950901	2951400	*	1.38705e-19	4.43129e-19	-38.4115
chr1	2977101	2977600	*	3.56547e-70	5.36215e-69	-37.4317
chr1	2977201	2977700	*	3.56547e-70	5.36215e-69	-37.4317
chr1	2977301	2977800	*	9.39766e-100	2.47366e-98	-39.671
chr1	2982101	2982600	*	9.20092e-127	3.60799e-125	-31.926
chr1	2982201	2982700	*	6.11596e-129	2.47065e-127	-31.5496
chr1	2982301	2982800	*	7.2172e-119	2.53714e-117	-32.9022
chr1	2993501	2994000	*	1.87679e-50	1.72918e-49	-31.0693
chr1	2993901	2994400	*	3.65912e-76	6.25432e-75	-31.6892
chr1	2994001	2994500	*	1.65228e-65	2.23101e-64	-31.0635
chr1	2994101	2994600	*	1.15879e-59	1.35882e-58	-36.506
chr1	2994201	2994700	*	4.6955e-51	4.4008e-50	-31.7429
chr1	2995101	2995600	*	2.50191e-199	2.32099e-197	35.153
chr1	2995201	2995700	*	0	0	40.7137
chr1	2995301	2995800	*	0	0	44.2099
chr1	2995401	2995900	*	0	0	44.5002
chr1	2995501	2996000	*	0	0	45.9226
chr1	2995601	2996100	*	6.90088e-225	8.40677e-223	36.7241
chr1	3046601	3047100	*	2.24765e-50	2.06657e-49	-41.6872
chr1	3053001	3053500	*	9.61748e-69	1.40065e-67	-33.8807
chr1	3053101	3053600	*	2.92582e-46	2.39664e-45	-34.845
chr1	3061201	3061700	*	5.74276e-77	9.97722e-76	-34.8735
chr1	3061401	3061900	*	4.14317e-98	1.06088e-96	-30.2096
chr1	3061501	3062000	*	3.65976e-132	1.54665e-130	-33.6258
chr1	3061601	3062100	*	1.01047e-134	4.4252e-133	-35.781
chr1	3061701	3062200	*	1.20785e-118	4.23254e-117	-34.8405
chr1	3061801	3062300	*	1.78606e-116	6.0614e-115	-30.3599
chr1	3065401	3065900	*	1.30017e-29	6.16481e-29	-61.5079
chr1	3065501	3066000	*	5.93117e-37	3.63773e-36	-62.1817
chr1	3065601	3066100	*	1.74427e-33	9.50915e-33	-58.1888
chr1	3065701	3066200	*	1.74427e-33	9.50915e-33	-58.1888
chr1	3065801	3066300	*	1.74427e-33	9.50915e-33	-58.1888
chr1	3113501	3114000	*	8.91439e-40	5.98885e-39	-33.0078
chr1	3131001	3131500	*	1.80381e-53	1.80465e-52	-33.4915
chr1	3159001	3159500	*	8.00356702324069e-319	2.36861300784088e-316	-37.686
chr1	3159101	3159600	*	0	0	-41.18
chr1	3159201	3159700	*	0	0	-40.9201
chr1	3159301	3159800	*	0	0	-45.655
chr1	3159401	3159900	*	3.69713e-301	9.29558e-299	-44.4162
chr1	3159501	3160000	*	9.3316e-112	2.96004e-110	-31.3687
chr1	3162201	3162700	*	1.4728e-162	9.14082e-161	-36.6055
chr1	3198401	3198900	*	7.80016e-23	2.84821e-22	-30.3834
chr1	3198501	3199000	*	4.13396e-45	3.27548e-44	-33.7342
chr1	3207701	3208200	*	2.31547e-79	4.21451e-78	-31.1918
chr1	3207801	3208300	*	3.42793e-48	2.96629e-47	-30.6481
chr1	3207901	3208400	*	1.03481e-54	1.06879e-53	-31.2688
chr1	3264701	3265200	*	3.132e-138	1.43757e-136	-33.5448
chr1	3264801	3265300	*	7.05795e-104	1.98147e-102	-33.8243
chr1	3268801	3269300	*	1.65072e-68	2.38998e-67	32.9884
chr1	3272101	3272600	*	6.82253e-28	3.03675e-27	-35.2205
chr1	3288301	3288800	*	2.75765e-10	5.74442e-10	-38.5662
chr1	3288401	3288900	*	2.75765e-10	5.74442e-10	-38.5662
chr1	3304701	3305200	*	1.3433e-27	5.91331e-27	-32.3181
chr1	3304901	3305400	*	7.21029e-59	8.28889e-58	-31.468
chr1	3335101	3335600	*	4.51815e-21	1.53599e-20	-38.2449
chr1	3375801	3376300	*	2.17983e-34	1.22565e-33	-37.1202
chr1	3388901	3389400	*	2.94472e-35	1.70477e-34	-30.7454
chr1	3389101	3389600	*	1.34767e-74	2.22924e-73	-33.3826
chr1	3389201	3389700	*	2.26465e-97	5.72474e-96	-33.257
chr1	3389401	3389900	*	9.24705e-172	6.36936e-170	-30.8126
chr1	3461201	3461700	*	1.56752e-31	7.97253e-31	-32.4776
chr1	3463601	3464100	*	1.99262e-175	1.42976e-173	-38.242
chr1	3463701	3464200	*	1.01728e-168	6.76926e-167	-37.0511
chr1	3463801	3464300	*	1.06291e-160	6.45521e-159	-37.134
chr1	3463901	3464400	*	9.03495e-154	5.04686e-152	-37.086
chr1	3464001	3464500	*	1.64524e-133	7.08661e-132	-35.8182
chr1	3486301	3486800	*	1.80824e-100	4.81416e-99	-44.6989
chr1	3486401	3486900	*	1.76071e-135	7.79188e-134	-44.3837
chr1	3486501	3487000	*	4.9274e-205	4.85917e-203	-44.7065
chr1	3486601	3487100	*	4.9274e-205	4.85917e-203	-44.7065
chr1	3486701	3487200	*	5.59328e-228	7.03976e-226	-43.9031
chr1	3486801	3487300	*	3.15714e-143	1.54737e-141	-38.8963
chr1	3486901	3487400	*	1.82246e-107	5.42169e-106	-37.416
chr1	3488301	3488800	*	3.5014e-35	2.02212e-34	-33.1397
chr1	3489301	3489800	*	7.26594e-32	3.73845e-31	-35.1586
chr1	3505201	3505700	*	5.07521e-29	2.35477e-28	-51.8438
chr1	3508801	3509300	*	7.24509e-72	1.13056e-70	-32.5734
chr1	3573301	3573800	*	4.98795e-64	6.49995e-63	-53.7026
chr1	3573401	3573900	*	1.09221e-111	3.46186e-110	-53.1407
chr1	3573501	3574000	*	2.72358e-83	5.33372e-82	-41.0288
chr1	3573601	3574100	*	4.23219e-78	7.51651e-77	-35.3035
chr1	3581401	3581900	*	3.86203e-51	3.62849e-50	-59.0688
chr1	3581501	3582000	*	5.58686e-86	1.15255e-84	-53.6399
chr1	3581601	3582100	*	5.53028e-104	1.55511e-102	-46.6496
chr1	3581701	3582200	*	1.7161e-112	5.50215e-111	-42.993
chr1	3581801	3582300	*	1.53598e-97	3.89558e-96	-41.1058
chr1	3581901	3582400	*	8.99122e-66	1.22147e-64	-36.452
chr1	3589301	3589800	*	4.42712e-81	8.31902e-80	-31.0126
chr1	3589401	3589900	*	2.6418e-116	8.94546e-115	-31.8504
chr1	3589501	3590000	*	4.21963e-237	5.81465e-235	-38.6836
chr1	3589601	3590100	*	0	0	-42.1962
chr1	3589701	3590200	*	0	0	-49.2461
chr1	3589801	3590300	*	0	0	-53.2994
chr1	3589901	3590400	*	0	0	-58.4521
chr1	3590001	3590500	*	0	0	-56.2717
chr1	3590101	3590600	*	7.08098e-300	1.75596e-297	-55.3386
chr1	3590201	3590700	*	1.68341604617745e-315	4.82542085155098e-313	-57.4169
chr1	3590301	3590800	*	2.09603e-251	3.33696e-249	-58.7312
chr1	3590401	3590900	*	4.639e-193	4.02641e-191	-56.9396
chr1	3590501	3591000	*	1.07196e-134	4.69323e-133	-56.531
chr1	3590601	3591100	*	9.44114e-168	6.21318e-166	-58.3169
chr1	3590701	3591200	*	1.246e-105	3.59992e-104	-55.6976
chr1	3590801	3591300	*	4.21145e-100	1.11445e-98	-56.1151
chr1	3590901	3591400	*	2.75561e-104	7.79381e-103	-50.2837
chr1	3591001	3591500	*	2.2319e-89	4.89939e-88	-35.5572
chr1	3591501	3592000	*	1.56403e-30	7.66872e-30	-42.0473
chr1	3591601	3592100	*	2.48771e-18	7.54167e-18	-30.7526
chr1	3592701	3593200	*	1.59121e-94	3.83047e-93	-59.1502
chr1	3592801	3593300	*	8.39535e-125	3.20755e-123	-60.3958
chr1	3592901	3593400	*	5.21692e-217	5.84575e-215	-60.2105
chr1	3593001	3593500	*	1.40866213365275e-316	4.07858987393093e-314	-56.8681
chr1	3593101	3593600	*	0	0	-55.9955
chr1	3593201	3593700	*	1.3398e-234	1.80173e-232	-52.3724
chr1	3593301	3593800	*	6.88527e-200	6.42485e-198	-42.935
chr1	3593401	3593900	*	1.70177e-161	1.0425e-159	-34.6933
chr1	3595901	3596400	*	1.35729e-82	2.62313e-81	-42.9898
chr1	3597101	3597600	*	3.80364e-92	8.79442e-91	-33.2372
chr1	3695201	3695700	*	2.20229e-71	3.40206e-70	-31.8461
chr1	3702201	3702700	*	2.91423e-12	6.69592e-12	-35.1174
chr1	3759201	3759700	*	1.33969e-37	8.39002e-37	-34.0136
chr1	3759301	3759800	*	1.33969e-37	8.39002e-37	-34.0136
chr1	3759401	3759900	*	6.18513e-41	4.31314e-40	-33.7554
chr1	3759501	3760000	*	6.18513e-41	4.31314e-40	-33.7554
chr1	3759601	3760100	*	6.18513e-41	4.31314e-40	-33.7554
chr1	3806201	3806700	*	1.15554e-55	1.22344e-54	-30.2673
chr1	3806301	3806800	*	7.1382e-216	7.90676e-214	-48.3088
chr1	3806401	3806900	*	0	0	-55.8872
chr1	3806501	3807000	*	0	0	-60.036
chr1	3806601	3807100	*	0	0	-70.4139
chr1	3806701	3807200	*	0	0	-67.9452
chr1	3806801	3807300	*	0	0	-68.0834
chr1	3806901	3807400	*	0	0	-51.2299
chr1	3807001	3807500	*	4.7284e-307	1.25537e-304	-41.0559
chr1	3807101	3807600	*	7.98928e-221	9.33081e-219	-32.3722
chr1	3808901	3809400	*	3.30514e-45	2.62573e-44	-47.595
chr1	3809001	3809500	*	5.04816e-151	2.72155e-149	-50.6728
chr1	3809101	3809600	*	2.48932e-253	4.04185e-251	-50.2498
chr1	3809201	3809700	*	0	0	-52.5583
chr1	3809301	3809800	*	0	0	-52.3357
chr1	3809401	3809900	*	0	0	-53.9538
chr1	3809501	3810000	*	4.79549e-245	7.1663e-243	-50.5685
chr1	3809601	3810100	*	3.01364e-142	1.45893e-140	-47.7021
chr1	3809701	3810200	*	4.78695e-72	7.49746e-71	-41.2638
chr1	3816001	3816500	*	7.09982e-21	2.395e-20	-30.7977
chr1	3818901	3819400	*	1.46609e-61	1.80138e-60	-46.7588
chr1	3819001	3819500	*	5.8373e-63	7.41975e-62	-38.4256
chr1	3819101	3819600	*	4.25205e-105	1.21814e-103	-38.4008
chr1	3826701	3827200	*	7.96084e-69	1.16151e-67	-30.716
chr1	3839001	3839500	*	5.76834e-20	1.87215e-19	-62.585
chr1	3839101	3839600	*	1.72132e-25	6.98536e-25	-39.6323
chr1	4167001	4167500	*	2.12954e-23	7.95162e-23	-31.5287
chr1	4270101	4270600	*	8.51284e-27	3.63406e-26	-38.9073
chr1	4405101	4405600	*	2.05345e-112	6.57445e-111	-30.8582
chr1	4405201	4405700	*	2.05345e-112	6.57445e-111	-30.8582
chr1	4405301	4405800	*	1.14016e-121	4.16762e-120	-31.1237
chr1	4405501	4406000	*	6.25553e-88	1.33802e-86	-36.0895
chr1	4573701	4574200	*	2.62447e-28	1.18633e-27	-30.1365
chr1	4573801	4574300	*	2.62447e-28	1.18633e-27	-30.1365
chr1	4574001	4574500	*	7.19065e-29	3.31876e-28	-32.2588
chr1	4577501	4578000	*	3.81597e-57	4.19865e-56	-36.6098
chr1	4741401	4741900	*	2.56657e-43	1.92795e-42	-35.2596
chr1	4789101	4789600	*	8.4074e-28	3.72989e-27	-37.2826
chr1	4817401	4817900	*	4.27521e-14	1.07173e-13	-33.1211
chr1	5294701	5295200	*	1.75566e-49	1.57537e-48	-42.1887
chr1	5294801	5295300	*	5.05944e-55	5.27197e-54	-38.415
chr1	5294901	5295400	*	4.09218e-99	1.06651e-97	-42.5899
chr1	5295001	5295500	*	1.12372e-124	4.28621e-123	-40.6942
chr1	5295101	5295600	*	1.12372e-124	4.28621e-123	-40.6942
chr1	5312201	5312700	*	2.83006e-23	1.05152e-22	-41.2092
chr1	5312401	5312900	*	2.82133e-37	1.74937e-36	-34.6641
chr1	5312501	5313000	*	2.5713e-34	1.44229e-33	-30.1464
chr1	5373201	5373700	*	2.65846e-33	1.44018e-32	-31.3955
chr1	5396801	5397300	*	1.8256e-31	9.26264e-31	-35.5492
chr1	5405801	5406300	*	2.99916e-10	6.23498e-10	-39.6748
chr1	5405901	5406400	*	7.11e-58	7.96762e-57	-41.0905
chr1	5406001	5406500	*	1.70173e-57	1.88827e-56	-38.2243
chr1	5406101	5406600	*	6.14084e-58	6.8943e-57	-37.96
chr1	5406201	5406700	*	6.14084e-58	6.8943e-57	-37.96
chr1	5406301	5406800	*	2.91806e-49	2.60179e-48	-37.6341
chr1	5463801	5464300	*	4.10433e-50	3.74725e-49	-40.5695
chr1	5463901	5464400	*	4.10433e-50	3.74725e-49	-40.5695
chr1	5464001	5464500	*	1.6893e-47	1.43306e-46	-38.6112
chr1	5464101	5464600	*	2.02008e-44	1.56861e-43	-38.3554
chr1	5464201	5464700	*	2.27727e-35	1.32322e-34	-38.4884
chr1	5551501	5552000	*	4.03889e-25	1.61533e-24	-39.1002
chr1	5573301	5573800	*	3.53863e-22	1.25858e-21	-30.6448
chr1	5574101	5574600	*	5.64138e-10	1.15625e-09	34.11
chr1	5575801	5576300	*	2.45225e-21	8.42705e-21	-30.5323
chr1	5695201	5695700	*	7.34622e-26	3.02434e-25	-38.8021
chr1	5695301	5695800	*	7.34622e-26	3.02434e-25	-38.8021
chr1	5695401	5695900	*	7.34622e-26	3.02434e-25	-38.8021
chr1	5695501	5696000	*	1.06143e-67	1.50827e-66	-35.4638
chr1	5696901	5697400	*	6.18294e-22	2.17727e-21	-44.5736
chr1	5747601	5748100	*	8.80264e-43	6.50456e-42	-32.6891
chr1	5747701	5748200	*	1.36047e-47	1.15715e-46	-33.9342
chr1	5747901	5748400	*	1.64403e-30	8.05467e-30	-40.5963
chr1	5748101	5748600	*	1.81014e-19	5.75558e-19	-31.2911
chr1	5749501	5750000	*	4.47544e-30	2.15799e-29	-44.528
chr1	5855901	5856400	*	4.78148e-22	1.69172e-21	-54.7468
chr1	5856001	5856500	*	1.37549e-65	1.86055e-64	-57.0044
chr1	5856101	5856600	*	6.69712e-99	1.73832e-97	-51.6026
chr1	5856201	5856700	*	2.41279e-84	4.82474e-83	-45.4883
chr1	5856301	5856800	*	2.75998e-75	4.6307e-74	-37.6538
chr1	5856401	5856900	*	4.26383e-58	4.8068e-57	-34.8714
chr1	6083301	6083800	*	6.11774e-23	2.24317e-22	-33.3863
chr1	6083401	6083900	*	3.55928e-17	1.02529e-16	-34.8809
chr1	6084201	6084700	*	3.52719e-116	1.19239e-114	-54.9313
chr1	6084301	6084800	*	1.73308e-221	2.04029e-219	-55.7562
chr1	6084401	6084900	*	7.84956e-211	8.23648e-209	-52.8999
chr1	6084501	6085000	*	2.22892e-244	3.30776e-242	-53.7896
chr1	6084601	6085100	*	7.54307e-237	1.03652e-234	-42.4135
chr1	6084701	6085200	*	5.19869e-263	9.26564e-261	-43.7505
chr1	6084801	6085300	*	2.92809e-210	3.04904e-208	-40.826
chr1	6084901	6085400	*	5.30709e-244	7.83726e-242	-43.3783
chr1	6085001	6085500	*	8.70771e-206	8.64946e-204	-42.588
chr1	6085101	6085600	*	2.13512e-232	2.81463e-230	-56.4513
chr1	6085201	6085700	*	4.93741e-197	4.46833e-195	-59.7157
chr1	6085301	6085800	*	4.85854e-205	4.79247e-203	-59.8721
chr1	6085401	6085900	*	3.87656e-154	2.17564e-152	-55.1226
chr1	6085501	6086000	*	1.71469e-152	9.42688e-151	-43.3046
chr1	6147401	6147900	*	2.02984e-52	1.97425e-51	-30.5002
chr1	6217401	6217900	*	8.49745e-15	2.20022e-14	-33.3682
chr1	6244601	6245100	*	2.23341e-13	5.41342e-13	-36.4772
chr1	6407401	6407900	*	5.54428e-20	1.80083e-19	-36.5348
chr1	6417001	6417500	*	5.73685e-25	2.28024e-24	-43.0782
chr1	6417101	6417600	*	1.66345e-39	1.10744e-38	-42.5976
chr1	6417201	6417700	*	5.68453e-40	3.84414e-39	-37.3905
chr1	6417301	6417800	*	4.57987e-41	3.20662e-40	-33.2889
chr1	6417401	6417900	*	7.16453e-39	4.67668e-38	-31.246
chr1	6418101	6418600	*	1.4946e-17	4.37761e-17	33.2484
chr1	6452401	6452900	*	1.30995e-11	2.91664e-11	35.4521
chr1	6505201	6505700	*	9.85083e-26	4.03575e-25	-46.0649
chr1	6505301	6505800	*	5.91773e-24	2.25848e-23	-34.4772
chr1	6505401	6505900	*	1.85998e-27	8.14515e-27	-33.7553
chr1	6505501	6506000	*	1.06986e-34	6.07796e-34	-31.8828
chr1	6505601	6506100	*	5.59521e-36	3.31835e-35	-32.8595
chr1	6553301	6553800	*	3.52538e-20	1.15472e-19	-41.6969
chr1	6553401	6553900	*	3.52538e-20	1.15472e-19	-41.6969
chr1	6561301	6561800	*	3.01055e-116	1.01867e-114	-30.7672
chr1	6561401	6561900	*	4.11027e-142	1.98614e-140	-37.6915
chr1	6561501	6562000	*	1.08119e-103	3.02727e-102	-32.4595
chr1	6561601	6562100	*	1.27104e-70	1.93038e-69	-32.7033
chr1	6562101	6562600	*	2.26312e-77	3.96551e-76	-32.7942
chr1	6562201	6562700	*	6.2264e-129	2.51466e-127	-35.3605
chr1	6562301	6562800	*	2.90228e-131	1.21084e-129	-33.6549
chr1	6562401	6562900	*	1.17872e-132	5.01834e-131	-30.987
chr1	6605201	6605700	*	1.69079e-34	9.54132e-34	-32.6668
chr1	6605301	6605800	*	1.12296e-44	8.78611e-44	-35.3409
chr1	6605401	6605900	*	3.84706e-45	3.05076e-44	-34.1343
chr1	6605501	6606000	*	1.45066e-41	1.03195e-40	-45.0038
chr1	6605601	6606100	*	1.11772e-51	1.06566e-50	-46.7143
chr1	6605701	6606200	*	9.97071e-22	3.48068e-21	-41.2133
chr1	6605801	6606300	*	2.01976e-11	4.45519e-11	-39.3126
chr1	6606001	6606500	*	1.71491e-75	2.8891e-74	-61.2745
chr1	6606101	6606600	*	1.93406e-91	4.41107e-90	-55.433
chr1	6606201	6606700	*	1.12212e-89	2.47743e-88	-54.6778
chr1	6606301	6606800	*	1.12212e-89	2.47743e-88	-54.6778
chr1	6606401	6606900	*	1.12212e-89	2.47743e-88	-54.6778
chr1	6606501	6607000	*	1.67025e-35	9.74991e-35	-43.4985
chr1	6614501	6615000	*	1.23269e-35	7.22791e-35	-34.2105
chr1	6614601	6615100	*	5.67888e-86	1.17133e-84	-41.6099
chr1	6614701	6615200	*	3.75763e-177	2.75038e-175	-48.4563
chr1	6614801	6615300	*	1.3033e-188	1.07959e-186	-42.1455
chr1	6614901	6615400	*	7.58944e-202	7.23571e-200	-41.2352
chr1	6615001	6615500	*	2.5015e-179	1.87672e-177	-30.0336
chr1	6659001	6659500	*	5.91654e-235	7.98469e-233	-32.014
chr1	6659101	6659600	*	1.50346e-302	3.83168e-300	-35.5063
chr1	6659201	6659700	*	0	0	-39.4553
chr1	6659301	6659800	*	0	0	-43.7133
chr1	6659401	6659900	*	1.54054014029911e-311	0	-40.2708
chr1	6683601	6684100	*	3.91702e-74	6.40948e-73	-30.8377
chr1	6683701	6684200	*	5.36485e-52	5.15915e-51	-43.1432
chr1	6683801	6684300	*	1.96422e-29	9.25191e-29	-40.8935
chr1	6767201	6767700	*	6.53497e-16	1.77956e-15	-36.32
chr1	6767301	6767800	*	6.53497e-16	1.77956e-15	-36.32
chr1	6828001	6828500	*	1.36533e-66	1.89135e-65	-69.6877
chr1	6828101	6828600	*	8.89208e-124	3.35055e-122	-69.2512
chr1	6828201	6828700	*	1.14404e-141	5.49434e-140	-64.8211
chr1	6828301	6828800	*	9.61272e-157	5.56373e-155	-60.0816
chr1	6828401	6828900	*	1.43647e-139	6.71535e-138	-58.9834
chr1	6828501	6829000	*	4.48325e-100	1.18589e-98	-56.6011
chr1	6830501	6831000	*	7.83054e-70	1.1688e-68	-37.5365
chr1	6830601	6831100	*	1.00649e-145	5.0923e-144	-43.2623
chr1	6830701	6831200	*	5.80421e-165	3.70554e-163	-41.7749
chr1	6830801	6831300	*	2.90447e-156	1.67202e-154	-37.0719
chr1	6830901	6831400	*	7.15966e-132	3.01309e-130	-33.1472
chr1	6831201	6831700	*	8.26094e-125	3.15671e-123	-35.052
chr1	6831301	6831800	*	7.04016e-170	4.7489e-168	-43.5641
chr1	6831401	6831900	*	4.48799e-210	4.66594e-208	-46.2427
chr1	6831501	6832000	*	6.70588e-267	1.23484e-264	-47.6082
chr1	6831601	6832100	*	1.61986e-272	3.14946e-270	-50.5562
chr1	6831701	6832200	*	2.381e-145	1.1997e-143	-43.75
chr1	6831801	6832300	*	5.03233e-100	1.33e-98	-41.1392
chr1	6831901	6832400	*	1.59932e-87	3.39648e-86	-49.4827
chr1	6832001	6832500	*	2.27117e-28	1.02886e-27	-36.1331
chr1	6948901	6949400	*	1.28287e-23	4.83259e-23	-36.6398
chr1	7002001	7002500	*	5.22273e-37	3.20904e-36	-30.9249
chr1	7025101	7025600	*	4.67426e-16	1.28156e-15	-43.4616
chr1	7026301	7026800	*	8.93949e-13	2.1049e-12	-43.2684
chr1	7152801	7153300	*	2.84854e-10	5.92898e-10	-33.0767
chr1	7152901	7153400	*	2.84854e-10	5.92898e-10	-33.0767
chr1	7219601	7220100	*	1.6828e-15	4.49968e-15	-50.9859
chr1	7269401	7269900	*	2.95311e-19	9.30771e-19	-31.4246
chr1	7269501	7270000	*	2.95311e-19	9.30771e-19	-31.4246
chr1	7269601	7270100	*	2.95311e-19	9.30771e-19	-31.4246
chr1	7269701	7270200	*	4.83782e-17	1.38553e-16	-45.5209
chr1	7280401	7280900	*	7.96166e-33	4.23897e-32	-37.6837
chr1	7280501	7281000	*	8.04029e-36	4.74243e-35	-36.8491
chr1	7280601	7281100	*	8.04029e-36	4.74243e-35	-36.8491
chr1	7280701	7281200	*	8.04029e-36	4.74243e-35	-36.8491
chr1	7280801	7281300	*	1.35492e-37	8.48407e-37	-41.1375
chr1	7308401	7308900	*	1.36823e-38	8.84948e-38	-31.7782
chr1	7308501	7309000	*	6.3773e-19	1.98205e-18	-32.5081
chr1	7337701	7338200	*	1.07556e-31	5.50133e-31	-60.5545
chr1	7337801	7338300	*	4.87286e-27	2.09978e-26	-38.6861
chr1	7337901	7338400	*	4.87286e-27	2.09978e-26	-38.6861
chr1	7338001	7338500	*	4.87286e-27	2.09978e-26	-38.6861
chr1	7338101	7338600	*	1.54405e-39	1.02916e-38	-39.1096
chr1	7338201	7338700	*	4.6745e-43	3.48288e-42	-33.4856
chr1	7338301	7338800	*	1.66167e-51	1.57667e-50	-39.6676
chr1	7338401	7338900	*	1.35381e-51	1.28759e-50	-39.2173
chr1	7338501	7339000	*	1.35381e-51	1.28759e-50	-39.2173
chr1	7338601	7339100	*	1.42936e-37	8.9439e-37	-38.7241
chr1	7342501	7343000	*	1.59195e-16	4.45497e-16	-34.5192
chr1	7342701	7343200	*	4.91083e-25	1.95735e-24	-31.413
chr1	7342801	7343300	*	3.08426e-27	1.3393e-26	-31.9499
chr1	7342901	7343400	*	3.08426e-27	1.3393e-26	-31.9499
chr1	7350901	7351400	*	8.56514e-60	1.00777e-58	-30.6201
chr1	7351101	7351600	*	1.63784e-101	4.43119e-100	-31.9351
chr1	7351201	7351700	*	6.10974e-125	2.33825e-123	-31.535
chr1	7351301	7351800	*	4.1443e-120	1.48141e-118	-34.4134
chr1	7351401	7351900	*	9.20338e-83	1.78429e-81	-30.8398
chr1	7351501	7352000	*	4.38724e-81	8.24579e-80	-36.069
chr1	7351601	7352100	*	4.12369e-87	8.69048e-86	-34.5308
chr1	7351701	7352200	*	1.8665e-80	3.46748e-79	-38.5817
chr1	7351801	7352300	*	4.45726e-75	7.44411e-74	-32.1843
chr1	7351901	7352400	*	2.28311e-73	3.67624e-72	-33.0009
chr1	7354101	7354600	*	5.37383e-15	1.4039e-14	-34.2281
chr1	7396301	7396800	*	7.19285e-14	1.78436e-13	-33.8822
chr1	7406601	7407100	*	1.03066e-20	3.45247e-20	-37.2044
chr1	7422501	7423000	*	2.52239e-29	1.18349e-28	-49.7174
chr1	7423701	7424200	*	3.27949e-43	2.45481e-42	-30.8489
chr1	7423901	7424400	*	2.36891e-39	1.56961e-38	-38.2422
chr1	7424001	7424500	*	3.32761e-26	1.38853e-25	-38.374
chr1	7447401	7447900	*	6.64306e-77	1.1526e-75	-33.235
chr1	7447801	7448300	*	1.93398e-33	1.05267e-32	-34.9931
chr1	7448701	7449200	*	8.12092e-84	1.60686e-82	-31.4888
chr1	7449501	7450000	*	1.0614e-54	1.09598e-53	-35.6266
chr1	7530501	7531000	*	1.9621e-50	1.80675e-49	-32.4765
chr1	7530601	7531100	*	2.70701e-66	3.72224e-65	-30.653
chr1	7530701	7531200	*	5.94743e-125	2.2765e-123	-31.4568
chr1	7530801	7531300	*	1.03683e-139	4.85927e-138	-31.7377
chr1	7530901	7531400	*	7.17587e-160	4.31262e-158	-35.4514
chr1	7531001	7531500	*	2.04958e-121	7.4633e-120	-32.5583
chr1	7531101	7531600	*	2.74117e-106	8.00962e-105	-34.1663
chr1	7531201	7531700	*	1.45528e-52	1.42092e-51	-35.7754
chr1	7615401	7615900	*	4.59585e-25	1.83386e-24	-38.2287
chr1	7634801	7635300	*	9.83018e-33	5.21724e-32	-30.485
chr1	7634901	7635400	*	9.83018e-33	5.21724e-32	-30.485
chr1	7668401	7668900	*	2.13466e-35	1.24142e-34	-41.8539
chr1	7668501	7669000	*	2.13466e-35	1.24142e-34	-41.8539
chr1	7671601	7672100	*	4.06292e-40	2.76018e-39	-38.455
chr1	7671701	7672200	*	1.14788e-38	7.44323e-38	-38.9023
chr1	7671801	7672300	*	2.24095e-25	9.05306e-25	-56.652
chr1	7700601	7701100	*	1.89488e-42	1.38579e-41	-34.7085
chr1	7741601	7742100	*	1.29111e-16	3.62702e-16	-32.0572
chr1	7741701	7742200	*	1.29111e-16	3.62702e-16	-32.0572
chr1	7754201	7754700	*	4.14617e-15	1.08882e-14	-32.2622
chr1	7761701	7762200	*	1.44877e-17	4.24605e-17	-31.9875
chr1	7999801	8000300	*	1.04497e-98	2.70365e-97	-72.0503
chr1	7999901	8000400	*	2.3439e-101	6.32601e-100	-67.8901
chr1	8000001	8000500	*	2.3439e-101	6.32601e-100	-67.8901
chr1	8000101	8000600	*	2.3439e-101	6.32601e-100	-67.8901
chr1	8000201	8000700	*	2.3439e-101	6.32601e-100	-67.8901
chr1	8002701	8003200	*	2.36504e-52	2.29671e-51	-34.9372
chr1	8002801	8003300	*	2.89788e-52	2.80754e-51	-32.6797
chr1	8002901	8003400	*	1.1097e-55	1.17539e-54	-36.3282
chr1	8003001	8003500	*	3.71231e-50	3.39342e-49	-37.0637
chr1	8003101	8003600	*	3.71231e-50	3.39342e-49	-37.0637
chr1	8070701	8071200	*	1.93264e-15	5.15241e-15	-30.5449
chr1	8070801	8071300	*	1.93264e-15	5.15241e-15	-30.5449
chr1	8070901	8071400	*	1.93264e-15	5.15241e-15	-30.5449
chr1	8075701	8076200	*	3.7597e-18	1.13092e-17	-33.4652
chr1	8075801	8076300	*	3.7597e-18	1.13092e-17	-33.4652
chr1	8075901	8076400	*	3.7597e-18	1.13092e-17	-33.4652
chr1	8156601	8157100	*	1.20819e-50	1.11955e-49	-30.0928
chr1	8156701	8157200	*	7.29588e-63	9.25205e-62	-37.2362
chr1	8156801	8157300	*	7.29588e-63	9.25205e-62	-37.2362
chr1	8156901	8157400	*	2.17809e-56	2.35114e-55	-39.248
chr1	8157001	8157500	*	1.53961e-116	5.23076e-115	-41.884
chr1	8157101	8157600	*	1.159e-76	2.00101e-75	-41.115
chr1	8157201	8157700	*	5.75088e-58	6.46112e-57	-39.8867
chr1	8157301	8157800	*	1.50659e-138	6.94769e-137	-45.9457
chr1	8157401	8157900	*	1.28655e-153	7.17536e-152	-50.1278
chr1	8157501	8158000	*	1.19366e-98	3.0855e-97	-55.6761
chr1	8157601	8158100	*	1.19366e-98	3.0855e-97	-55.6761
chr1	8157701	8158200	*	3.75418e-68	5.38944e-67	-37.2355
chr1	8206001	8206500	*	4.49434e-11	9.73934e-11	-33.2844
chr1	8242701	8243200	*	1.16973e-69	1.73907e-68	-31.4399
chr1	8242801	8243300	*	2.6127e-70	3.94106e-69	-35.1906
chr1	8242901	8243400	*	7.25593e-58	8.12945e-57	-35.5806
chr1	8243001	8243500	*	4.79628e-39	3.14733e-38	-40.2156
chr1	8243101	8243600	*	3.36608e-24	1.29748e-23	-36.3898
chr1	8255101	8255600	*	1.55488e-16	4.35294e-16	-30.8184
chr1	8273301	8273800	*	1.15816e-39	7.75004e-39	-36.542
chr1	8284701	8285200	*	2.60861e-19	8.23883e-19	-31.7548
chr1	8284801	8285300	*	8.5095e-33	4.52595e-32	-36.2748
chr1	8284901	8285400	*	2.02079e-104	5.72927e-103	-48.4473
chr1	8285001	8285500	*	2.7195e-109	8.32004e-108	-41.5223
chr1	8285101	8285600	*	4.59421e-112	1.46378e-110	-43.9604
chr1	8285201	8285700	*	3.53948e-94	8.46681e-93	-45.3369
chr1	8285301	8285800	*	3.07539e-80	5.69207e-79	-45.0472
chr1	8285401	8285900	*	7.07442e-24	2.69189e-23	-32.6363
chr1	8290601	8291100	*	2.55502e-22	9.1407e-22	-35.0043
chr1	8327001	8327500	*	1.2529e-12	2.92871e-12	-33.0017
chr1	8327101	8327600	*	2.97123e-17	8.58869e-17	-30.4688
chr1	8341501	8342000	*	1.43148e-40	9.86505e-40	-41.7914
chr1	8342701	8343200	*	5.65451e-59	6.51725e-58	-52.8608
chr1	8342801	8343300	*	8.0181e-88	1.7116e-86	-42.0205
chr1	8342901	8343400	*	5.40426e-178	3.99313e-176	-46.0238
chr1	8343001	8343500	*	6.42899e-170	4.33813e-168	-40.1689
chr1	8343101	8343600	*	1.72037e-184	1.36392e-182	-36.1269
chr1	8343201	8343700	*	2.21637e-177	1.62702e-175	-34.2343
chr1	8343301	8343800	*	5.99086e-214	6.51386e-212	-37.5203
chr1	8343401	8343900	*	3.19101e-123	1.1937e-121	-31.6032
chr1	8343501	8344000	*	9.10632e-153	5.02165e-151	-37.4824
chr1	8343601	8344100	*	5.91978e-165	3.7787e-163	-45.2947
chr1	8343701	8344200	*	7.57445e-192	6.48667e-190	-52.5894
chr1	8343801	8344300	*	1.1124e-124	4.24346e-123	-47.0833
chr1	8343901	8344400	*	4.43293e-132	1.87092e-130	-45.5576
chr1	8344001	8344500	*	1.44994e-128	5.82529e-127	-46.4116
chr1	8344101	8344600	*	1.09604e-105	3.16992e-104	-44.5778
chr1	8344201	8344700	*	5.13845e-71	7.87216e-70	-39.0709
chr1	8344301	8344800	*	6.27663e-83	1.22057e-81	-47.9317
chr1	8344401	8344900	*	8.49843e-75	1.41182e-73	-50.7044
chr1	8344501	8345000	*	1.25457e-58	1.43395e-57	-51.9143
chr1	8344601	8345100	*	1.94959e-62	2.44666e-61	-31.6431
chr1	8423501	8424000	*	2.81974e-68	4.05906e-67	-35.3737
chr1	8423601	8424100	*	1.03634e-64	1.37248e-63	-34.7485
chr1	8426201	8426700	*	1.50431e-70	2.28103e-69	-56.7389
chr1	8426301	8426800	*	1.50431e-70	2.28103e-69	-56.7389
chr1	8426401	8426900	*	1.50431e-70	2.28103e-69	-56.7389
chr1	8426501	8427000	*	1.50431e-70	2.28103e-69	-56.7389
chr1	8426601	8427100	*	1.50431e-70	2.28103e-69	-56.7389
chr1	8436801	8437300	*	1.29403e-113	4.21787e-112	-71.9267
chr1	8436901	8437400	*	1.29403e-113	4.21787e-112	-71.9267
chr1	8437001	8437500	*	1.03111e-93	2.4485e-92	-54.6576
chr1	8437101	8437600	*	1.2297e-90	2.76402e-89	-49.3792
chr1	8437201	8437700	*	9.56261e-89	2.07584e-87	-45.0724
chr1	8501201	8501700	*	2.19365e-32	1.14954e-31	-37.5539
chr1	8532701	8533200	*	3.67415e-39	2.41965e-38	-39.8751
chr1	8532801	8533300	*	9.56469e-50	8.64451e-49	-39.2751
chr1	8532901	8533400	*	9.48762e-49	8.342e-48	-39.154
chr1	8533001	8533500	*	2.7128e-39	1.79386e-38	-49.1312
chr1	8533101	8533600	*	2.7128e-39	1.79386e-38	-49.1312
chr1	8536901	8537400	*	5.99729e-154	3.35881e-152	-79.0567
chr1	8537001	8537500	*	1.97081e-169	1.32326e-167	-67.5948
chr1	8537101	8537600	*	1.97081e-169	1.32326e-167	-67.5948
chr1	8537201	8537700	*	7.15028e-181	5.45874e-179	-60.8839
chr1	8537301	8537800	*	6.34836e-145	3.18243e-143	-57.4245
chr1	8537401	8537900	*	8.79548e-49	7.73934e-48	-39.3736
chr1	8537501	8538000	*	7.31705e-64	9.50278e-63	-45.1685
chr1	8537601	8538100	*	7.31705e-64	9.50278e-63	-45.1685
chr1	8537701	8538200	*	1.55637e-53	1.55971e-52	-48.3119
chr1	8537801	8538300	*	1.55637e-53	1.55971e-52	-48.3119
chr1	8537901	8538400	*	1.55637e-53	1.55971e-52	-48.3119
chr1	8658601	8659100	*	1.83414e-27	8.03408e-27	-31.5859
chr1	8659601	8660100	*	7.19426e-49	6.34562e-48	-33.1311
chr1	8659701	8660200	*	8.10315e-78	1.43184e-76	-48.3772
chr1	8659801	8660300	*	8.10315e-78	1.43184e-76	-48.3772
chr1	8659901	8660400	*	1.36016e-87	2.89113e-86	-44.9548
chr1	8660001	8660500	*	1.36016e-87	2.89113e-86	-44.9548
chr1	8660101	8660600	*	9.4596e-42	6.76888e-41	-38.0351
chr1	8680901	8681400	*	1.93776e-57	2.14746e-56	-47.1232
chr1	8734401	8734900	*	3.8202e-25	1.52946e-24	-41.2285
chr1	8734501	8735000	*	3.8202e-25	1.52946e-24	-41.2285
chr1	8734601	8735100	*	3.8202e-25	1.52946e-24	-41.2285
chr1	8734701	8735200	*	3.8202e-25	1.52946e-24	-41.2285
chr1	8734801	8735300	*	2.02111e-39	1.34204e-38	-45.8512
chr1	8739001	8739500	*	7.27566e-51	6.78118e-50	-67.2455
chr1	8739101	8739600	*	4.95338e-98	1.2668e-96	-64.0666
chr1	8739201	8739700	*	4.95338e-98	1.2668e-96	-64.0666
chr1	8739301	8739800	*	3.35889e-107	9.94896e-106	-58.9408
chr1	8739401	8739900	*	3.35889e-107	9.94896e-106	-58.9408
chr1	8739501	8740000	*	1.33398e-70	2.02517e-69	-39.4984
chr1	8739601	8740100	*	1.13666e-37	7.13738e-37	-30.2987
chr1	8739701	8740200	*	4.08965e-74	6.68928e-73	-37.3338
chr1	8739801	8740300	*	1.23343e-54	1.27132e-53	-35.25
chr1	8739901	8740400	*	1.23343e-54	1.27132e-53	-35.25
chr1	8740001	8740500	*	6.85482e-73	1.09247e-71	-50.1518
chr1	8740101	8740600	*	1.2501e-74	2.06919e-73	-32.1692
chr1	8740401	8740900	*	2.78466e-91	6.33585e-90	-34.8876
chr1	8740501	8741000	*	5.12941e-123	1.9128e-121	-37.3065
chr1	8740601	8741100	*	4.0707e-177	2.97879e-175	-52.7548
chr1	8740701	8741200	*	4.35396e-237	5.99766e-235	-53.1569
chr1	8740801	8741300	*	6.0681e-258	1.02707e-255	-53.9405
chr1	8740901	8741400	*	4.56303e-237	6.28492e-235	-56.7881
chr1	8741001	8741500	*	2.40143e-173	1.68156e-171	-58.5013
chr1	8741101	8741600	*	1.15922e-143	5.7139e-142	-60.8685
chr1	8741201	8741700	*	3.15491e-77	5.51196e-76	-64.0294
chr1	8741301	8741800	*	1.97131e-56	2.13e-55	-64.1106
chr1	8822701	8823200	*	1.3235e-12	3.09027e-12	-40.7466
chr1	8822801	8823300	*	1.3235e-12	3.09027e-12	-40.7466
chr1	8822901	8823400	*	2.33122e-33	1.26534e-32	-53.0804
chr1	8823001	8823500	*	2.33122e-33	1.26534e-32	-53.0804
chr1	8823101	8823600	*	2.33122e-33	1.26534e-32	-53.0804
chr1	8896401	8896900	*	1.137e-34	6.45313e-34	-30.1228
chr1	8943301	8943800	*	6.9305e-12	1.56362e-11	-37.9101
chr1	8974001	8974500	*	3.97293e-45	3.14928e-44	-36.5253
chr1	9171701	9172200	*	3.35579e-61	4.08986e-60	-53.983
chr1	9171801	9172300	*	7.79311e-80	1.43124e-78	-52.7595
chr1	9171901	9172400	*	7.79311e-80	1.43124e-78	-52.7595
chr1	9172001	9172500	*	1.58484e-95	3.88387e-94	-59.1303
chr1	9172101	9172600	*	1.58484e-95	3.88387e-94	-59.1303
chr1	9172801	9173300	*	2.018e-68	2.91565e-67	-31.8627
chr1	9173201	9173700	*	1.42576e-42	1.047e-41	-30.4965
chr1	9179501	9180000	*	9.74753e-53	9.56205e-52	-30.2495
chr1	9179601	9180100	*	6.08073e-82	1.16185e-80	-33.6099
chr1	9179701	9180200	*	6.08073e-82	1.16185e-80	-33.6099
chr1	9179801	9180300	*	6.08073e-82	1.16185e-80	-33.6099
chr1	9179901	9180400	*	6.08073e-82	1.16185e-80	-33.6099
chr1	9180001	9180500	*	3.89123e-29	1.81328e-28	-40.7623
chr1	9181801	9182300	*	1.83361e-13	4.46215e-13	-32.9864
chr1	9182001	9182500	*	5.27259e-100	1.39297e-98	-31.7592
chr1	9182101	9182600	*	7.30966e-131	3.03272e-129	-35.1957
chr1	9182201	9182700	*	7.30966e-131	3.03272e-129	-35.1957
chr1	9182301	9182800	*	2.02853e-118	7.08623e-117	-35.3783
chr1	9222701	9223200	*	8.42124e-70	1.2559e-68	-31.7747
chr1	9222801	9223300	*	1.01544e-84	2.04613e-83	-40.0887
chr1	9223401	9223900	*	7.54371e-99	1.95643e-97	-37.8095
chr1	9223501	9224000	*	1.29852e-129	5.29264e-128	-41.0129
chr1	9223601	9224100	*	6.13905e-139	2.84755e-137	-39.3298
chr1	9223701	9224200	*	6.29978e-156	3.61089e-154	-34.0538
chr1	9223801	9224300	*	4.41866e-127	1.74106e-125	-31.9555
chr1	9239601	9240100	*	1.5557e-36	9.40507e-36	-34.2058
chr1	9239701	9240200	*	5.79917e-33	3.10365e-32	-30.2904
chr1	9239801	9240300	*	5.79917e-33	3.10365e-32	-30.2904
chr1	9239901	9240400	*	1.42096e-34	8.03945e-34	-31.1569
chr1	9240001	9240500	*	1.42096e-34	8.03945e-34	-31.1569
chr1	9243801	9244300	*	2.26028e-78	4.03688e-77	-42.4762
chr1	9243901	9244400	*	4.60048e-118	1.59863e-116	-63.0289
chr1	9244001	9244500	*	4.16133e-103	1.15495e-101	-64.5385
chr1	9291301	9291800	*	2.0667e-17	6.0178e-17	-36.4213
chr1	9291401	9291900	*	2.0667e-17	6.0178e-17	-36.4213
chr1	9291501	9292000	*	2.0103e-63	2.58175e-62	-44.6329
chr1	9291601	9292100	*	7.20873e-98	1.83851e-96	-41.9096
chr1	9291701	9292200	*	4.3675e-120	1.56091e-118	-41.9053
chr1	9291801	9292300	*	1.55789e-179	1.17148e-177	-44.4173
chr1	9291901	9292400	*	1.31648e-181	1.01346e-179	-43.0808
chr1	9292001	9292500	*	2.41991e-139	1.12837e-137	-40.8059
chr1	9292101	9292600	*	7.63644e-105	2.17833e-103	-41.8526
chr1	9292201	9292700	*	1.88008e-70	2.8442e-69	-40.7338
chr1	9330801	9331300	*	4.87338e-28	2.18101e-27	-56.5054
chr1	9330901	9331400	*	4.87338e-28	2.18101e-27	-56.5054
chr1	9365101	9365600	*	6.4694e-36	3.82898e-35	-36.0823
chr1	9365201	9365700	*	8.51703e-139	3.94372e-137	-49.7399
chr1	9365301	9365800	*	1.30368e-196	1.17513e-194	-50.6397
chr1	9365401	9365900	*	7.89854e-227	9.8121e-225	-50.9618
chr1	9365501	9366000	*	2.69049e-217	3.02748e-215	-47.7918
chr1	9365601	9366100	*	7.29756e-162	4.48963e-160	-36.8156
chr1	9365701	9366200	*	1.4702e-116	4.99566e-115	-30.3728
chr1	9371801	9372300	*	2.43473e-27	1.0614e-26	-32.1932
chr1	9376201	9376700	*	3.98261e-33	2.14353e-32	-33.5418
chr1	9376301	9376800	*	3.28359e-21	1.12278e-20	-31.7546
chr1	9379701	9380200	*	3.6683e-121	1.33103e-119	-34.486
chr1	9379801	9380300	*	9.85215e-145	4.92576e-143	-45.6815
chr1	9379901	9380400	*	1.78329e-153	9.92128e-152	-41.3708
chr1	9380001	9380500	*	2.85544e-119	1.00881e-117	-37.2299
chr1	9385401	9385900	*	9.89425e-96	2.43146e-94	-30.4443
chr1	9386901	9387400	*	2.0386e-90	4.56362e-89	-30.5805
chr1	9387001	9387500	*	9.10313e-70	1.35674e-68	-30.8464
chr1	9423801	9424300	*	2.16558e-85	4.41764e-84	-40.9216
chr1	9447701	9448200	*	3.51587e-11	7.66037e-11	-30.0884
chr1	9472301	9472800	*	5.09772e-26	2.11178e-25	-43.6935
chr1	9472401	9472900	*	6.41669e-31	3.19078e-30	-33.4942
chr1	9472501	9473000	*	6.23408e-33	3.33283e-32	-34.7665
chr1	9472601	9473100	*	1.74338e-57	1.93406e-56	-35.8817
chr1	9472701	9473200	*	1.95933e-62	2.45856e-61	-34.75
chr1	9473801	9474300	*	1.45166e-156	8.38345e-155	-37.6873
chr1	9473901	9474400	*	1.25622e-170	8.55122e-169	-49.2943
chr1	9474001	9474500	*	2.13386e-169	1.43216e-167	-48.5393
chr1	9487001	9487500	*	7.19013e-38	4.5425e-37	-37.7469
chr1	9487101	9487600	*	1.49155e-34	8.43267e-34	-42.7328
chr1	9487201	9487700	*	5.72624e-65	7.63064e-64	-39.9526
chr1	9487301	9487800	*	1.10173e-57	1.22854e-56	-38.144
chr1	9487401	9487900	*	9.21543e-55	9.53072e-54	-36.3818
chr1	9487501	9488000	*	4.48379e-29	2.08457e-28	-32.6005
chr1	9487601	9488100	*	2.26694e-30	1.105e-29	-32.8691
chr1	9488001	9488500	*	1.85547e-31	9.41166e-31	-30.9104
chr1	9649901	9650400	*	1.22112e-47	1.04037e-46	-33.3584
chr1	9650101	9650600	*	1.273e-83	2.50829e-82	-35.2738
chr1	9650201	9650700	*	1.273e-83	2.50829e-82	-35.2738
chr1	9650301	9650800	*	2.77788e-169	1.86238e-167	-39.6397
chr1	9650401	9650900	*	1.23317e-178	9.17276e-177	-43.1847
chr1	9650501	9651000	*	5.23117e-259	8.94809e-257	-55.1092
chr1	9650601	9651100	*	2.57014e-289	5.79907e-287	-57.7713
chr1	9650701	9651200	*	0	0	-57.0148
chr1	9650801	9651300	*	9.6071e-248	1.47635e-245	-53.6671
chr1	9650901	9651400	*	3.26551e-240	4.65244e-238	-53.4772
chr1	9651001	9651500	*	1.13857e-182	8.86706e-181	-44.7229
chr1	9651101	9651600	*	3.4342e-156	1.97456e-154	-36.3129
chr1	9685601	9686100	*	6.94706e-66	9.46268e-65	-52.9772
chr1	9685701	9686200	*	1.32412e-68	1.92171e-67	-44.7089
chr1	9685801	9686300	*	4.12089e-59	4.76472e-58	-41.9113
chr1	9687501	9688000	*	1.00802e-157	5.90074e-156	-31.1974
chr1	9687901	9688400	*	3.32167e-119	1.17292e-117	-55.6055
chr1	9688001	9688500	*	2.89414e-45	2.30323e-44	-42.9114
chr1	9688101	9688600	*	3.3546e-80	6.20368e-79	-47.746
chr1	9688201	9688700	*	6.15351e-117	2.10265e-115	-41.3102
chr1	9688301	9688800	*	1.95851e-112	6.27203e-111	-37.1272
chr1	9688401	9688900	*	7.47888e-133	3.19265e-131	-34.5357
chr1	9688501	9689000	*	2.48379e-149	1.31106e-147	-33.6161
chr1	9690901	9691400	*	8.81732e-72	1.37404e-70	-33.8907
chr1	9691001	9691500	*	1.15526e-68	1.67895e-67	-35.6684
chr1	9691101	9691600	*	3.24989e-36	1.94343e-35	-33.9708
chr1	9691201	9691700	*	2.02923e-38	1.30532e-37	-34.1545
chr1	9716201	9716700	*	2.20499e-22	7.90777e-22	-32.6391
chr1	9716301	9716800	*	9.21024e-38	5.80034e-37	-44.24
chr1	9716401	9716900	*	9.21024e-38	5.80034e-37	-44.24
chr1	9716701	9717200	*	2.13073e-57	2.3589e-56	-59.3995
chr1	9716801	9717300	*	3.01872e-78	5.37767e-77	-54.2663
chr1	9716901	9717400	*	3.01872e-78	5.37767e-77	-54.2663
chr1	9717001	9717500	*	2.09015e-125	8.04498e-124	-44.0937
chr1	9717101	9717600	*	3.2682e-115	1.08919e-113	-42.6173
chr1	9717201	9717700	*	5.63295e-80	1.03742e-78	-38.6794
chr1	9717301	9717800	*	9.52937e-54	9.60319e-53	-36.255
chr1	9717401	9717900	*	9.52937e-54	9.60319e-53	-36.255
chr1	9773901	9774400	*	3.55188e-82	6.81618e-81	-52.6729
chr1	9774001	9774500	*	5.57526e-145	2.79648e-143	-55.8725
chr1	9774101	9774600	*	5.57526e-145	2.79648e-143	-55.8725
chr1	9774201	9774700	*	1.47004e-142	7.14628e-141	-50.8423
chr1	9774301	9774800	*	2.8947e-293	6.74079e-291	-54.4019
chr1	9774401	9774900	*	2.54026e-275	5.06279e-273	-57.0371
chr1	9774501	9775000	*	7.47167e-220	8.64903e-218	-56.312
chr1	9774601	9775100	*	1.57143e-213	1.70122e-211	-55.5991
chr1	9774701	9775200	*	4.62304e-176	3.34326e-174	-54.3948
chr1	9774801	9775300	*	1.62929e-33	8.89154e-33	-33.015
chr1	9775501	9776000	*	6.73586e-219	7.71379e-217	-31.5942
chr1	9775601	9776100	*	1.2504e-238	1.75344e-236	-32.6979
chr1	9775701	9776200	*	1.16038e-241	1.67472e-239	-34.6528
chr1	9775801	9776300	*	1.16913e-190	9.88709e-189	-38.0598
chr1	9775901	9776400	*	7.07622e-215	7.7679e-213	-41.8819
chr1	9776001	9776500	*	4.38336e-161	2.6734e-159	-44.6372
chr1	9869401	9869900	*	3.27508e-28	1.4751e-27	-32.3859
chr1	9882001	9882500	*	5.03607e-26	2.08659e-25	-40.6551
chr1	9882101	9882600	*	5.03607e-26	2.08659e-25	-40.6551
chr1	9882201	9882700	*	5.03607e-26	2.08659e-25	-40.6551
chr1	9882301	9882800	*	5.03607e-26	2.08659e-25	-40.6551
chr1	9882401	9882900	*	5.03607e-26	2.08659e-25	-40.6551
chr1	9894501	9895000	*	5.39361e-120	1.9243e-118	-34.9987
chr1	9894601	9895100	*	5.39361e-120	1.9243e-118	-34.9987
chr1	9894701	9895200	*	8.81981e-136	3.91847e-134	-41.9911
chr1	9896201	9896700	*	1.40298e-81	2.66129e-80	-34.6123
chr1	9896301	9896800	*	9.98455e-178	7.35251e-176	-46.8858
chr1	9896401	9896900	*	6.45748e-213	6.94295e-211	-56.8628
chr1	9896501	9897000	*	2.63362e-171	1.80674e-169	-52.7843
chr1	9896601	9897100	*	7.75878e-159	4.60601e-157	-43.9336
chr1	9896701	9897200	*	7.64941e-90	1.69406e-88	-31.5826
chr1	9942001	9942500	*	3.95468e-20	1.29263e-19	35.2273
chr1	10143901	10144400	*	3.55058e-19	1.11543e-18	-48.9266
chr1	10144001	10144500	*	3.55058e-19	1.11543e-18	-48.9266
chr1	10313501	10314000	*	5.87466e-32	3.03279e-31	-36.5937
chr1	10313601	10314100	*	6.69003e-53	6.59192e-52	-41.7023
chr1	10313701	10314200	*	6.69003e-53	6.59192e-52	-41.7023
chr1	10313801	10314300	*	1.08672e-54	1.12169e-53	-43.8592
chr1	10313901	10314400	*	1.08672e-54	1.12169e-53	-43.8592
chr1	10352501	10353000	*	2.17416e-23	8.11562e-23	-30.9918
chr1	10364501	10365000	*	1.13741e-91	2.60499e-90	-31.5806
chr1	10364601	10365100	*	9.16831e-60	1.07778e-58	-30.9473
chr1	10438301	10438800	*	3.13189e-127	1.23615e-125	-37.6835
chr1	10438401	10438900	*	2.14351e-137	9.7338e-136	-37.1472
chr1	10438501	10439000	*	8.12683e-163	5.06254e-161	-36.9994
chr1	10438601	10439100	*	1.03735e-175	7.46513e-174	-36.8351
chr1	10438701	10439200	*	3.1107e-84	6.20619e-83	-31.0106
chr1	10492701	10493200	*	1.97232e-82	3.80139e-81	-32.2825
chr1	10492801	10493300	*	1.61163e-124	6.13394e-123	-35.2889
chr1	10492901	10493400	*	1.35616e-147	7.0131e-146	-37.0698
chr1	10493001	10493500	*	2.95706e-201	2.80379e-199	-42.6356
chr1	10493101	10493600	*	1.33872e-210	1.39922e-208	-43.1559
chr1	10493201	10493700	*	4.46234e-118	1.55095e-116	-41.1739
chr1	10493301	10493800	*	9.09347e-173	6.32878e-171	-47.8004
chr1	10493401	10493900	*	5.18627e-162	3.19572e-160	-46.5226
chr1	10493501	10494000	*	8.82632e-190	7.39513e-188	-48.399
chr1	10493601	10494100	*	2.24505e-231	2.92838e-229	-52.9465
chr1	10493701	10494200	*	2.71283e-236	3.70746e-234	-52.724
chr1	10493801	10494300	*	5.92227e-124	2.23754e-122	-48.6199
chr1	10493901	10494400	*	2.59942e-119	9.18799e-118	-57.9951
chr1	10494001	10494500	*	2.36433e-59	2.75072e-58	-61.3306
chr1	10535901	10536400	*	2.1058e-53	2.1034e-52	-35.3609
chr1	10536001	10536500	*	1.69767e-51	1.61051e-50	-40.8736
chr1	10549501	10550000	*	2.90667e-15	7.68686e-15	-46.7327
chr1	10549601	10550100	*	2.55064e-20	8.4008e-20	-37.2737
chr1	10555601	10556100	*	6.5312e-105	1.865e-103	-35.9669
chr1	10555701	10556200	*	8.9449e-146	4.52816e-144	-39.147
chr1	10555801	10556300	*	2.67928341280187e-318	7.88951073373412e-316	-52.9147
chr1	10555901	10556400	*	0	0	-49.0555
chr1	10556001	10556500	*	0	0	-46.3025
chr1	10556101	10556600	*	1.12867e-259	1.94505e-257	-42.4823
chr1	10556201	10556700	*	3.183e-200	2.9834e-198	-40.1377
chr1	10615401	10615900	*	3.78134e-65	5.06075e-64	-38.9061
chr1	10615501	10616000	*	3.78134e-65	5.06075e-64	-38.9061
chr1	10654901	10655400	*	8.91615e-16	2.41322e-15	-50.8235
chr1	10655001	10655500	*	8.91615e-16	2.41322e-15	-50.8235
chr1	10745001	10745500	*	2.08764e-124	7.93309e-123	-39.7977
chr1	10745101	10745600	*	3.77968e-157	2.19845e-155	-46.6551
chr1	10745201	10745700	*	1.21527e-152	6.69403e-151	-43.3593
chr1	10745301	10745800	*	1.31528e-158	7.79128e-157	-47.3241
chr1	10745401	10745900	*	1.66149e-135	7.355e-134	-46.9968
chr1	10753201	10753700	*	1.65989e-29	7.83983e-29	-33.1203
chr1	10778301	10778800	*	1.37811e-24	5.39619e-24	-46.1692
chr1	10778401	10778900	*	2.44404e-78	4.3611e-77	-42.4997
chr1	10778501	10779000	*	2.44404e-78	4.3611e-77	-42.4997
chr1	10778601	10779100	*	2.44404e-78	4.3611e-77	-42.4997
chr1	10778701	10779200	*	1.18456e-78	2.12727e-77	-42.3981
chr1	10778801	10779300	*	5.35341e-53	5.28814e-52	-35.2563
chr1	10781001	10781500	*	1.36438e-100	3.63995e-99	-36.7114
chr1	10781201	10781700	*	1.42427e-72	2.25542e-71	-30.5621
chr1	10783601	10784100	*	7.33106e-69	1.07068e-67	-30.7658
chr1	10784601	10785100	*	4.88712e-21	1.65913e-20	-34.8361
chr1	10784701	10785200	*	5.55976e-22	1.96173e-21	-33.3456
chr1	10787301	10787800	*	5.62838e-38	3.56827e-37	-33.1873
chr1	10793801	10794300	*	8.65317e-38	5.45345e-37	-45.8263
chr1	10793901	10794400	*	7.02504e-45	5.52842e-44	-48.399
chr1	10794001	10794500	*	7.02504e-45	5.52842e-44	-48.399
chr1	10794101	10794600	*	9.21678e-33	4.8963e-32	-51.1559
chr1	10794201	10794700	*	1.91515e-25	7.7571e-25	-52.1678
chr1	10795501	10796000	*	1.11017e-67	1.57668e-66	-30.7513
chr1	10795601	10796100	*	3.40523e-86	7.05543e-85	-38.1734
chr1	10795701	10796200	*	3.35841e-115	1.11891e-113	-43.886
chr1	10795801	10796300	*	1.52438e-72	2.4125e-71	-33.5612
chr1	10805501	10806000	*	8.54199e-92	1.9612e-90	-37.9125
chr1	10819101	10819600	*	1.61624e-120	5.81073e-119	-30.628
chr1	10821201	10821700	*	1.75729e-50	1.62055e-49	-35.9594
chr1	10821301	10821800	*	4.46354e-67	6.25389e-66	-37.8153
chr1	10821401	10821900	*	7.03337e-100	1.8544e-98	-33.5649
chr1	10831501	10832000	*	1.48673e-25	6.04736e-25	-44.0762
chr1	10832201	10832700	*	1.48167e-23	5.56802e-23	-54.8742
chr1	10832301	10832800	*	1.84959e-43	1.39507e-42	-51.3533
chr1	10832401	10832900	*	1.01519e-33	5.58113e-33	-39.1207
chr1	10832501	10833000	*	5.57667e-32	2.88111e-31	-33.2568
chr1	10832601	10833100	*	6.13099e-31	3.05098e-30	-31.3492
chr1	10835701	10836200	*	1.31125e-87	2.78797e-86	-31.3682
chr1	10874801	10875300	*	7.02589e-88	1.50124e-86	-33.0493
chr1	10874901	10875400	*	2.65011e-71	4.08634e-70	-32.939
chr1	10877001	10877500	*	5.05185e-14	1.26235e-13	-37.4467
chr1	10938001	10938500	*	3.06777e-13	7.38761e-13	-35.666
chr1	10938101	10938600	*	1.20782e-20	4.03413e-20	-32.0639
chr1	10938201	10938700	*	1.20782e-20	4.03413e-20	-32.0639
chr1	10938301	10938800	*	1.20782e-20	4.03413e-20	-32.0639
chr1	10938401	10938900	*	3.99093e-19	1.25105e-18	-30.8096
chr1	10962501	10963000	*	1.31297e-10	2.77952e-10	-33.411
chr1	10971501	10972000	*	1.24709e-27	5.49671e-27	-39.3221
chr1	10971601	10972100	*	3.96003e-31	1.98515e-30	-51.1627
chr1	10994101	10994600	*	4.00356e-31	2.00643e-30	-30.2204
chr1	10994301	10994800	*	1.04889e-49	9.46929e-49	-31.3927
chr1	10994401	10994900	*	1.8998e-40	1.30428e-39	-30.948
chr1	11027801	11028300	*	1.19152e-27	5.25581e-27	-34.954
chr1	11027901	11028400	*	1.19152e-27	5.25581e-27	-34.954
chr1	11028001	11028500	*	3.75483e-126	1.45999e-124	-48.3774
chr1	11028101	11028600	*	3.57449e-245	5.34913e-243	-48.5108
chr1	11028201	11028700	*	2.84898827333941e-312	7.89528055939687e-310	-48.9914
chr1	11028301	11028800	*	0	0	-52.156
chr1	11028401	11028900	*	0	0	-52.6157
chr1	11028501	11029000	*	0	0	-49.8973
chr1	11028601	11029100	*	1.81623e-294	4.27338e-292	-46.2356
chr1	11028701	11029200	*	1.01418e-244	1.51115e-242	-44.886
chr1	11028801	11029300	*	3.52446e-108	1.05992e-106	-36.479
chr1	11029101	11029600	*	1.1659e-19	3.73632e-19	-33.5771
chr1	11084801	11085300	*	7.47397e-69	1.09126e-67	-47.5954
chr1	11084901	11085400	*	3.95943e-81	7.4497e-80	-47.4774
chr1	11085001	11085500	*	3.95943e-81	7.4497e-80	-47.4774
chr1	11085101	11085600	*	9.89035e-65	1.31054e-63	-46.2886
chr1	11085201	11085700	*	9.89035e-65	1.31054e-63	-46.2886
chr1	11105101	11105600	*	8.90144e-96	2.18863e-94	-36.1508
chr1	11105201	11105700	*	1.64936e-97	4.18025e-96	-34.3464
chr1	11118301	11118800	*	5.08712e-86	1.05042e-84	-56.9355
chr1	11118401	11118900	*	7.63734e-211	8.01738e-209	-55.5169
chr1	11118501	11119000	*	4.19076e-216	4.65337e-214	-55.0477
chr1	11118601	11119100	*	8.15393e-220	9.43138e-218	-54.3694
chr1	11118701	11119200	*	2.62017e-170	1.77597e-168	-50.0603
chr1	11118801	11119300	*	1.94385e-90	4.35417e-89	-36.5392
chr1	11121801	11122300	*	1.55996e-75	2.63032e-74	-45.6877
chr1	11121901	11122400	*	3.73078e-82	7.1567e-81	-53.8136
chr1	11122001	11122500	*	3.00756e-78	5.35851e-77	-53.0658
chr1	11122101	11122600	*	3.52829e-66	4.83966e-65	-44.4686
chr1	11122201	11122700	*	3.52829e-66	4.83966e-65	-44.4686
chr1	11122301	11122800	*	1.30307e-27	5.73931e-27	-34.5427
chr1	11122401	11122900	*	1.30307e-27	5.73931e-27	-34.5427
chr1	11122701	11123200	*	1.01782e-69	1.5152e-68	-49.28
chr1	11122801	11123300	*	7.69836e-92	1.7691e-90	-50.6882
chr1	11122901	11123400	*	7.69836e-92	1.7691e-90	-50.6882
chr1	11123001	11123500	*	7.69836e-92	1.7691e-90	-50.6882
chr1	11123101	11123600	*	7.69836e-92	1.7691e-90	-50.6882
chr1	11129201	11129700	*	1.85358e-123	6.95471e-122	-35.0603
chr1	11129301	11129800	*	1.30483e-206	1.30825e-204	-44.9501
chr1	11129401	11129900	*	2.90981e-205	2.87723e-203	-47.0458
chr1	11129501	11130000	*	7.3373e-228	9.22593e-226	-56.1453
chr1	11129601	11130100	*	1.56829e-179	1.17923e-177	-56.9285
chr1	11129701	11130200	*	3.37043e-86	6.98406e-85	-53.2866
chr1	11203601	11204100	*	4.05782e-28	1.82139e-27	-70.1215
chr1	11203701	11204200	*	6.41856e-39	4.19568e-38	-57.5776
chr1	11203801	11204300	*	6.41856e-39	4.19568e-38	-57.5776
chr1	11203901	11204400	*	6.41856e-39	4.19568e-38	-57.5776
chr1	11204001	11204500	*	6.41856e-39	4.19568e-38	-57.5776
chr1	11204101	11204600	*	1.27735e-14	3.28058e-14	-45.018
chr1	11383501	11384000	*	2.54813e-14	6.45413e-14	-37.06
chr1	11383601	11384100	*	2.54813e-14	6.45413e-14	-37.06
chr1	11383701	11384200	*	3.2125e-38	2.05301e-37	-46.5717
chr1	11507801	11508300	*	2.70468e-24	1.04674e-23	-31.7738
chr1	11713901	11714400	*	9.9772e-95	2.4116e-93	-32.729
chr1	11727801	11728300	*	1.34963e-08	2.57112e-08	-31.2544
chr1	11730701	11731200	*	2.01624e-13	4.89704e-13	-39.2338
chr1	11785401	11785900	*	1.72239e-10	3.62453e-10	-30.8338
chr1	11785501	11786000	*	1.72239e-10	3.62453e-10	-30.8338
chr1	11785601	11786100	*	1.72239e-10	3.62453e-10	-30.8338
chr1	11805201	11805700	*	4.41884e-16	1.21283e-15	-31.3038
chr1	11805901	11806400	*	1.1633e-140	5.51657e-139	-30.9244
chr1	11806001	11806500	*	8.72812e-184	6.87289e-182	-43.6746
chr1	11806101	11806600	*	4.46803e-182	3.45701e-180	-49.6669
chr1	11806201	11806700	*	4.46803e-182	3.45701e-180	-49.6669
chr1	11806301	11806800	*	1.77609e-95	4.34966e-94	-43.5823
chr1	11806401	11806900	*	2.06544e-42	1.50886e-41	-30.7754
chr1	11806501	11807000	*	5.61948e-60	6.64227e-59	-30.7846
chr1	11814401	11814900	*	9.95812e-13	2.33931e-12	-35.4356
chr1	11911001	11911500	*	4.887e-77	8.50553e-76	-39.7723
chr1	11911101	11911600	*	9.82424e-122	3.59373e-120	-43.6111
chr1	11911201	11911700	*	9.82424e-122	3.59373e-120	-43.6111
chr1	11911301	11911800	*	9.82424e-122	3.59373e-120	-43.6111
chr1	11911401	11911900	*	2.0748e-139	9.68527e-138	-52.2229
chr1	11911501	11912000	*	1.96044e-53	1.95977e-52	-58.1232
chr1	11983001	11983500	*	1.76816e-283	3.78351e-281	-39.4664
chr1	11983101	11983600	*	0	0	-55.3556
chr1	11983201	11983700	*	0	0	-63.3426
chr1	11983301	11983800	*	0	0	-64.3514
chr1	11983401	11983900	*	0	0	-63.6459
chr1	11983501	11984000	*	1.01364e-306	2.68753e-304	-60.9741
chr1	11983601	11984100	*	1.34255e-176	9.76479e-175	-50.7839
chr1	11983701	11984200	*	6.41534e-114	2.09986e-112	-43.5849
chr1	11983901	11984400	*	8.63524e-67	1.20204e-65	-36.7814
chr1	11984001	11984500	*	1.57274e-52	1.53407e-51	-34.7333
chr1	11984401	11984900	*	1.19752e-132	5.09821e-131	-39.7693
chr1	11984501	11985000	*	2.32426e-137	1.05501e-135	-40.2779
chr1	11984601	11985100	*	1.24592e-220	1.45225e-218	-45.5106
chr1	11984701	11985200	*	0	0	-48.6783
chr1	11984801	11985300	*	0	0	-46.5279
chr1	11984901	11985400	*	0	0	-50.8089
chr1	11985001	11985500	*	0	0	-43.3656
chr1	11985101	11985600	*	5.78938e-267	1.06674e-264	-40.7859
chr1	11985201	11985700	*	3.84966e-140	1.81395e-138	-34.2065
chr1	11985301	11985800	*	2.20736e-113	7.16906e-112	-33.1136
chr1	12049501	12050000	*	1.46146e-42	1.07281e-41	-39.5643
chr1	12049601	12050100	*	4.25019e-41	2.97872e-40	-30.9222
chr1	12049701	12050200	*	9.07866e-84	1.79438e-82	-41.1062
chr1	12049801	12050300	*	5.80609e-136	2.58617e-134	-47.7775
chr1	12049901	12050400	*	7.4533e-117	2.54332e-115	-43.6627
chr1	12050001	12050500	*	9.16678e-98	2.33405e-96	-49.9316
chr1	12050101	12050600	*	1.7524e-116	5.94823e-115	-64.0728
chr1	12050201	12050700	*	5.47236e-60	6.47005e-59	-56.3056
chr1	12091101	12091600	*	3.69979e-65	4.95279e-64	-30.3928
chr1	12091301	12091800	*	2.59201e-66	3.56591e-65	-31.014
chr1	12091401	12091900	*	2.90184e-81	5.47183e-80	-34.1134
chr1	12108001	12108500	*	2.64763e-18	8.01703e-18	-36.0048
chr1	12184801	12185300	*	1.01256e-24	3.98582e-24	-47
chr1	12184901	12185400	*	1.2836e-125	4.95533e-124	-46.5258
chr1	12185001	12185500	*	2.04505e-141	9.79109e-140	-43.8683
chr1	12185101	12185600	*	4.18489e-164	2.64404e-162	-44.5246
chr1	12185201	12185700	*	4.06143e-178	3.00584e-176	-42.87
chr1	12185301	12185800	*	3.294e-200	3.08597e-198	-43.8481
chr1	12185401	12185900	*	8.35331e-139	3.86852e-137	-44.0155
chr1	12185501	12186000	*	9.07599e-110	2.79707e-108	-42.0789
chr1	12186101	12186600	*	4.80514e-27	2.07124e-26	-33.4541
chr1	12186201	12186700	*	1.86512e-40	1.28085e-39	-50.9911
chr1	12195801	12196300	*	1.05701e-21	3.68605e-21	-30.2637
chr1	12228001	12228500	*	1.72922e-58	1.96922e-57	-36.2467
chr1	12228101	12228600	*	3.52389e-69	5.18265e-68	-34.9735
chr1	12228201	12228700	*	8.16019e-75	1.35597e-73	-34.5928
chr1	12229001	12229500	*	2.17364e-89	4.77239e-88	-33.6697
chr1	12229101	12229600	*	5.18828e-64	6.75847e-63	-30.9928
chr1	12229201	12229700	*	8.85179e-71	1.34903e-69	-37.6417
chr1	12229301	12229800	*	1.07888e-115	3.62081e-114	-41.448
chr1	12229401	12229900	*	2.00771e-85	4.09788e-84	-38.7987
chr1	12229501	12230000	*	3.84637e-56	4.12615e-55	-34.5527
chr1	12229601	12230100	*	2.07721e-34	1.16859e-33	-33.5972
chr1	12229701	12230200	*	2.94829e-81	5.55887e-80	-40.489
chr1	12229801	12230300	*	5.16972e-54	5.24621e-53	-51.5378
chr1	12229901	12230400	*	5.16972e-54	5.24621e-53	-51.5378
chr1	12230001	12230500	*	5.16972e-54	5.24621e-53	-51.5378
chr1	12230101	12230600	*	1.61421e-121	5.88723e-120	-39.7263
chr1	12230201	12230700	*	5.57581e-137	2.51743e-135	-40.1935
chr1	12230301	12230800	*	4.52958e-168	2.99127e-166	-42.2418
chr1	12230401	12230900	*	1.16312e-174	8.26709e-173	-42.7792
chr1	12230501	12231000	*	1.16312e-174	8.26709e-173	-42.7792
chr1	12230601	12231100	*	1.70522e-99	4.47098e-98	-52.7971
chr1	12231401	12231900	*	8.16108e-126	3.15887e-124	-36.3481
chr1	12231501	12232000	*	4.64005e-151	2.50279e-149	-44.5252
chr1	12231601	12232100	*	3.63944e-212	3.87411e-210	-59.5625
chr1	12231701	12232200	*	3.26359e-162	2.01553e-160	-58.6871
chr1	12231801	12232300	*	2.98696e-147	1.53903e-145	-54.7866
chr1	12231901	12232400	*	6.66756e-135	2.92909e-133	-53.9757
chr1	12232001	12232500	*	9.03821e-213	9.69378e-211	-58.0441
chr1	12232101	12232600	*	1.10283e-260	1.92505e-258	-53.8991
chr1	12232201	12232700	*	1.44097e-250	2.275e-248	-53.9135
chr1	12232301	12232800	*	8.74987e-197	7.89916e-195	-55.1461
chr1	12232401	12232900	*	8.46754e-149	4.43949e-147	-55.3455
chr1	12232501	12233000	*	1.4964e-50	1.38256e-49	-35.0924
chr1	12232701	12233200	*	2.63262e-31	1.32834e-30	-34.035
chr1	12232801	12233300	*	2.63262e-31	1.32834e-30	-34.035
chr1	12232901	12233400	*	4.81664e-39	3.16048e-38	-34.7849
chr1	12233001	12233500	*	1.251e-56	1.35868e-55	-43.492
chr1	12233101	12233600	*	1.251e-56	1.35868e-55	-43.492
chr1	12233201	12233700	*	1.64326e-42	1.20433e-41	-35.2933
chr1	12233301	12233800	*	6.13661e-63	7.796e-62	-31.7219
chr1	12233401	12233900	*	1.72388e-78	3.08532e-77	-33.5566
chr1	12237601	12238100	*	4.58369e-118	1.59284e-116	-47.6916
chr1	12237701	12238200	*	3.20584e-296	7.67339e-294	-55.9209
chr1	12237801	12238300	*	4.96785e-304	1.28192e-301	-55.131
chr1	12237901	12238400	*	0	0	-49.5208
chr1	12238001	12238500	*	0	0	-53.0073
chr1	12238101	12238600	*	0	0	-52.6607
chr1	12238201	12238700	*	5.70137e-279	1.17346e-276	-48.836
chr1	12238301	12238800	*	0	0	-51.6789
chr1	12238401	12238900	*	0	0	-58.0419
chr1	12238501	12239000	*	2.01603191330806e-312	5.59616977500279e-310	-58.4758
chr1	12238601	12239100	*	1.98151600721094e-312	5.50165721873749e-310	-53.365
chr1	12238701	12239200	*	5.35168060286054e-315	1.5247443402047e-312	-46.5961
chr1	12238801	12239300	*	5.09518e-202	4.86954e-200	-35.0243
chr1	12242401	12242900	*	3.0775e-48	2.66606e-47	-30.6139
chr1	12242501	12243000	*	7.20474e-45	5.6685e-44	-39.7717
chr1	12242601	12243100	*	7.227e-36	4.2702e-35	-59.1345
chr1	12261501	12262000	*	6.45131e-53	6.36015e-52	-47.5403
chr1	12261601	12262100	*	1.81613e-84	3.64109e-83	-44.0087
chr1	12261701	12262200	*	1.36256e-85	2.78974e-84	-44.0837
chr1	12261801	12262300	*	1.36256e-85	2.78974e-84	-44.0837
chr1	12261901	12262400	*	3.50202e-67	4.91788e-66	-45.4489
chr1	12262001	12262500	*	2.25541e-33	1.22482e-32	-39.7975
chr1	12357501	12358000	*	1.43279e-51	1.36173e-50	-38.4323
chr1	12357601	12358100	*	3.03765e-51	2.86223e-50	-46.6134
chr1	12357701	12358200	*	2.53293e-47	2.13778e-46	-59.9997
chr1	12357801	12358300	*	2.53293e-47	2.13778e-46	-59.9997
chr1	12357901	12358400	*	2.53293e-47	2.13778e-46	-59.9997
chr1	12373801	12374300	*	2.66227e-36	1.59681e-35	-41.729
chr1	12477001	12477500	*	1.14782e-59	1.34605e-58	-46.309
chr1	12477101	12477600	*	1.14782e-59	1.34605e-58	-46.309
chr1	12477201	12477700	*	3.78413e-89	8.27454e-88	-48.8537
chr1	12477301	12477800	*	3.50497e-118	1.22022e-116	-39.5364
chr1	12477401	12477900	*	4.06554e-127	1.60284e-125	-39.0385
chr1	12495201	12495700	*	1.85666e-21	6.4128e-21	-31.8592
chr1	12521301	12521800	*	2.92327e-79	5.30989e-78	-46.2873
chr1	12521401	12521900	*	1.22627e-74	2.03019e-73	-35.873
chr1	12521501	12522000	*	8.18884e-96	2.01502e-94	-50.4915
chr1	12521601	12522100	*	8.18884e-96	2.01502e-94	-50.4915
chr1	12529801	12530300	*	2.63879e-55	2.76859e-54	-30.1116
chr1	12556401	12556900	*	2.21393e-64	2.90897e-63	-32.4845
chr1	12609601	12610100	*	7.4955e-55	7.77251e-54	-40.5142
chr1	12660501	12661000	*	6.18937e-50	5.62468e-49	-32.842
chr1	12660601	12661100	*	1.25125e-38	8.10367e-38	-30.6471
chr1	12668301	12668800	*	1.92101e-43	1.44827e-42	-36.8776
chr1	12668401	12668900	*	1.92101e-43	1.44827e-42	-36.8776
chr1	12668501	12669000	*	1.92101e-43	1.44827e-42	-36.8776
chr1	12668601	12669100	*	3.95512e-65	5.29086e-64	-37.7917
chr1	12668701	12669200	*	1.10693e-66	1.53669e-65	-43.1778
chr1	12683001	12683500	*	1.61363e-46	1.33131e-45	-40.2405
chr1	12683101	12683600	*	1.46002e-88	3.15856e-87	-50.2952
chr1	12683201	12683700	*	2.51115e-86	5.21692e-85	-47.0853
chr1	12683301	12683800	*	7.94703e-73	1.2647e-71	-50.0684
chr1	12683401	12683900	*	3.83174e-94	9.16181e-93	-66.1079
chr1	12683501	12684000	*	6.22071e-46	5.04954e-45	-62.4752
chr1	12776201	12776700	*	1.4678e-22	5.30022e-22	-30.4954
chr1	12937701	12938200	*	3.96245e-13	9.49135e-13	-30.3245
chr1	12937801	12938300	*	3.96245e-13	9.49135e-13	-30.3245
chr1	12937901	12938400	*	3.96245e-13	9.49135e-13	-30.3245
chr1	12945701	12946200	*	6.15919e-17	1.75567e-16	-35.6052
chr1	12945801	12946300	*	3.35245e-17	9.66877e-17	-35.5232
chr1	12945901	12946400	*	3.84843e-16	1.05909e-15	-35.101
chr1	12946001	12946500	*	3.67961e-14	9.25132e-14	-34.8508
chr1	12946101	12946600	*	3.67961e-14	9.25132e-14	-34.8508
chr1	13215001	13215500	*	4.98711e-29	2.31455e-28	-36.915
chr1	13215101	13215600	*	4.98711e-29	2.31455e-28	-36.915
chr1	13215201	13215700	*	4.98711e-29	2.31455e-28	-36.915
chr1	13215301	13215800	*	4.98711e-29	2.31455e-28	-36.915
chr1	13907301	13907800	*	2.95298e-20	9.70165e-20	-45.5915
chr1	13907401	13907900	*	2.95298e-20	9.70165e-20	-45.5915
chr1	13907501	13908000	*	2.95298e-20	9.70165e-20	-45.5915
chr1	13911401	13911900	*	1.75379e-27	7.68721e-27	-54.5225
chr1	13911601	13912100	*	9.89265e-73	1.57163e-71	-32.6067
chr1	13926001	13926500	*	5.82767e-14	1.45213e-13	-31.3216
chr1	13926101	13926600	*	2.33057e-26	9.78169e-26	-39.0628
chr1	13926201	13926700	*	2.97867e-36	1.78357e-35	-37.7436
chr1	13992101	13992600	*	1.28958e-68	1.87202e-67	-52.1602
chr1	13992201	13992700	*	1.1803e-92	2.75179e-91	-51.7307
chr1	13992301	13992800	*	3.8432e-125	1.47399e-123	-56.2918
chr1	13992401	13992900	*	8.69853e-123	3.22994e-121	-52.9514
chr1	13992501	13993000	*	8.69853e-123	3.22994e-121	-52.9514
chr1	13992601	13993100	*	2.27919e-52	2.21455e-51	-52.8799
chr1	14031501	14032000	*	3.18272e-112	1.01607e-110	-69.8655
chr1	14031601	14032100	*	2.59167e-175	1.8562e-173	-59.9663
chr1	14031701	14032200	*	7.04666e-167	4.58634e-165	-47.9522
chr1	14031801	14032300	*	1.52208e-168	1.01044e-166	-48.0142
chr1	14031901	14032400	*	1.52208e-168	1.01044e-166	-48.0142
chr1	14032001	14032500	*	2.57251e-77	4.50266e-76	-37.2664
chr1	14034401	14034900	*	6.82729e-38	4.31628e-37	-52.1615
chr1	14034501	14035000	*	6.82729e-38	4.31628e-37	-52.1615
chr1	14034601	14035100	*	5.16053e-305	1.34342e-302	-64.7074
chr1	14034701	14035200	*	0	0	-66.2639
chr1	14034801	14035300	*	0	0	-62.7935
chr1	14034901	14035400	*	0	0	-57.6831
chr1	14035001	14035500	*	0	0	-57.7796
chr1	14035101	14035600	*	3.03926e-108	9.15104e-107	-46.7636
chr1	14035201	14035700	*	4.78169e-69	7.0113e-68	-40.7205
chr1	14035301	14035800	*	2.20804e-38	1.41883e-37	-41.2669
chr1	14039601	14040100	*	1.76682e-14	4.5087e-14	-49.163
chr1	14039701	14040200	*	5.19539e-24	1.98723e-23	-46.5557
chr1	14039801	14040300	*	5.90694e-24	2.25446e-23	-46.0173
chr1	14039901	14040400	*	5.41866e-23	1.99128e-22	-45.7143
chr1	14040001	14040500	*	5.41866e-23	1.99128e-22	-45.7143
chr1	14055801	14056300	*	4.08496e-89	8.92737e-88	-62.8313
chr1	14055901	14056400	*	2.01986e-100	5.37342e-99	-56.5705
chr1	14056001	14056500	*	2.95551e-100	7.84214e-99	-52.2145
chr1	14056101	14056600	*	2.95551e-100	7.84214e-99	-52.2145
chr1	14056201	14056700	*	5.36232e-99	1.39456e-97	-38.1491
chr1	14058001	14058500	*	4.10198e-43	3.06138e-42	-30.141
chr1	14058101	14058600	*	2.71378e-64	3.55753e-63	-34.9939
chr1	14076601	14077100	*	2.06836e-29	9.73595e-29	-34.933
chr1	14076701	14077200	*	2.04639e-38	1.31624e-37	-35.406
chr1	14076801	14077300	*	6.09427e-42	4.3866e-41	-35.232
chr1	14076901	14077400	*	6.09427e-42	4.3866e-41	-35.232
chr1	14077001	14077500	*	1.08182e-38	7.0211e-38	-36.9721
chr1	14077101	14077600	*	4.38388e-29	2.03891e-28	-50.5187
chr1	14077801	14078300	*	8.02934e-154	4.48918e-152	-68.7793
chr1	14077901	14078400	*	1.16406e-204	1.14296e-202	-65.2787
chr1	14078001	14078500	*	1.16406e-204	1.14296e-202	-65.2787
chr1	14078101	14078600	*	6.84373e-172	4.72114e-170	-39.7606
chr1	14078201	14078700	*	4.36778e-120	1.56096e-118	-34.9892
chr1	14087101	14087600	*	7.05882e-52	6.76605e-51	-42.6504
chr1	14087201	14087700	*	6.29383e-141	2.99599e-139	-55.9053
chr1	14087301	14087800	*	6.29383e-141	2.99599e-139	-55.9053
chr1	14087401	14087900	*	3.4556e-140	1.62938e-138	-55.9971
chr1	14087501	14088000	*	9.7732e-147	5.00431e-145	-63.2794
chr1	14087601	14088100	*	1.01002e-103	2.82921e-102	-73.7685
chr1	14095201	14095700	*	2.60472e-38	1.66971e-37	-31.128
chr1	14095401	14095900	*	5.12979e-71	7.85909e-70	-33.8293
chr1	14095501	14096000	*	4.5445e-88	9.74612e-87	-37.1409
chr1	14095601	14096100	*	4.76884e-94	1.13844e-92	-37.3436
chr1	14095701	14096200	*	3.6384e-69	5.35012e-68	-43.3281
chr1	14095801	14096300	*	1.06818e-68	1.55385e-67	-50.1694
chr1	14119501	14120000	*	4.2503e-62	5.29046e-61	-48.1405
chr1	14119601	14120100	*	4.2503e-62	5.29046e-61	-48.1405
chr1	14119701	14120200	*	4.91325e-91	1.11243e-89	-48.3807
chr1	14119801	14120300	*	1.42899e-92	3.32822e-91	-46.0374
chr1	14119901	14120400	*	4.0235e-103	1.11691e-101	-48.5602
chr1	14120001	14120500	*	2.47826e-43	1.86253e-42	-39.9299
chr1	14120101	14120600	*	2.47826e-43	1.86253e-42	-39.9299
chr1	14120201	14120700	*	9.74999e-23	3.54551e-22	-38.4522
chr1	14120301	14120800	*	3.27174e-15	8.63323e-15	-37.6369
chr1	14127101	14127600	*	1.6955e-40	1.16591e-39	-36.1667
chr1	14466801	14467300	*	2.0377e-15	5.42676e-15	-36.5272
chr1	14468001	14468500	*	2.33108e-81	4.40284e-80	-37.8305
chr1	14468101	14468600	*	8.24226e-71	1.25727e-69	-34.9961
chr1	14468201	14468700	*	2.77513e-32	1.44909e-31	-32.1808
chr1	14608701	14609200	*	8.95251e-15	2.31575e-14	-32.612
chr1	14608801	14609300	*	8.95251e-15	2.31575e-14	-32.612
chr1	14689201	14689700	*	1.44887e-24	5.66863e-24	-36.755
chr1	14690101	14690600	*	1.77825e-31	9.02637e-31	-47.3815
chr1	14694701	14695200	*	5.258e-24	2.01076e-23	-31.6362
chr1	14694801	14695300	*	5.78249e-26	2.39047e-25	-45.2817
chr1	14760701	14761200	*	2.67779e-29	1.25514e-28	-44.6086
chr1	14760801	14761300	*	4.46288e-21	1.51752e-20	-30.5694
chr1	14824301	14824800	*	2.44394e-103	6.80533e-102	-32.3577
chr1	14824401	14824900	*	2.44394e-103	6.80533e-102	-32.3577
chr1	14824501	14825000	*	2.59166e-88	5.58176e-87	-34.3646
chr1	14824601	14825100	*	2.37644e-86	4.94011e-85	-44.4863
chr1	14824701	14825200	*	7.74239e-47	6.4441e-46	-38.8577
chr1	14843301	14843800	*	3.01211e-33	1.62828e-32	-40.6061
chr1	14843401	14843900	*	3.01211e-33	1.62828e-32	-40.6061
chr1	14843501	14844000	*	2.21912e-64	2.91554e-63	-42.7369
chr1	14843601	14844100	*	2.693e-83	5.27454e-82	-41.8085
chr1	14843701	14844200	*	3.4549e-92	7.995e-91	-40.447
chr1	14843801	14844300	*	2.13833e-70	3.23115e-69	-40.5073
chr1	14843901	14844400	*	2.13833e-70	3.23115e-69	-40.5073
chr1	14844001	14844500	*	1.10091e-41	7.86165e-41	-38.7432
chr1	14844101	14844600	*	8.94303e-24	3.38978e-23	-38.937
chr1	14846901	14847400	*	2.16439e-22	7.76439e-22	-33.612
chr1	14847001	14847500	*	2.16439e-22	7.76439e-22	-33.612
chr1	14847201	14847700	*	9.48781e-27	4.04292e-26	-30.4337
chr1	14847301	14847800	*	2.17606e-35	1.26515e-34	-33.6412
chr1	14847601	14848100	*	3.47667e-31	1.74669e-30	-51.2088
chr1	14975501	14976000	*	1.16911e-39	7.8219e-39	-31.8632
chr1	15093001	15093500	*	1.63042e-46	1.34499e-45	-62.4216
chr1	15110001	15110500	*	3.2619e-32	1.69869e-31	-31.4184
chr1	15117201	15117700	*	2.76425e-21	9.47895e-21	-31.6057
chr1	15141001	15141500	*	7.98684e-37	4.87715e-36	-36.8584
chr1	15141101	15141600	*	1.72035e-54	1.76623e-53	-41.7253
chr1	15141201	15141700	*	1.72035e-54	1.76623e-53	-41.7253
chr1	15141301	15141800	*	2.82349e-65	3.78967e-64	-36.1956
chr1	15141401	15141900	*	1.25446e-69	1.86425e-68	-31.5758
chr1	15169201	15169700	*	4.64472e-10	9.56384e-10	-39.8507
chr1	15169301	15169800	*	4.64472e-10	9.56384e-10	-39.8507
chr1	15169401	15169900	*	4.64472e-10	9.56384e-10	-39.8507
chr1	15169501	15170000	*	4.64472e-10	9.56384e-10	-39.8507
chr1	15169601	15170100	*	2.15958e-38	1.38818e-37	-38.059
chr1	15169701	15170200	*	2.84086e-61	3.46883e-60	-39.2371
chr1	15169801	15170300	*	2.11483e-86	4.40125e-85	-41.9985
chr1	15169901	15170400	*	4.53424e-134	1.96861e-132	-41.7731
chr1	15170001	15170500	*	1.33136e-147	6.88545e-146	-40.5702
chr1	15170101	15170600	*	5.31387e-129	2.14803e-127	-42.253
chr1	15170201	15170700	*	2.28991e-94	5.49636e-93	-41.7642
chr1	15170301	15170800	*	6.35073e-69	9.28822e-68	-39.2284
chr1	15179701	15180200	*	4.14557e-12	9.45329e-12	-34.5645
chr1	15179801	15180300	*	4.14557e-12	9.45329e-12	-34.5645
chr1	15252401	15252900	*	7.44967e-38	4.70422e-37	-37.8539
chr1	15252501	15253000	*	2.9564e-86	6.1339e-85	-48.8978
chr1	15252601	15253100	*	2.20313e-108	6.64574e-107	-50.6287
chr1	15252701	15253200	*	7.77803e-95	1.88352e-93	-49.9809
chr1	15252801	15253300	*	3.48607e-96	8.63336e-95	-49.9045
chr1	15252901	15253400	*	1.01775e-61	1.25551e-60	-47.6039
chr1	15253001	15253500	*	4.07303e-22	1.44505e-21	-40.6599
chr1	15255701	15256200	*	2.73873e-39	1.81073e-38	-30.5531
chr1	15271701	15272200	*	5.13278e-36	3.04812e-35	-30.5212
chr1	15272401	15272900	*	1.80096e-87	3.82118e-86	-38.6406
chr1	15272501	15273000	*	9.92828e-37	6.04299e-36	-33.1348
chr1	15275501	15276000	*	3.98495e-39	2.62116e-38	-55.6528
chr1	15275601	15276100	*	2.82981e-48	2.45385e-47	-52.7509
chr1	15275701	15276200	*	5.75793e-70	8.61943e-69	-35.7917
chr1	15275801	15276300	*	7.11765e-80	1.30803e-78	-35.9142
chr1	15275901	15276400	*	7.11765e-80	1.30803e-78	-35.9142
chr1	15280701	15281200	*	8.43883e-07	1.45322e-06	-34.9432
chr1	15280801	15281300	*	8.43883e-07	1.45322e-06	-34.9432
chr1	15304201	15304700	*	7.0001e-46	5.67374e-45	-32.9025
chr1	15331001	15331500	*	6.2517e-44	4.78525e-43	-44.9462
chr1	15331101	15331600	*	4.97115e-77	8.65033e-76	-45.8925
chr1	15331201	15331700	*	2.14986e-84	4.30352e-83	-36.8017
chr1	15331301	15331800	*	2.14986e-84	4.30352e-83	-36.8017
chr1	15352401	15352900	*	3.3347e-93	7.85323e-92	-32.178
chr1	15352501	15353000	*	4.80949e-79	8.70153e-78	-34.034
chr1	15371301	15371800	*	6.50603e-23	2.38303e-22	-37.1978
chr1	15379301	15379800	*	2.62261e-97	6.62308e-96	-54.1839
chr1	15379401	15379900	*	9.86661e-139	4.56396e-137	-52.1079
chr1	15379501	15380000	*	3.5761e-145	1.79848e-143	-52.1749
chr1	15379601	15380100	*	3.5761e-145	1.79848e-143	-52.1749
chr1	15379701	15380200	*	2.09023e-132	8.86604e-131	-51.4517
chr1	15379801	15380300	*	4.50332e-55	4.69765e-54	-50.208
chr1	15415601	15416100	*	1.29247e-24	5.06595e-24	-39.9851
chr1	15422001	15422500	*	8.43024e-49	7.42217e-48	-31.5497
chr1	15422101	15422600	*	8.43024e-49	7.42217e-48	-31.5497
chr1	15422201	15422700	*	3.45226e-43	2.5824e-42	-34.3841
chr1	15422301	15422800	*	3.45226e-43	2.5824e-42	-34.3841
chr1	15422401	15422900	*	1.09277e-32	5.78979e-32	-45.7478
chr1	15477601	15478100	*	7.1733e-33	3.82584e-32	-41.2827
chr1	15477701	15478200	*	1.3275e-32	7.01205e-32	-35.0821
chr1	15495401	15495900	*	4.87861e-22	1.72538e-21	-38.385
chr1	15499801	15500300	*	1.64719e-48	1.43841e-47	-46.8005
chr1	15499901	15500400	*	2.31805e-57	2.56384e-56	-43.158
chr1	15500001	15500500	*	2.99374e-58	3.38809e-57	-40.7571
chr1	15500101	15500600	*	1.01775e-67	1.44682e-66	-36.8072
chr1	15500201	15500700	*	4.18934e-83	8.17672e-82	-33.2393
chr1	15500801	15501300	*	6.5851e-30	3.15575e-29	-35.3421
chr1	15500901	15501400	*	6.85551e-28	3.05127e-27	-35.6067
chr1	15501001	15501500	*	1.43766e-28	6.56015e-28	-37.2773
chr1	15501101	15501600	*	1.00223e-32	5.31814e-32	-45.0241
chr1	15501201	15501700	*	1.14581e-30	5.64551e-30	-49.2281
chr1	15501901	15502400	*	2.28534e-14	5.8014e-14	-50.0042
chr1	15502001	15502500	*	8.77056e-40	5.894e-39	-53.6058
chr1	15502101	15502600	*	8.77056e-40	5.894e-39	-53.6058
chr1	15502201	15502700	*	8.77056e-40	5.894e-39	-53.6058
chr1	15502301	15502800	*	1.56136e-55	1.64747e-54	-47.4781
chr1	15502401	15502900	*	3.17872e-111	1.00052e-109	-38.8367
chr1	15502501	15503000	*	2.08902e-123	7.83185e-122	-38.7885
chr1	15502601	15503100	*	4.3729e-130	1.79423e-128	-39.5653
chr1	15502701	15503200	*	4.3729e-130	1.79423e-128	-39.5653
chr1	15502801	15503300	*	2.99863e-108	9.02917e-107	-38.67
chr1	15502901	15503400	*	4.66997e-40	3.16617e-39	-50.179
chr1	15505401	15505900	*	3.65226e-68	5.24421e-67	-40.7503
chr1	15505501	15506000	*	1.04812e-45	8.45495e-45	-37.2862
chr1	15505601	15506100	*	8.47347e-37	5.17044e-36	-32.4648
chr1	15506101	15506600	*	8.02412e-50	7.26828e-49	-31.1361
chr1	15506201	15506700	*	3.33874e-65	4.47348e-64	-31.8035
chr1	15507001	15507500	*	3.52239e-53	3.49706e-52	-33.2306
chr1	15508201	15508700	*	1.12048e-31	5.72797e-31	-36.2117
chr1	15508301	15508800	*	1.12048e-31	5.72797e-31	-36.2117
chr1	15525401	15525900	*	5.2789e-53	5.21523e-52	-31.7275
chr1	15570201	15570700	*	4.7099e-25	1.87859e-24	-32.5802
chr1	15570301	15570800	*	4.7099e-25	1.87859e-24	-32.5802
chr1	15634601	15635100	*	2.02885e-39	1.34711e-38	-49.667
chr1	15634701	15635200	*	1.90531e-45	1.5247e-44	-38.109
chr1	15651901	15652400	*	4.65044e-16	1.27515e-15	-30.8995
chr1	15652001	15652500	*	4.65044e-16	1.27515e-15	-30.8995
chr1	15652101	15652600	*	5.11022e-19	1.59431e-18	-36.9605
chr1	15677001	15677500	*	6.0143e-21	2.03472e-20	-33.5891
chr1	15677201	15677700	*	9.84109e-12	2.2045e-11	-30.8031
chr1	15677301	15677800	*	2.2711e-14	5.76606e-14	-31.0681
chr1	15677401	15677900	*	2.2711e-14	5.76606e-14	-31.0681
chr1	15678301	15678800	*	1.26197e-48	1.10547e-47	-30.3173
chr1	15678401	15678900	*	8.60157e-59	9.86988e-58	-34.7761
chr1	15678501	15679000	*	1.83888e-38	1.18444e-37	-31.5963
chr1	15681001	15681500	*	5.90152e-52	5.6683e-51	-30.3373
chr1	15681101	15681600	*	3.24406e-23	1.20266e-22	-31.2025
chr1	15682601	15683100	*	2.39878e-106	7.01491e-105	-31.6633
chr1	15682701	15683200	*	2.84774e-111	8.96793e-110	-36.4345
chr1	15682801	15683300	*	3.8323e-84	7.63318e-83	-35.5554
chr1	15682901	15683400	*	2.7785e-60	3.3078e-59	-39.1041
chr1	15709901	15710400	*	1.9656e-19	6.24065e-19	-30.568
chr1	15711501	15712000	*	1.9312e-83	3.79295e-82	-42.7427
chr1	15711601	15712100	*	8.90582e-93	2.08137e-91	-44.5272
chr1	15711701	15712200	*	8.90582e-93	2.08137e-91	-44.5272
chr1	15711801	15712300	*	2.47911e-94	5.94673e-93	-47.7394
chr1	15711901	15712400	*	8.67263e-39	5.64694e-38	-32.1255
chr1	15732301	15732800	*	3.95703e-77	6.89911e-76	-33.1902
chr1	15732401	15732900	*	5.14033e-91	1.16335e-89	-32.8325
chr1	15732501	15733000	*	3.97863e-91	9.02574e-90	-34.4907
chr1	15732601	15733100	*	1.57003e-75	2.64711e-74	-39.6799
chr1	15732701	15733200	*	1.57003e-75	2.64711e-74	-39.6799
chr1	15732801	15733300	*	6.23398e-18	1.85684e-17	-31.9555
chr1	15764201	15764700	*	4.81592e-12	1.09486e-11	-39.1176
chr1	15764301	15764800	*	4.81592e-12	1.09486e-11	-39.1176
chr1	15764401	15764900	*	1.23983e-19	3.96919e-19	-32.3575
chr1	15772501	15773000	*	1.27547e-16	3.58408e-16	-32.3172
chr1	15899701	15900200	*	6.58665e-108	1.97366e-106	-43.7303
chr1	15899801	15900300	*	1.13634e-173	7.98458e-172	-43.2515
chr1	15899901	15900400	*	3.95173e-149	2.08022e-147	-34.3635
chr1	15900001	15900500	*	3.95173e-149	2.08022e-147	-34.3635
chr1	15900101	15900600	*	3.29345e-141	1.57322e-139	-35.1849
chr1	15905701	15906200	*	6.45515e-17	1.83831e-16	-33.3629
chr1	15905801	15906300	*	6.45515e-17	1.83831e-16	-33.3629
chr1	15982701	15983200	*	3.88231e-15	1.02082e-14	-30.4395
chr1	16022801	16023300	*	3.68403e-26	1.53456e-25	-46.5932
chr1	16022901	16023400	*	2.46873e-32	1.29133e-31	-40.2756
chr1	16024101	16024600	*	6.52412e-86	1.34383e-84	-51.3066
chr1	16024201	16024700	*	3.46297e-208	3.53286e-206	-58.8341
chr1	16024301	16024800	*	3.46297e-208	3.53286e-206	-58.8341
chr1	16024401	16024900	*	3.46297e-208	3.53286e-206	-58.8341
chr1	16024501	16025000	*	1.10106e-198	1.01392e-196	-58.5549
chr1	16024601	16025100	*	4.22145e-130	1.73251e-128	-67.3662
chr1	16029601	16030100	*	4.2725e-176	3.09071e-174	-30.8415
chr1	16029701	16030200	*	2.3866e-294	5.60643e-292	-41.5691
chr1	16029801	16030300	*	0	0	-54.5015
chr1	16029901	16030400	*	0	0	-51.9853
chr1	16030001	16030500	*	0	0	-44.7011
chr1	16030101	16030600	*	4.10053e-289	9.23974e-287	-44.39
chr1	16030201	16030700	*	7.97971e-158	4.67699e-156	-35.4786
chr1	16064601	16065100	*	1.00142e-40	6.9349e-40	-30.6169
chr1	16065201	16065700	*	4.64848e-62	5.78247e-61	-32.6531
chr1	16067701	16068200	*	2.52818e-41	1.78519e-40	-35.5785
chr1	16082001	16082500	*	1.45905e-21	5.05958e-21	-30.2169
chr1	16091001	16091500	*	4.22118e-31	2.11363e-30	-31.061
chr1	16092501	16093000	*	1.05605e-21	3.68281e-21	-30.0914
chr1	16092601	16093100	*	5.96596e-13	1.4169e-12	-44.5813
chr1	16119501	16120000	*	5.5135e-44	4.22603e-43	-32.3117
chr1	16119601	16120100	*	9.03638e-45	7.08902e-44	-32.4803
chr1	16119701	16120200	*	3.67531e-18	1.10599e-17	-36.7322
chr1	16120001	16120500	*	2.18722e-32	1.14625e-31	-40.1409
chr1	16120101	16120600	*	1.25212e-31	6.3891e-31	-39.9804
chr1	16120201	16120700	*	9.39612e-37	5.72391e-36	-39.2201
chr1	16120301	16120800	*	1.98698e-37	1.23758e-36	-37.3647
chr1	16120401	16120900	*	3.12373e-41	2.19897e-40	-47.8537
chr1	16224401	16224900	*	3.76591e-10	7.79009e-10	-32.2897
chr1	16245501	16246000	*	4.7889e-125	1.83484e-123	-50.5879
chr1	16245601	16246100	*	2.91922e-180	2.21368e-178	-53.0336
chr1	16245701	16246200	*	1.9047e-198	1.74917e-196	-53.3491
chr1	16245801	16246300	*	7.54592e-221	8.81562e-219	-55.5727
chr1	16245901	16246400	*	7.54592e-221	8.81562e-219	-55.5727
chr1	16246001	16246500	*	4.65412e-61	5.6534e-60	-47.8765
chr1	16263501	16264000	*	1.53398e-38	9.90594e-38	-41.7996
chr1	16263601	16264100	*	1.53398e-38	9.90594e-38	-41.7996
chr1	16263701	16264200	*	2.90098e-57	3.20073e-56	-42.9146
chr1	16263801	16264300	*	2.82598e-60	3.36361e-59	-42.6165
chr1	16263901	16264400	*	2.5621e-31	1.29327e-30	-36.2167
chr1	16264001	16264500	*	3.68632e-19	1.15716e-18	-34.7514
chr1	16264101	16264600	*	3.68632e-19	1.15716e-18	-34.7514
chr1	16264801	16265300	*	4.18582e-59	4.83946e-58	-70.5135
chr1	16264901	16265400	*	8.48224e-66	1.15313e-64	-36.5675
chr1	16265001	16265500	*	8.48224e-66	1.15313e-64	-36.5675
chr1	16265101	16265600	*	1.53641e-110	4.78776e-109	-33.1215
chr1	16265201	16265700	*	1.53641e-110	4.78776e-109	-33.1215
chr1	16265301	16265800	*	6.01419e-113	1.94096e-111	-31.1739
chr1	16265401	16265900	*	1.91389e-127	7.5739e-126	-35.1069
chr1	16265501	16266000	*	3.48175e-135	1.5354e-133	-35.3476
chr1	16265601	16266100	*	3.25272e-270	6.17423e-268	-47.7627
chr1	16265701	16266200	*	7.33083e-282	1.54616e-279	-45.3437
chr1	16265801	16266300	*	4.28442e-230	5.50609e-228	-45.0363
chr1	16265901	16266400	*	5.36736e-221	6.27923e-219	-46.5707
chr1	16266001	16266500	*	3.0267e-228	3.82006e-226	-44.8314
chr1	16266101	16266600	*	2.85956e-76	4.89843e-75	-35.9065
chr1	16266201	16266700	*	5.96059e-61	7.21951e-60	-39.5652
chr1	16266301	16266800	*	8.91001e-121	3.21502e-119	-43.234
chr1	16266401	16266900	*	3.82991e-94	9.15763e-93	-42.3344
chr1	16266501	16267000	*	7.38889e-71	1.12837e-69	-44.1011
chr1	16266601	16267100	*	2.98402e-72	4.69341e-71	-49.0922
chr1	16266701	16267200	*	2.04654e-67	2.89016e-66	-49.722
chr1	16277401	16277900	*	7.49035e-61	9.04899e-60	-31.7935
chr1	16277501	16278000	*	9.53099e-70	1.41995e-68	-32.5561
chr1	16277601	16278100	*	7.7381e-87	1.6233e-85	-41.8962
chr1	16277701	16278200	*	8.56847e-74	1.39197e-72	-50.3823
chr1	16277801	16278300	*	9.16312e-95	2.21597e-93	-54.9253
chr1	16277901	16278400	*	8.97144e-148	4.64756e-146	-55.2347
chr1	16278001	16278500	*	4.8293e-209	4.97593e-207	-50.384
chr1	16278101	16278600	*	1.11377e-233	1.48689e-231	-48.0089
chr1	16278201	16278700	*	7.09921e-249	1.10117e-246	-48.2508
chr1	16278301	16278800	*	9.09476e-231	1.17716e-228	-46.739
chr1	16278401	16278900	*	1.31366e-240	1.87614e-238	-46.5781
chr1	16278501	16279000	*	2.7949e-271	5.35706e-269	-42.3365
chr1	16278601	16279100	*	1.21325e-297	2.94169e-295	-44.4763
chr1	16278701	16279200	*	2.75451464367103e-312	7.63526801615134e-310	-45.3651
chr1	16278801	16279300	*	1.15359e-300	2.88441e-298	-44.9671
chr1	16278901	16279400	*	8.27065e-255	1.36034e-252	-38.5854
chr1	16279001	16279500	*	2.64315e-140	1.2482e-138	-34.114
chr1	16282201	16282700	*	3.8401e-16	1.05684e-15	-31.6279
chr1	16282301	16282800	*	3.8401e-16	1.05684e-15	-31.6279
chr1	16282401	16282900	*	3.8401e-16	1.05684e-15	-31.6279
chr1	16282501	16283000	*	3.8401e-16	1.05684e-15	-31.6279
chr1	16283901	16284400	*	2.06554e-86	4.29997e-85	-46.7048
chr1	16284001	16284500	*	1.05377e-141	5.06351e-140	-52.6568
chr1	16284101	16284600	*	1.05377e-141	5.06351e-140	-52.6568
chr1	16284201	16284700	*	2.20512e-141	1.0554e-139	-48.1666
chr1	16284301	16284800	*	4.56594e-123	1.70376e-121	-46.6022
chr1	16284401	16284900	*	2.67889e-168	1.77358e-166	-61.481
chr1	16284501	16285000	*	9.02455e-117	3.0744e-115	-56.1905
chr1	16284601	16285100	*	9.02455e-117	3.0744e-115	-56.1905
chr1	16284701	16285200	*	1.84279e-110	5.73581e-109	-69.309
chr1	16284801	16285300	*	1.84279e-110	5.73581e-109	-69.309
chr1	16339701	16340200	*	1.87303e-61	2.29654e-60	-50.2863
chr1	16339801	16340300	*	5.88226e-128	2.34262e-126	-54.7934
chr1	16339901	16340400	*	8.75297e-155	4.95307e-153	-50.4484
chr1	16340001	16340500	*	8.75297e-155	4.95307e-153	-50.4484
chr1	16340101	16340600	*	1.75162e-178	1.30136e-176	-52.3867
chr1	16340201	16340700	*	9.31238e-126	3.60165e-124	-53.5424
chr1	16340301	16340800	*	3.93219e-62	4.89791e-61	-48.6739
chr1	16340401	16340900	*	3.67341e-38	2.34281e-37	-64.1725
chr1	16340501	16341000	*	3.67341e-38	2.34281e-37	-64.1725
chr1	16340601	16341100	*	1.23337e-43	9.35508e-43	-48.0816
chr1	16340701	16341200	*	1.41762e-78	2.54183e-77	-48.1973
chr1	16340801	16341300	*	7.74054e-95	1.87452e-93	-49.8736
chr1	16340901	16341400	*	3.54462e-121	1.28631e-119	-48.7102
chr1	16341001	16341500	*	9.66221e-107	2.84225e-105	-40.2947
chr1	16342501	16343000	*	6.81376e-78	1.20587e-76	-39.4833
chr1	16342601	16343100	*	1.64277e-133	7.07634e-132	-50.1356
chr1	16342701	16343200	*	3.11485e-137	1.4112e-135	-56.1311
chr1	16342801	16343300	*	9.85418e-135	4.31689e-133	-56.2562
chr1	16342901	16343400	*	2.03193e-116	6.89028e-115	-58.5918
chr1	16344001	16344500	*	2.35252e-264	4.24109e-262	-51.3125
chr1	16344101	16344600	*	2.05167e-163	1.28631e-161	-32.3096
chr1	16348001	16348500	*	1.47204e-25	5.98861e-25	-41.8616
chr1	16348101	16348600	*	2.75297e-29	1.28983e-28	-34.0276
chr1	16348201	16348700	*	2.75297e-29	1.28983e-28	-34.0276
chr1	16370901	16371400	*	1.38734e-26	5.87363e-26	-42.8825
chr1	16371001	16371500	*	1.38734e-26	5.87363e-26	-42.8825
chr1	16371101	16371600	*	5.96147e-23	2.18684e-22	-37.4154
chr1	16371201	16371700	*	1.81947e-26	7.66905e-26	-35.7065
chr1	16371301	16371800	*	5.98186e-20	1.94022e-19	-31.0381
chr1	16400701	16401200	*	5.5564e-62	6.89861e-61	-37.0825
chr1	16404601	16405100	*	5.68041e-22	2.00349e-21	-31.1721
chr1	16404701	16405200	*	1.10554e-22	4.01174e-22	-35.3609
chr1	16404801	16405300	*	1.10554e-22	4.01174e-22	-35.3609
chr1	16404901	16405400	*	1.10554e-22	4.01174e-22	-35.3609
chr1	16417301	16417800	*	4.15144e-51	3.89701e-50	-41.3065
chr1	16417401	16417900	*	3.05576e-56	3.28612e-55	-34.7784
chr1	16417501	16418000	*	6.10863e-61	7.39661e-60	-35.5587
chr1	16417601	16418100	*	5.08769e-74	8.30498e-73	-36.1013
chr1	16417701	16418200	*	8.49972e-86	1.74682e-84	-35.1905
chr1	16423001	16423500	*	1.20991e-10	2.56616e-10	-31.4842
chr1	16440601	16441100	*	3.06384e-50	2.80676e-49	-49.6726
chr1	16440701	16441200	*	8.05203e-51	7.49611e-50	-42.3392
chr1	16440801	16441300	*	3.05539e-50	2.79913e-49	-40.5136
chr1	16440901	16441400	*	3.3683e-66	4.62144e-65	-43.9187
chr1	16441001	16441500	*	2.17348e-133	9.3482e-132	-50.6414
chr1	16441101	16441600	*	1.29782e-92	3.02418e-91	-45.4997
chr1	16441201	16441700	*	2.42193e-95	5.91765e-94	-51.1925
chr1	16441301	16441800	*	1.7406e-103	4.85775e-102	-54.1824
chr1	16441401	16441900	*	3.91951e-84	7.80556e-83	-51.8028
chr1	16464501	16465000	*	1.00236e-51	9.56956e-51	-41.7445
chr1	16464601	16465100	*	6.87561e-81	1.28786e-79	-43.6545
chr1	16464701	16465200	*	5.72644e-158	3.36286e-156	-47.4868
chr1	16464801	16465300	*	4.83812e-127	1.90475e-125	-32.6737
chr1	16464901	16465400	*	1.49864e-115	5.01738e-114	-30.0691
chr1	16467201	16467700	*	8.25805e-14	2.04246e-13	-36.6778
chr1	16467301	16467800	*	8.25805e-14	2.04246e-13	-36.6778
chr1	16467401	16467900	*	3.19599e-14	8.05919e-14	-31.1131
chr1	16467501	16468000	*	7.20639e-14	1.78765e-13	-30.8737
chr1	16470601	16471100	*	5.99598e-37	3.67704e-36	-37.2614
chr1	16470701	16471200	*	4.71514e-42	3.40593e-41	-31.6723
chr1	16470801	16471300	*	1.13433e-50	1.05188e-49	-32.6239
chr1	16470901	16471400	*	9.53607e-41	6.60863e-40	-30.4096
chr1	16471001	16471500	*	2.27016e-38	1.45813e-37	-31.4571
chr1	16471101	16471600	*	4.15478e-36	2.47501e-35	-33.2729
chr1	16471201	16471700	*	1.6045e-38	1.03549e-37	-30.4369
chr1	16472601	16473100	*	1.20725e-157	7.06244e-156	-36.4516
chr1	16472701	16473200	*	1.0321e-118	3.62068e-117	-44.8789
chr1	16472801	16473300	*	3.44771e-74	5.64901e-73	-43.932
chr1	16472901	16473400	*	5.83363e-57	6.38765e-56	-41.895
chr1	16476801	16477300	*	3.71891e-36	2.21931e-35	-42.1003
chr1	16476901	16477400	*	2.68654e-30	1.30608e-29	-35.1728
chr1	16477001	16477500	*	1.73997e-33	9.48657e-33	-34.1973
chr1	16480101	16480600	*	4.81226e-15	1.26e-14	-34.1138
chr1	16483001	16483500	*	1.25967e-33	6.9001e-33	-46.8171
chr1	16483101	16483600	*	6.65606e-60	7.8522e-59	-41.0391
chr1	16490701	16491200	*	8.37808e-52	8.01305e-51	-30.4216
chr1	16490801	16491300	*	4.08918e-49	3.63186e-48	-30.8566
chr1	16491001	16491500	*	8.38769e-80	1.53945e-78	-31.1169
chr1	16498701	16499200	*	2.681e-13	6.47457e-13	-31.2533
chr1	16536501	16537000	*	3.90224e-16	1.07358e-15	-31.3681
chr1	16536601	16537100	*	3.90224e-16	1.07358e-15	-31.3681
chr1	16536701	16537200	*	1.28556e-30	6.32252e-30	-31.6175
chr1	16544201	16544700	*	4.76893e-71	7.31158e-70	-36.8215
chr1	16544301	16544800	*	5.30458e-74	8.65579e-73	-35.7177
chr1	16562201	16562700	*	2.19369e-36	1.31924e-35	-33.8034
chr1	16562301	16562800	*	2.19369e-36	1.31924e-35	-33.8034
chr1	16562501	16563000	*	2.90096e-55	3.04084e-54	-40.1582
chr1	16562601	16563100	*	2.90096e-55	3.04084e-54	-40.1582
chr1	16575401	16575900	*	8.08959e-34	4.46321e-33	-30.7014
chr1	16575501	16576000	*	8.08959e-34	4.46321e-33	-30.7014
chr1	16575601	16576100	*	1.18023e-21	4.10786e-21	-41.8432
chr1	16575701	16576200	*	1.18023e-21	4.10786e-21	-41.8432
chr1	16575801	16576300	*	1.18023e-21	4.10786e-21	-41.8432
chr1	16714101	16714600	*	1.37135e-75	2.31542e-74	-36.6164
chr1	16714201	16714700	*	1.11389e-78	2.00164e-77	-37.1164
chr1	16714301	16714800	*	1.89058e-88	4.08131e-87	-50.6803
chr1	16714401	16714900	*	2.56614e-57	2.83522e-56	-47.2544
chr1	16714501	16715000	*	1.34459e-28	6.14205e-28	-42.7486
chr1	16759201	16759700	*	4.24488e-48	3.66326e-47	-31.6255
chr1	16759601	16760100	*	1.5243e-28	6.9485e-28	-30.7588
chr1	16767701	16768200	*	4.39955e-29	2.04608e-28	-33.6594
chr1	16878501	16879000	*	2.53161e-26	1.06102e-25	-49.8209
chr1	16878601	16879100	*	2.38835e-59	2.77822e-58	-53.8581
chr1	16878701	16879200	*	2.38835e-59	2.77822e-58	-53.8581
chr1	16878801	16879300	*	2.38835e-59	2.77822e-58	-53.8581
chr1	16878901	16879400	*	2.38835e-59	2.77822e-58	-53.8581
chr1	16879001	16879500	*	1.45182e-34	8.21122e-34	-57.935
chr1	16890101	16890600	*	5.1156e-33	2.74272e-32	-34.9798
chr1	16890201	16890700	*	2.97241e-41	2.09423e-40	-30.5819
chr1	16890301	16890800	*	2.97241e-41	2.09423e-40	-30.5819
chr1	16890401	16890900	*	9.09317e-41	6.3053e-40	-30.7411
chr1	16890501	16891000	*	7.88648e-42	5.65647e-41	-32.446
chr1	16900101	16900600	*	1.84859e-31	9.37734e-31	-60.3183
chr1	16900201	16900700	*	1.84859e-31	9.37734e-31	-60.3183
chr1	16900301	16900800	*	1.63672e-46	1.35009e-45	-39.6099
chr1	16900401	16900900	*	1.63672e-46	1.35009e-45	-39.6099
chr1	16900501	16901000	*	1.63672e-46	1.35009e-45	-39.6099
chr1	16921101	16921600	*	1.8943e-41	1.34268e-40	-33.1518
chr1	16933501	16934000	*	3.98616e-77	6.9497e-76	-60.2571
chr1	16933601	16934100	*	2.49314e-60	2.97126e-59	-36.3762
chr1	16933701	16934200	*	2.49314e-60	2.97126e-59	-36.3762
chr1	16933801	16934300	*	2.49314e-60	2.97126e-59	-36.3762
chr1	16971501	16972000	*	4.06127e-46	3.3144e-45	-30.3993
chr1	17011801	17012300	*	1.09179e-38	7.08502e-38	-35.6875
chr1	17012601	17013100	*	5.57641e-134	2.41823e-132	-30.6541
chr1	17012701	17013200	*	1.78401e-101	4.8242e-100	-35.2264
chr1	17012801	17013300	*	4.88605e-87	1.02833e-85	-51.9602
chr1	17012901	17013400	*	3.98834e-84	7.94089e-83	-51.6463
chr1	17013001	17013500	*	1.65906e-78	2.97035e-77	-52.2307
chr1	17013101	17013600	*	1.65906e-78	2.97035e-77	-52.2307
chr1	17013201	17013700	*	8.60609e-36	5.071e-35	-48.4249
chr1	17022401	17022900	*	1.92141e-38	1.23688e-37	-31.8106
chr1	17022501	17023000	*	7.3572e-43	5.44786e-42	-31.3254
chr1	17022601	17023100	*	2.89935e-221	3.40139e-219	-34.5623
chr1	17022701	17023200	*	0	0	-36.3697
chr1	17022801	17023300	*	0	0	-38.6678
chr1	17022901	17023400	*	0	0	-36.6789
chr1	17023001	17023500	*	0	0	-36.5987
chr1	17023101	17023600	*	0	0	-34.892
chr1	17023201	17023700	*	3.48874e-252	5.5951e-250	-32.986
chr1	17024201	17024700	*	2.5903e-106	7.57158e-105	-33.3952
chr1	17029301	17029800	*	1.5731e-36	9.50891e-36	-33.1278
chr1	17096501	17097000	*	1.62672e-19	5.18176e-19	-31.6442
chr1	17112301	17112800	*	3.93894e-11	8.5608e-11	-32.2251
chr1	17112501	17113000	*	1.85111e-34	1.04308e-33	-35.1095
chr1	17112601	17113100	*	1.85111e-34	1.04308e-33	-35.1095
chr1	17214901	17215400	*	2.84524e-49	2.53754e-48	-39.3128
chr1	17215001	17215500	*	2.51443e-59	2.92333e-58	-41.8922
chr1	17215101	17215600	*	3.02231e-39	1.99558e-38	-36.9186
chr1	17229401	17229900	*	2.85174e-23	1.05944e-22	-42.3473
chr1	17229501	17230000	*	1.3425e-28	6.13261e-28	-50.7113
chr1	17229601	17230100	*	1.3425e-28	6.13261e-28	-50.7113
chr1	17229701	17230200	*	1.3425e-28	6.13261e-28	-50.7113
chr1	17229801	17230300	*	1.21725e-28	5.56888e-28	-58.7352
chr1	17274701	17275200	*	9.49697050102244e-314	2.66639400173272e-311	-31.5791
chr1	17274801	17275300	*	1.89172e-305	4.94764e-303	-32.272
chr1	17275801	17276300	*	9.28666e-35	5.28631e-34	-35.1801
chr1	17275901	17276400	*	8.51072e-24	3.22844e-23	-35.7964
chr1	17276001	17276500	*	1.30434e-20	4.3502e-20	-40.0869
chr1	17302101	17302600	*	3.72467e-29	1.73669e-28	-33.7636
chr1	17302501	17303000	*	1.49586e-25	6.08372e-25	-31.8657
chr1	17379201	17379700	*	4.83224e-16	1.32403e-15	-43.4953
chr1	17386401	17386900	*	1.34423e-54	1.38424e-53	-35.7102
chr1	17386501	17387000	*	3.47333e-266	6.35019e-264	-47.6991
chr1	17386601	17387100	*	3.47333e-266	6.35019e-264	-47.6991
chr1	17386701	17387200	*	1.30168e-258	2.21979e-256	-45.2528
chr1	17386801	17387300	*	3.86962e-249	6.01889e-247	-45.3625
chr1	17386901	17387400	*	1.24166e-202	1.19365e-200	-48.5423
chr1	17407801	17408300	*	2.97083e-37	1.84069e-36	-37.5952
chr1	17407901	17408400	*	4.53046e-30	2.18415e-29	-38.9825
chr1	17418001	17418500	*	1.29635e-15	3.48407e-15	-55.2566
chr1	17418101	17418600	*	1.29635e-15	3.48407e-15	-55.2566
chr1	17423101	17423600	*	1.1848e-47	1.00985e-46	-42.1554
chr1	17427701	17428200	*	3.3381e-42	2.4229e-41	-37.998
chr1	17427801	17428300	*	1.98952e-66	2.74478e-65	-47.9778
chr1	17427901	17428400	*	2.52708e-44	1.9573e-43	-45.7896
chr1	17434501	17435000	*	1.01007e-18	3.11329e-18	-39.5614
chr1	17434601	17435100	*	2.19526e-17	6.38452e-17	-32.8135
chr1	17436301	17436800	*	2.6116e-16	7.23867e-16	-31.5385
chr1	17436401	17436900	*	2.6116e-16	7.23867e-16	-31.5385
chr1	17495001	17495500	*	1.48906e-22	5.37598e-22	-31.1721
chr1	17509701	17510200	*	7.66147e-21	2.58053e-20	-41.5535
chr1	17509801	17510300	*	7.66147e-21	2.58053e-20	-41.5535
chr1	17509901	17510400	*	7.66147e-21	2.58053e-20	-41.5535
chr1	17510001	17510500	*	6.02308e-44	4.61209e-43	-37.6965
chr1	17531201	17531700	*	2.45352e-25	9.89594e-25	-31.3032
chr1	17531401	17531900	*	6.22455e-20	2.01739e-19	-31.4958
chr1	17531501	17532000	*	1.01587e-20	3.40388e-20	-39.8823
chr1	17531601	17532100	*	2.72141e-07	4.82154e-07	-30.0856
chr1	17535901	17536400	*	6.20091e-15	1.61543e-14	-40.2811
chr1	17556001	17556500	*	6.18042e-47	5.15715e-46	-55.3055
chr1	17559901	17560400	*	5.55187e-57	6.08309e-56	-30.9352
chr1	17560001	17560500	*	9.79551e-80	1.79529e-78	-33.0117
chr1	17560101	17560600	*	1.37723e-90	3.09313e-89	-34.5024
chr1	17560201	17560700	*	7.12172e-87	1.49495e-85	-35.1388
chr1	17560301	17560800	*	7.12172e-87	1.49495e-85	-35.1388
chr1	17560401	17560900	*	4.78278e-65	6.38411e-64	-35.1182
chr1	17560501	17561000	*	8.64332e-36	5.09255e-35	-31.0543
chr1	17560601	17561100	*	2.09379e-18	6.36836e-18	-31.1402
chr1	17560701	17561200	*	2.85102e-28	1.28702e-27	-31.7079
chr1	17560801	17561300	*	2.85102e-28	1.28702e-27	-31.7079
chr1	17572901	17573400	*	1.38371e-21	4.80315e-21	-31.5188
chr1	17578301	17578800	*	2.58454e-12	5.95297e-12	-31.3245
chr1	17578401	17578900	*	2.58454e-12	5.95297e-12	-31.3245
chr1	17578501	17579000	*	2.58454e-12	5.95297e-12	-31.3245
chr1	17578601	17579100	*	2.58454e-12	5.95297e-12	-31.3245
chr1	17615401	17615900	*	4.97056e-13	1.18499e-12	-32.3399
chr1	17615601	17616100	*	3.16692e-27	1.3746e-26	-33.4714
chr1	17624001	17624500	*	9.33572e-18	2.75994e-17	-31.1644
chr1	17624101	17624600	*	8.81598e-34	4.85708e-33	-33.7671
chr1	17636001	17636500	*	8.2551e-34	4.55307e-33	-56.1032
chr1	17636201	17636700	*	1.37988e-29	6.53573e-29	-32.2958
chr1	17636301	17636800	*	1.37988e-29	6.53573e-29	-32.2958
chr1	17636601	17637100	*	3.63444e-35	2.09774e-34	-36.1668
chr1	17636701	17637200	*	1.38257e-27	6.08373e-27	-34.4132
chr1	17636801	17637300	*	1.38257e-27	6.08373e-27	-34.4132
chr1	17729201	17729700	*	1.46691e-31	7.46795e-31	-53.1175
chr1	17729301	17729800	*	2.43941e-38	1.56524e-37	-44.2692
chr1	17729401	17729900	*	6.55268e-29	3.02851e-28	-34.0012
chr1	17729501	17730000	*	1.00942e-42	7.44596e-42	-31.8055
chr1	17729601	17730100	*	3.90458e-73	6.25816e-72	-35.1638
chr1	17729901	17730400	*	5.22521e-42	3.76882e-41	-30.9416
chr1	17730001	17730500	*	2.68378e-32	1.40209e-31	-32.5374
chr1	17731101	17731600	*	3.73025e-13	8.94682e-13	-37.0737
chr1	17734001	17734500	*	1.02388e-10	2.17947e-10	-31.5883
chr1	17749801	17750300	*	3.72866e-57	4.10366e-56	-47.5183
chr1	17749901	17750400	*	3.72866e-57	4.10366e-56	-47.5183
chr1	17753401	17753900	*	2.71382e-44	2.09991e-43	-60.6478
chr1	17753501	17754000	*	2.71382e-44	2.09991e-43	-60.6478
chr1	17753601	17754100	*	8.1634e-93	1.90903e-91	-49.7608
chr1	17887201	17887700	*	6.7061e-44	5.12873e-43	-36.3284
chr1	17887301	17887800	*	1.11635e-49	1.00702e-48	-35.6756
chr1	17887401	17887900	*	2.08579e-61	2.55481e-60	-40.6093
chr1	17887501	17888000	*	4.83529e-51	4.53013e-50	-43.6377
chr1	17946901	17947400	*	2.82479e-51	2.66401e-50	-32.6956
chr1	17947201	17947700	*	1.20396e-28	5.50934e-28	-32.4058
chr1	17947301	17947800	*	7.88886e-15	2.04557e-14	-30.4061
chr1	17962201	17962700	*	1.15588e-76	1.99576e-75	-30.5359
chr1	17962301	17962800	*	1.7466e-77	3.06749e-76	-30.5952
chr1	17962401	17962900	*	3.9455e-79	7.15067e-78	-33.7814
chr1	17962501	17963000	*	3.9661e-78	7.04701e-77	-46.7086
chr1	17962601	17963100	*	8.50601e-37	5.18998e-36	-48.4374
chr1	17985101	17985600	*	3.76265e-24	1.44743e-23	-34.2034
chr1	17985201	17985700	*	3.76265e-24	1.44743e-23	-34.2034
chr1	17985301	17985800	*	3.76265e-24	1.44743e-23	-34.2034
chr1	17985401	17985900	*	3.76265e-24	1.44743e-23	-34.2034
chr1	17985501	17986000	*	2.35386e-33	1.27745e-32	-43.8334
chr1	18344301	18344800	*	2.09149e-11	4.60981e-11	-32.2046
chr1	18344401	18344900	*	2.09149e-11	4.60981e-11	-32.2046
chr1	18344501	18345000	*	2.09149e-11	4.60981e-11	-32.2046
chr1	18517201	18517700	*	3.40719e-26	1.4212e-25	-39.3077
chr1	18517301	18517800	*	4.34144e-41	3.04167e-40	-39.4733
chr1	18517401	18517900	*	4.34144e-41	3.04167e-40	-39.4733
chr1	18517501	18518000	*	2.99251e-32	1.56058e-31	-32.9489
chr1	18518701	18519200	*	5.18551e-88	1.11073e-86	-36.9102
chr1	18518801	18519300	*	4.46588e-92	1.0312e-90	-42.2136
chr1	18518901	18519400	*	3.5697e-97	8.9915e-96	-38.681
chr1	18519001	18519500	*	8.33225e-71	1.27082e-69	-34.7514
chr1	18519101	18519600	*	8.33225e-71	1.27082e-69	-34.7514
chr1	18519401	18519900	*	7.6537e-27	3.27287e-26	-33.0901
chr1	18519501	18520000	*	3.39766e-21	1.16099e-20	-33.1613
chr1	18519601	18520100	*	7.86294e-22	2.75648e-21	-33.0182
chr1	18519701	18520200	*	5.7718e-23	2.11848e-22	-43.8087
chr1	18519801	18520300	*	5.7718e-23	2.11848e-22	-43.8087
chr1	18525301	18525800	*	1.29827e-30	6.38421e-30	-41.2926
chr1	18564501	18565000	*	4.05108e-19	1.26949e-18	-33.5563
chr1	18564601	18565100	*	4.05108e-19	1.26949e-18	-33.5563
[truncated: 181,568 more rows]
