# Supplementary material for: Corrupted coordination of epigenetic modifications leads to diverging chromatin states and transcriptional heterogeneity in CLL
Source: Nat Commun. 2019 Apr 23;10:1874. doi: 10.1038/s41467-019-09645-5 (PMC6478836; doi:10.1038/s41467-019-09645-5)
Supplement: Supplementary file 9 — Supplementary Data 7 [file 41467_2019_9645_MOESM9_ESM.xlsx]

## Sheet: Supp Data 7
DMRs CLL IGHV mutated vs. normal B cells
chr	start	end	strand	pvalue	qvalue	meth.diff
chr1	752601	753100	*	1.62577e-19	6.69994e-19	-33.8043
chr1	754201	754700	*	6.65464e-34	5.14238e-33	-30.2109
chr1	754901	755400	*	3.85776e-79	1.04941e-77	-33.6254
chr1	755001	755500	*	2.94064e-90	9.99186e-89	-39.925
chr1	755101	755600	*	2.94064e-90	9.99186e-89	-39.925
chr1	755201	755700	*	2.95088e-82	8.566e-81	-39.6138
chr1	845401	845900	*	2.44625e-24	1.2692e-23	33.5912
chr1	845501	846000	*	3.73306e-28	2.28861e-27	32.2469
chr1	850501	851000	*	1.28206e-128	8.44238e-127	-31.946
chr1	850601	851100	*	2.02276e-194	3.38231e-192	-37.0947
chr1	850701	851200	*	1.88499e-199	3.35606e-197	-36.9906
chr1	850801	851300	*	7.04048e-220	1.60924e-217	-43.2495
chr1	850901	851400	*	2.11682e-236	5.96743e-234	-47.6701
chr1	851001	851500	*	7.24175e-139	5.55127e-137	-47.9778
chr1	851101	851600	*	8.58267e-65	1.69549e-63	-36.2548
chr1	851201	851700	*	4.60069e-50	6.13876e-49	-30.7632
chr1	853901	854400	*	2.21071e-75	5.56176e-74	-30.6259
chr1	854001	854500	*	1.12467e-50	1.5274e-49	-30.6977
chr1	854101	854600	*	9.76825e-59	1.6543e-57	-38.1568
chr1	854201	854700	*	1.6006e-32	1.17054e-31	-31.4446
chr1	860801	861300	*	2.43966e-35	1.99422e-34	30.0629
chr1	862501	863000	*	7.03443e-31	4.82051e-30	-30.9374
chr1	866401	866900	*	2.21034e-55	3.42006e-54	-40.2983
chr1	866501	867000	*	7.30405e-41	7.2741e-40	-32.8072
chr1	879401	879900	*	7.25199e-68	1.53869e-66	-33.4612
chr1	879501	880000	*	3.12645e-105	1.39868e-103	-38.8406
chr1	879601	880100	*	1.91551e-119	1.09102e-117	-40.2093
chr1	879701	880200	*	2.04e-129	1.35824e-127	-41.1385
chr1	879801	880300	*	2.65441e-124	1.63537e-122	-42.4201
chr1	879901	880400	*	1.8308e-83	5.44487e-82	-41.0022
chr1	880001	880500	*	1.44734e-32	1.06025e-31	-34.4824
chr1	929801	930300	*	6.43596e-09	1.4718e-08	-40.2894
chr1	974301	974800	*	2.50489e-32	1.81817e-31	-31.5479
chr1	1062001	1062500	*	6.28572e-98	2.46058e-96	-30.7693
chr1	1062101	1062600	*	9.80448e-92	3.42874e-90	-32.6129
chr1	1077801	1078300	*	1.3171e-22	6.31185e-22	-48.5576
chr1	1077901	1078400	*	1.64823e-58	2.77447e-57	-44.1655
chr1	1078001	1078500	*	1.97111e-54	2.97453e-53	-35.731
chr1	1078101	1078600	*	4.06532e-55	6.2456e-54	-31.8806
chr1	1078201	1078700	*	1.04948e-53	1.55055e-52	-31.861
chr1	1081401	1081900	*	1.04706e-94	3.86719e-93	-37.3044
chr1	1081501	1082000	*	1.30004e-103	5.64435e-102	-39.8623
chr1	1081601	1082100	*	6.95713e-93	2.48506e-91	-44.2455
chr1	1081701	1082200	*	1.56896e-79	4.30349e-78	-35.4138
chr1	1084201	1084700	*	5.75044e-60	1.0067e-58	-40.4697
chr1	1084301	1084800	*	1.00399e-63	1.93206e-62	-48.0295
chr1	1084401	1084900	*	2.94804e-65	5.88715e-64	-58.7288
chr1	1084501	1085000	*	5.04967e-26	2.8226e-25	-55.3548
chr1	1085101	1085600	*	1.21022e-48	1.54903e-47	-42.0395
chr1	1085201	1085700	*	1.21022e-48	1.54903e-47	-42.0395
chr1	1085301	1085800	*	2.7715e-53	4.04786e-52	-38.9493
chr1	1085401	1085900	*	8.05503e-48	1.0051e-46	-36.3207
chr1	1085501	1086000	*	6.96788e-52	9.78779e-51	-40.1587
chr1	1095001	1095500	*	1.15722e-41	1.1847e-40	-34.2452
chr1	1100701	1101200	*	1.36973e-64	2.6916e-63	-30.0119
chr1	1100901	1101400	*	1.4336e-68	3.09571e-67	-31.9431
chr1	1101001	1101500	*	7.82874e-88	2.53841e-86	-33.189
chr1	1102501	1103000	*	1.71884e-77	4.52161e-76	-47.0715
chr1	1102601	1103100	*	4.6911e-66	9.54934e-65	-43.5096
chr1	1102701	1103200	*	9.69957e-67	2.00648e-65	-42.3748
chr1	1102801	1103300	*	4.6608e-66	9.48881e-65	-43.96
chr1	1102901	1103400	*	2.11794e-19	8.68012e-19	-31.4338
chr1	1120001	1120500	*	7.35667e-43	7.83096e-42	-40.2529
chr1	1120101	1120600	*	1.47323e-90	5.03356e-89	-37.089
chr1	1120201	1120700	*	2.0504e-108	9.70848e-107	-34.6995
chr1	1150001	1150500	*	8.19917e-55	1.24973e-53	-36.976
chr1	1150101	1150600	*	3.36866e-71	7.72374e-70	-40.9202
chr1	1150201	1150700	*	2.08001e-50	2.80301e-49	-33.2546
chr1	1150301	1150800	*	6.18227e-57	9.97495e-56	-33.8348
chr1	1150401	1150900	*	3.87409e-58	6.45778e-57	-34.3404
chr1	1150501	1151000	*	2.83944e-52	4.02868e-51	-37.6641
chr1	1150601	1151100	*	2.76757e-50	3.71683e-49	-36.1067
chr1	1150701	1151200	*	6.25042e-40	6.02772e-39	-32.6363
chr1	1150801	1151300	*	4.52449e-44	5.00886e-43	-32.2659
chr1	1151401	1151900	*	5.55156e-67	1.15511e-65	-30.1822
chr1	1151501	1152000	*	8.57782e-83	2.51867e-81	-34.1016
chr1	1151601	1152100	*	5.78074e-91	1.99234e-89	-42.3337
chr1	1151701	1152200	*	1.066e-202	1.96852e-200	-54.7049
chr1	1151801	1152300	*	1.6133e-253	5.59981e-251	-57.4996
chr1	1151901	1152400	*	6.61254e-231	1.74067e-228	-52.4344
chr1	1152001	1152500	*	2.68016e-209	5.37619e-207	-46.5809
chr1	1152101	1152600	*	7.46532e-141	5.88955e-139	-35.1008
chr1	1153101	1153600	*	3.54384e-71	8.12065e-70	-36.2208
chr1	1177801	1178300	*	3.675e-87	1.17597e-85	-33.2554
chr1	1177901	1178400	*	6.11469e-89	2.02659e-87	-33.2206
chr1	1178001	1178500	*	1.33248e-89	4.47268e-88	-33.9393
chr1	1178101	1178600	*	4.61611e-88	1.50324e-86	-42.9502
chr1	1178201	1178700	*	2.46083e-48	3.12036e-47	-58.7298
chr1	1235001	1235500	*	2.69683e-73	6.47928e-72	-36.4973
chr1	1235101	1235600	*	4.52662e-86	1.4198e-84	-40.7682
chr1	1235201	1235700	*	2.04009e-104	8.9823e-103	-44.3371
chr1	1235301	1235800	*	1.47687e-75	3.72927e-74	-46.225
chr1	1241101	1241600	*	3.08323e-12	8.61316e-12	30.1195
chr1	1245501	1246000	*	2.85949e-36	2.41863e-35	-33.2786
chr1	1245601	1246100	*	1.48867e-57	2.44332e-56	-36.7061
chr1	1245701	1246200	*	2.06545e-116	1.12014e-114	-46.5262
chr1	1245801	1246300	*	3.68385e-126	2.33324e-124	-38.1232
chr1	1245901	1246400	*	1.04853e-162	1.14834e-160	-39.4657
chr1	1246001	1246500	*	6.63398e-119	3.74337e-117	-30.7523
chr1	1260801	1261300	*	4.62886e-70	1.03407e-68	-37.4822
chr1	1260901	1261400	*	2.22742e-145	1.88449e-143	-49.9374
chr1	1261001	1261500	*	1.48913e-157	1.51301e-155	-55.2957
chr1	1261101	1261600	*	1.78423e-132	1.24354e-130	-52.1454
chr1	1261201	1261700	*	2.07236e-131	1.42103e-129	-52.0655
chr1	1261301	1261800	*	3.66641e-111	1.81695e-109	-50.5361
chr1	1261401	1261900	*	2.17378e-49	2.84415e-48	-45.7057
chr1	1265701	1266200	*	3.78861e-57	6.14833e-56	-41.5286
chr1	1265801	1266300	*	9.01102e-68	1.90758e-66	-41.7273
chr1	1265901	1266400	*	1.28075e-40	1.26468e-39	-38.8635
chr1	1266001	1266500	*	8.97208e-50	1.18733e-48	-36.119
chr1	1266101	1266600	*	1.27898e-127	8.29444e-126	-46.6227
chr1	1266201	1266700	*	1.89957e-172	2.37785e-170	-48.6446
chr1	1266301	1266800	*	6.31505e-194	1.04836e-191	-51.4671
chr1	1266401	1266900	*	2.54192e-197	4.40568e-195	-45.4308
chr1	1266501	1267000	*	1.14801e-172	1.44259e-170	-39.8603
chr1	1280201	1280700	*	1.35898e-17	5.08338e-17	-30.6577
chr1	1280301	1280800	*	2.54404e-15	8.4395e-15	-32.2842
chr1	1286501	1287000	*	3.28329e-62	6.08672e-61	-49.4627
chr1	1286601	1287100	*	1.56637e-61	2.85413e-60	-39.1641
chr1	1286701	1287200	*	1.56637e-61	2.85413e-60	-39.1641
chr1	1286801	1287300	*	5.88803e-86	1.84283e-84	-39.8609
chr1	1286901	1287400	*	1.28076e-77	3.3778e-76	-39.171
chr1	1287001	1287500	*	1.52872e-35	1.25934e-34	-30.7897
chr1	1291801	1292300	*	4.28084e-18	1.64308e-17	-41.1467
chr1	1291901	1292400	*	1.06772e-54	1.62253e-53	-42.9138
chr1	1292001	1292500	*	2.60502e-53	3.80811e-52	-38.7858
chr1	1294301	1294800	*	7.53628e-29	4.75455e-28	-40.5071
chr1	1294401	1294900	*	5.53519e-35	4.46444e-34	-41.6315
chr1	1294501	1295000	*	1.59412e-45	1.84877e-44	-47.1637
chr1	1294601	1295100	*	9.76472e-63	1.83457e-61	-49.432
chr1	1294701	1295200	*	3.9403e-41	3.96173e-40	-40.5278
chr1	1294801	1295300	*	1.11448e-25	6.13651e-25	-35.6116
chr1	1294901	1295400	*	6.41309e-27	3.72972e-26	-32.4043
chr1	1333201	1333700	*	4.45891e-125	2.78103e-123	-57.2008
chr1	1333301	1333800	*	3.0389e-109	1.45963e-107	-43.9681
chr1	1333401	1333900	*	5.66586e-107	2.61539e-105	-42.8892
chr1	1333501	1334000	*	7.22945e-104	3.15333e-102	-41.9503
chr1	1333601	1334100	*	7.22945e-104	3.15333e-102	-41.9503
chr1	1333701	1334200	*	1.65698e-27	9.88935e-27	-31.2904
chr1	1335501	1336000	*	2.43938e-09	5.72952e-09	-33.3536
chr1	1335601	1336100	*	2.4984e-25	1.35515e-24	-44.9037
chr1	1370501	1371000	*	2.81789e-101	1.17375e-99	37.5498
chr1	1370601	1371100	*	4.90848e-113	2.50757e-111	39.1795
chr1	1395801	1396300	*	3.26017e-22	1.53322e-21	30.3077
chr1	1473401	1473900	*	1.93194e-33	1.46623e-32	-34.7011
chr1	1560001	1560500	*	4.21463e-36	3.54362e-35	-32.5941
chr1	1610001	1610500	*	1.50702e-52	2.15499e-51	-36.247
chr1	1610101	1610600	*	4.31816e-55	6.62876e-54	-39.3212
chr1	1610201	1610700	*	3.58624e-179	4.91537e-177	-49.3841
chr1	1610301	1610800	*	3.58624e-179	4.91537e-177	-49.3841
chr1	1610401	1610900	*	2.3237e-161	2.49452e-159	-48.7167
chr1	1612101	1612600	*	2.46274e-72	5.79894e-71	-31.41
chr1	1660201	1660700	*	6.58464e-58	1.0909e-56	-31.549
chr1	1707201	1707700	*	5.86685e-143	4.77445e-141	-33.1447
chr1	1707301	1707800	*	5.86685e-143	4.77445e-141	-33.1447
chr1	1707401	1707900	*	1.03719e-134	7.47313e-133	-34.8406
chr1	1707501	1708000	*	1.48065e-136	1.09734e-134	-36.1728
chr1	1707601	1708100	*	4.38577e-122	2.60598e-120	-42.0419
chr1	1710901	1711400	*	1.69188e-71	3.90458e-70	-37.1365
chr1	1711001	1711500	*	6.72104e-64	1.2985e-62	-41.3196
chr1	1712101	1712600	*	8.69058e-24	4.39542e-23	-40.2664
chr1	1712301	1712800	*	4.17517e-14	1.29598e-13	-32.2343
chr1	1712401	1712900	*	9.91118e-22	4.55452e-21	-32.5599
chr1	1712501	1713000	*	6.55272e-24	3.33278e-23	-33.0055
chr1	1712601	1713100	*	1.083e-23	5.45301e-23	-33.5963
chr1	1712701	1713200	*	7.07893e-26	3.93201e-25	-30.431
chr1	1712801	1713300	*	2.44343e-42	2.55746e-41	-35.3479
chr1	1712901	1713400	*	8.40671e-36	6.99218e-35	-35.7017
chr1	1713001	1713500	*	1.58914e-31	1.11751e-30	-33.3425
chr1	1713101	1713600	*	3.51553e-33	2.63872e-32	-33.533
chr1	1713201	1713700	*	2.11163e-24	1.09885e-23	-33.6009
chr1	1714701	1715200	*	1.12048e-48	1.4356e-47	-30.7075
chr1	1729001	1729500	*	5.01542e-62	9.25642e-61	-49.7724
chr1	1729101	1729600	*	5.01542e-62	9.25642e-61	-49.7724
chr1	1729201	1729700	*	3.93767e-61	7.10311e-60	-48.4965
chr1	1729301	1729800	*	3.93767e-61	7.10311e-60	-48.4965
chr1	1729401	1729900	*	2.06162e-35	1.69001e-34	-41.3682
chr1	1788601	1789100	*	1.61828e-28	1.00698e-27	-36.4314
chr1	1788701	1789200	*	7.57708e-30	4.98024e-29	-38.6175
chr1	1788801	1789300	*	1.9451e-32	1.41761e-31	-47.5538
chr1	1830201	1830700	*	4.20924e-14	1.30634e-13	-47.0497
chr1	1831101	1831600	*	2.64899e-39	2.5004e-38	37.2776
chr1	1831201	1831700	*	2.45827e-34	1.93197e-33	37.8743
chr1	1831301	1831800	*	1.84676e-33	1.40265e-32	38.5902
chr1	1831401	1831900	*	1.11885e-18	4.42244e-18	36.2516
chr1	1844401	1844900	*	1.60491e-11	4.30153e-11	-30.3462
chr1	1897601	1898100	*	1.11134e-64	2.18853e-63	-32.1272
chr1	1897701	1898200	*	1.20934e-79	3.32618e-78	-33.7675
chr1	1897801	1898300	*	4.61273e-73	1.10288e-71	-35.8866
chr1	1897901	1898400	*	1.4305e-71	3.3063e-70	-39.4186
chr1	1898001	1898500	*	3.28682e-57	5.34373e-56	-41.8363
chr1	1898101	1898600	*	2.30403e-24	1.1968e-23	-38.6452
chr1	2000701	2001200	*	7.4234e-64	1.43264e-62	-30.5182
chr1	2003401	2003900	*	1.37643e-157	1.39911e-155	-33.7266
chr1	2003501	2004000	*	2.94294e-176	3.88173e-174	-40.54
chr1	2003601	2004100	*	1.69862e-137	1.27405e-135	-46.1925
chr1	2003701	2004200	*	8.3945e-144	6.91951e-142	-58.5215
chr1	2003801	2004300	*	5.23092e-189	8.17084e-187	-61.6212
chr1	2003901	2004400	*	2.61667e-239	7.63065e-237	-54.6994
chr1	2004001	2004500	*	2.69766e-234	7.42173e-232	-54.5062
chr1	2004101	2004600	*	2.08346e-170	2.53522e-168	-33.0673
chr1	2040101	2040600	*	3.11461e-62	5.77685e-61	-32.4668
chr1	2040201	2040700	*	5.77496e-52	8.12674e-51	-34.42
chr1	2072501	2073000	*	2.41172e-08	5.31488e-08	-32.7337
chr1	2072601	2073100	*	2.41172e-08	5.31488e-08	-32.7337
chr1	2077901	2078400	*	1.10604e-65	2.23188e-64	-36.6203
chr1	2078001	2078500	*	1.74606e-105	7.85167e-104	-62.7099
chr1	2078101	2078600	*	1.74606e-105	7.85167e-104	-62.7099
chr1	2104801	2105300	*	2.8474e-151	2.64149e-149	-39.7032
chr1	2106301	2106800	*	3.74001e-89	1.24446e-87	-33.4199
chr1	2122801	2123300	*	7.1752e-30	4.72075e-29	-32.2599
chr1	2122901	2123400	*	1.53847e-74	3.79784e-73	-51.2722
chr1	2123001	2123500	*	2.4202e-75	6.08386e-74	-43.0732
chr1	2132001	2132500	*	1.16571e-60	2.07778e-59	-33.2938
chr1	2132101	2132600	*	6.25297e-46	7.34751e-45	-30.0461
chr1	2132201	2132700	*	2.20441e-32	1.60334e-31	-56.7089
chr1	2141401	2141900	*	4.46408e-81	1.26408e-79	-37.7502
chr1	2141501	2142000	*	5.58136e-88	1.81471e-86	-38.8334
chr1	2141601	2142100	*	6.26796e-80	1.73497e-78	-39.7395
chr1	2141701	2142200	*	1.13043e-29	7.3767e-29	-36.3356
chr1	2145601	2146100	*	9.17678e-19	3.64254e-18	-33.3055
chr1	2146101	2146600	*	1.09162e-20	4.76608e-20	-31.4004
chr1	2146201	2146700	*	5.15407e-27	3.00988e-26	-45.2303
chr1	2146301	2146800	*	5.28492e-28	3.22002e-27	-46.1971
chr1	2146401	2146900	*	3.27982e-21	1.46981e-20	-44.4632
chr1	2160901	2161400	*	6.57341e-152	6.16562e-150	-34.9475
chr1	2161001	2161500	*	1.01577e-191	1.64136e-189	-44.5338
chr1	2161101	2161600	*	5.08308e-245	1.58904e-242	-55.9027
chr1	2161201	2161700	*	0	0	-66.0808
chr1	2161301	2161800	*	0	0	-65.4347
chr1	2161401	2161900	*	0	0	-63.6471
chr1	2161501	2162000	*	0	0	-62.0935
chr1	2161601	2162100	*	0	0	-63.1753
chr1	2161701	2162200	*	0	0	-61.424
chr1	2161801	2162300	*	0	0	-59.0931
chr1	2161901	2162400	*	0	0	-59.9376
chr1	2162001	2162500	*	8.89318162514244e-323	6.75980616639994e-320	-62.2371
chr1	2162101	2162600	*	1.36032e-151	1.26966e-149	-47.5362
chr1	2162201	2162700	*	5.19009e-170	6.28104e-168	-44.642
chr1	2162301	2162800	*	1.30836e-265	5.27411e-263	-48.5088
chr1	2162401	2162900	*	1.98174e-269	8.343e-267	-46.65
chr1	2162501	2163000	*	3.43716e-199	6.10387e-197	-39.0047
chr1	2162601	2163100	*	1.55716e-165	1.76997e-163	-34.4184
chr1	2162701	2163200	*	2.06925e-158	2.13021e-156	-30.215
chr1	2163101	2163600	*	2.40084e-154	2.32933e-152	-33.4108
chr1	2163201	2163700	*	2.25871e-130	1.52517e-128	-36.4592
chr1	2163301	2163800	*	1.24448e-279	6.00142e-277	-50.1041
chr1	2163401	2163900	*	0	0	-59.1851
chr1	2163501	2164000	*	0	0	-57.3922
chr1	2163601	2164100	*	1.15599e-305	7.18554e-303	-55.92
chr1	2163701	2164200	*	0	0	-58.3719
chr1	2163801	2164300	*	2.42449e-223	5.81263e-221	-50.787
chr1	2163901	2164400	*	1.88992e-146	1.62524e-144	-39.6934
chr1	2164001	2164500	*	4.20608e-132	2.91695e-130	-36.4772
chr1	2164601	2165100	*	1.82424e-145	1.54538e-143	-30.4749
chr1	2164701	2165200	*	1.83248e-119	1.04413e-117	-31.3199
chr1	2164801	2165300	*	4.63253e-98	1.81827e-96	-36.9395
chr1	2164901	2165400	*	1.6911e-175	2.20607e-173	-43.437
chr1	2165001	2165500	*	2.09681e-137	1.57141e-135	-40.585
chr1	2165101	2165600	*	1.65942e-128	1.09084e-126	-42.1567
chr1	2165201	2165700	*	6.10957e-119	3.44994e-117	-39.3018
chr1	2165301	2165800	*	7.81675e-116	4.19568e-114	-34.7043
chr1	2166401	2166900	*	4.31933e-22	2.01951e-21	-31.5609
chr1	2166601	2167100	*	8.04751e-61	1.44e-59	-59.1142
chr1	2166701	2167200	*	3.9925e-80	1.10972e-78	-61.5103
chr1	2166801	2167300	*	2.37083e-287	1.23547e-284	-70.8469
chr1	2166901	2167400	*	0	0	-72.1031
chr1	2167001	2167500	*	0	0	-73.9159
chr1	2167101	2167600	*	0	0	-72.0743
chr1	2167201	2167700	*	0	0	-72.2127
chr1	2167301	2167800	*	0	0	-71.0917
chr1	2167401	2167900	*	0	0	-71.2516
chr1	2167501	2168000	*	3.56517770039044e-320	2.63508726451879e-317	-67.5201
chr1	2167601	2168100	*	3.07197e-141	2.43644e-139	-67.3842
chr1	2167701	2168200	*	3.6927e-45	4.23129e-44	-31.9843
chr1	2179001	2179500	*	5.11592e-182	7.28876e-180	-57.334
chr1	2179101	2179600	*	1.74299e-212	3.64805e-210	-52.7951
chr1	2179201	2179700	*	7.08093e-219	1.60045e-216	-43.6817
chr1	2179301	2179800	*	1.46177e-248	4.78851e-246	-42.2703
chr1	2179401	2179900	*	0	0	-45.0724
chr1	2179501	2180000	*	0	0	-48.9269
chr1	2179601	2180100	*	0	0	-58.1663
chr1	2179701	2180200	*	0	0	-66.8242
chr1	2179801	2180300	*	0	0	-73.1964
chr1	2179901	2180400	*	0	0	-68.2228
chr1	2180001	2180500	*	0	0	-51.2628
chr1	2180101	2180600	*	2.52982e-232	6.78855e-230	-39.2317
chr1	2180201	2180700	*	2.42556e-216	5.31687e-214	-34.0484
chr1	2180801	2181300	*	1.10857e-140	8.72173e-139	-36.1595
chr1	2180901	2181400	*	1.64727e-130	1.11512e-128	-33.2147
chr1	2181701	2182200	*	1.9903e-164	2.23127e-162	-31.063
chr1	2181801	2182300	*	6.01734e-264	2.3736e-261	-49.9428
chr1	2181901	2182400	*	0	0	-51.9878
chr1	2182001	2182500	*	1.63722e-306	1.03131e-303	-51.9605
chr1	2182101	2182600	*	8.23284e-280	3.98002e-277	-49.8449
chr1	2186501	2187000	*	2.49684e-13	7.42418e-13	34.5779
chr1	2186601	2187100	*	2.49684e-13	7.42418e-13	34.5779
chr1	2186701	2187200	*	2.49684e-13	7.42418e-13	34.5779
chr1	2203701	2204200	*	2.11479e-55	3.2742e-54	-31.1956
chr1	2203801	2204300	*	2.75531e-58	4.61162e-57	-30.8956
chr1	2206201	2206700	*	2.04756e-109	9.85968e-108	-41.9843
chr1	2206301	2206800	*	1.43668e-182	2.06386e-180	-50.4337
chr1	2206401	2206900	*	3.52557e-205	6.7345e-203	-51.5736
chr1	2206501	2207000	*	1.78501e-176	2.36024e-174	-48.7057
chr1	2206601	2207100	*	3.25103e-163	3.58386e-161	-47.9221
chr1	2206701	2207200	*	1.07593e-100	4.43066e-99	-44.4813
chr1	2206801	2207300	*	1.01451e-28	6.36631e-28	-44.0771
chr1	2220801	2221300	*	1.38031e-22	6.60886e-22	-35.3334
chr1	2230901	2231400	*	1.55661e-74	3.84198e-73	-31.1211
chr1	2231001	2231500	*	1.16754e-83	3.48597e-82	-37.0172
chr1	2231101	2231600	*	3.53906e-87	1.13309e-85	-35.7104
chr1	2233001	2233500	*	4.68059e-100	1.9075e-98	-47.1939
chr1	2233101	2233600	*	4.66578e-146	3.98643e-144	-47.0914
chr1	2233201	2233700	*	3.70198e-241	1.10307e-238	-53.8431
chr1	2233301	2233800	*	0	0	-61.0647
chr1	2233401	2233900	*	0	9.11074e-306	-56.0586
chr1	2233501	2234000	*	4.22176e-171	5.19682e-169	-36.7334
chr1	2233601	2234100	*	2.54696e-148	2.25216e-146	-31.1091
chr1	2246601	2247100	*	2.96719e-28	1.82632e-27	32.9905
chr1	2246701	2247200	*	1.38362e-30	9.36925e-30	33.7577
chr1	2246801	2247300	*	3.66855e-55	5.64288e-54	42.4851
chr1	2246901	2247400	*	3.8925e-58	6.48791e-57	40.64
chr1	2247001	2247500	*	5.93871e-39	5.5329e-38	33.7671
chr1	2252001	2252500	*	5.13228e-49	6.64185e-48	-34.4819
chr1	2252101	2252600	*	3.62028e-51	4.98776e-50	-30.5332
chr1	2306401	2306900	*	6.45905e-29	4.0866e-28	-51.0547
chr1	2306501	2307000	*	5.60165e-35	4.51733e-34	-36.3061
chr1	2310401	2310900	*	8.0042e-109	3.81866e-107	-38.9618
chr1	2310501	2311000	*	1.85534e-90	6.32516e-89	-38.8338
chr1	2310601	2311100	*	2.62116e-71	6.02758e-70	-42.1881
chr1	2310701	2311200	*	1.41095e-61	2.57384e-60	-47.815
chr1	2312901	2313400	*	1.51469e-34	1.20077e-33	-31.0464
chr1	2313001	2313500	*	4.32302e-28	2.64344e-27	-38.8502
chr1	2322101	2322600	*	1.21549e-07	2.55752e-07	-35.3949
chr1	2344901	2345400	*	2.03318e-46	2.42503e-45	-32.3486
chr1	2345001	2345500	*	8.67867e-95	3.2102e-93	-41.7236
chr1	2345101	2345600	*	1.33435e-127	8.64924e-126	-42.6737
chr1	2345201	2345700	*	4.3205e-102	1.82314e-100	-42.1157
chr1	2345301	2345800	*	8.93226e-101	3.68436e-99	-41.7888
chr1	2345401	2345900	*	6.20467e-81	1.75178e-79	-44.4962
chr1	2345501	2346000	*	1.5334e-35	1.26315e-34	-44.0062
chr1	2346401	2346900	*	3.14483e-54	4.71749e-53	-38.4173
chr1	2346501	2347000	*	7.08804e-94	2.57807e-92	-36.7222
chr1	2346601	2347100	*	2.99339e-171	3.69286e-169	-40.3564
chr1	2346701	2347200	*	3.66331e-173	4.6285e-171	-39.1595
chr1	2346801	2347300	*	4.08767e-133	2.87534e-131	-30.5223
chr1	2376201	2376700	*	5.08642e-16	1.75128e-15	-34.215
chr1	2376301	2376800	*	1.5968e-29	1.03565e-28	-33.6378
chr1	2376401	2376900	*	3.36144e-36	2.83619e-35	-35.268
chr1	2376501	2377000	*	1.09847e-28	6.88379e-28	-32.3229
chr1	2376601	2377100	*	1.18879e-22	5.70846e-22	-30.8229
chr1	2380501	2381000	*	5.1345e-19	2.06331e-18	-40.8002
chr1	2391501	2392000	*	4.1825e-42	4.34415e-41	-32.7288
chr1	2391601	2392100	*	5.22744e-49	6.76396e-48	-34.2802
chr1	2391701	2392200	*	8.2505e-67	1.70971e-65	-40.3011
chr1	2391801	2392300	*	2.33946e-49	3.05818e-48	-31.1377
chr1	2405801	2406300	*	3.21404e-23	1.5835e-22	-45.7837
chr1	2405901	2406400	*	5.70418e-23	2.7792e-22	-30.5356
chr1	2406501	2407000	*	4.73235e-34	3.67872e-33	-35.4727
chr1	2406601	2407100	*	3.49692e-25	1.88445e-24	-30.5044
chr1	2430701	2431200	*	1.59928e-34	1.26657e-33	-54.7525
chr1	2430801	2431300	*	4.09214e-19	1.65246e-18	-42.3241
chr1	2455401	2455900	*	9.59904e-70	2.12827e-68	-33.917
chr1	2455501	2456000	*	6.64432e-89	2.20058e-87	-36.7435
chr1	2455601	2456100	*	1.14283e-116	6.21933e-115	-38.9658
chr1	2455701	2456200	*	9.52593e-104	4.14608e-102	-37.2082
chr1	2455801	2456300	*	3.12429e-105	1.39777e-103	-31.1638
chr1	2456601	2457100	*	1.147e-52	1.64633e-51	-33.1616
chr1	2456701	2457200	*	1.37911e-55	2.14546e-54	-35.2495
chr1	2456801	2457300	*	3.64629e-60	6.41685e-59	-47.0446
chr1	2459901	2460400	*	4.10609e-49	5.32875e-48	-46.2492
chr1	2469001	2469500	*	3.18889e-39	3.00183e-38	-30.5147
chr1	2469101	2469600	*	2.10213e-42	2.20482e-41	-30.8511
chr1	2469201	2469700	*	4.33569e-50	5.78896e-49	-45.7943
chr1	2480601	2481100	*	1.09447e-12	3.13775e-12	-32.0841
chr1	2480701	2481200	*	1.09447e-12	3.13775e-12	-32.0841
chr1	2481701	2482200	*	6.13054e-17	2.21655e-16	-30.386
chr1	2508101	2508600	*	4.48683e-47	5.46825e-46	-47.394
chr1	2508201	2508700	*	4.76469e-48	5.98953e-47	-49.7155
chr1	2508301	2508800	*	3.63651e-48	4.58696e-47	-50.1394
chr1	2508401	2508900	*	3.63651e-48	4.58696e-47	-50.1394
chr1	2508501	2509000	*	2.36397e-42	2.4754e-41	-53.9261
chr1	2698801	2699300	*	7.47476e-14	2.2884e-13	-59.2186
chr1	2706001	2706500	*	2.8051e-170	3.40734e-168	34.3503
chr1	2851701	2852200	*	3.77903e-34	2.94887e-33	-36.0996
chr1	2851801	2852300	*	1.93459e-37	1.70893e-36	-35.5142
chr1	2851901	2852400	*	7.24019e-22	3.34863e-21	-31.4364
chr1	2854401	2854900	*	5.65658e-12	1.55617e-11	-43.4935
chr1	2855901	2856400	*	8.56044e-19	3.40352e-18	-34.2245
chr1	2856001	2856500	*	8.82202e-21	3.86865e-20	-33.4455
chr1	2856101	2856600	*	8.82202e-21	3.86865e-20	-33.4455
chr1	2856201	2856700	*	8.82202e-21	3.86865e-20	-33.4455
chr1	2866901	2867400	*	1.43156e-24	7.50565e-24	-46.9917
chr1	2867001	2867500	*	1.43156e-24	7.50565e-24	-46.9917
chr1	2867101	2867600	*	1.43156e-24	7.50565e-24	-46.9917
chr1	2867401	2867900	*	7.24513e-75	1.80187e-73	-37.1322
chr1	2867501	2868000	*	1.81735e-80	5.08364e-79	-37.5354
chr1	2867601	2868100	*	2.76432e-104	1.21451e-102	-38.281
chr1	2867701	2868200	*	5.29477e-147	4.59423e-145	-58.1587
chr1	2867801	2868300	*	8.28217e-187	1.2604e-184	-58.5622
chr1	2867901	2868400	*	1.09726e-144	9.18229e-143	-57.6241
chr1	2868001	2868500	*	6.00494e-196	1.02508e-193	-54.1509
chr1	2868101	2868600	*	1.01251e-145	8.60896e-144	-42.5461
chr1	2868201	2868700	*	7.10743e-98	2.77928e-96	-31.2865
chr1	2898601	2899100	*	1.16971e-16	4.16703e-16	-39.5379
chr1	2898701	2899200	*	7.85797e-38	7.04216e-37	-30.6158
chr1	2900201	2900700	*	3.23141e-120	1.86443e-118	-32.2688
chr1	2900801	2901300	*	9.36238e-48	1.16605e-46	-39.7398
chr1	2900901	2901400	*	6.25511e-19	2.50316e-18	-49.3599
chr1	2942901	2943400	*	1.36778e-34	1.08614e-33	-36.7887
chr1	2943001	2943500	*	1.36778e-34	1.08614e-33	-36.7887
chr1	2943101	2943600	*	7.51248e-37	6.49514e-36	-37.5446
chr1	2943201	2943700	*	7.51248e-37	6.49514e-36	-37.5446
chr1	2943301	2943800	*	1.34152e-33	1.02414e-32	-53.3225
chr1	2950901	2951400	*	6.09093e-15	1.97897e-14	-40.7607
chr1	2973901	2974400	*	2.01685e-23	1.00314e-22	-32.4556
chr1	2976901	2977400	*	8.0966e-47	9.7831e-46	-35.811
chr1	2977101	2977600	*	3.09511e-47	3.7914e-46	-35.8201
chr1	2977201	2977700	*	3.09511e-47	3.7914e-46	-35.8201
chr1	2977301	2977800	*	4.80185e-78	1.27749e-76	-40.8553
chr1	2979401	2979900	*	1.57505e-18	6.18002e-18	-30.964
chr1	2981401	2981900	*	1.65625e-28	1.03008e-27	-32.1459
chr1	2981501	2982000	*	4.43739e-28	2.71218e-27	-34.1289
chr1	2981901	2982400	*	2.74711e-58	4.59802e-57	-33.7676
chr1	2982001	2982500	*	2.41205e-82	7.01674e-81	-35.7826
chr1	2982101	2982600	*	2.75692e-117	1.5171e-115	-35.9438
chr1	2982201	2982700	*	2.74027e-113	1.40675e-111	-34.6996
chr1	2982301	2982800	*	9.24032e-99	3.67687e-97	-35.2847
chr1	2984401	2984900	*	3.27099e-57	5.31814e-56	30.8595
chr1	2993401	2993900	*	2.99353e-38	2.72386e-37	-36.9654
chr1	2993501	2994000	*	5.93854e-46	6.98291e-45	-36.1787
chr1	2994101	2994600	*	2.2901e-30	1.53766e-29	-31.3311
chr1	2994201	2994700	*	2.62796e-31	1.83227e-30	-30.2831
chr1	2995101	2995600	*	3.18796e-114	1.66343e-112	30.9212
chr1	2995201	2995700	*	5.06058e-204	9.52593e-202	35.1547
chr1	2995301	2995800	*	1.97408e-239	5.76347e-237	38.6007
chr1	2995401	2995900	*	2.67863e-212	5.59141e-210	37.8565
chr1	2995501	2996000	*	1.81206e-221	4.23225e-219	39.9162
chr1	2995601	2996100	*	3.87112e-114	2.01685e-112	31.8452
chr1	3046601	3047100	*	8.04698e-38	7.20853e-37	-40.9687
chr1	3053001	3053500	*	1.77173e-46	2.11686e-45	-33.9295
chr1	3053101	3053600	*	1.17135e-34	9.32529e-34	-37.5488
chr1	3060401	3060900	*	6.6421e-44	7.31291e-43	-30.6907
chr1	3060501	3061000	*	4.26948e-44	4.7305e-43	-31.1886
chr1	3060601	3061100	*	3.74732e-33	2.80945e-32	-30.1175
chr1	3060801	3061300	*	8.30968e-53	1.19776e-51	-34.9013
chr1	3060901	3061400	*	5.22537e-33	3.89606e-32	-33.9168
chr1	3061001	3061500	*	5.22537e-33	3.89606e-32	-33.9168
chr1	3061101	3061600	*	2.02504e-50	2.72974e-49	-39.3044
chr1	3061201	3061700	*	2.56643e-77	6.72559e-76	-44.965
chr1	3061301	3061800	*	2.02739e-40	1.98908e-39	-31.048
chr1	3061401	3061900	*	2.6192e-84	7.93132e-83	-35.3474
chr1	3061501	3062000	*	5.99058e-113	3.0564e-111	-38.819
chr1	3061601	3062100	*	8.09363e-99	3.22331e-97	-38.1165
chr1	3061701	3062200	*	2.48493e-88	8.13228e-87	-37.2448
chr1	3065401	3065900	*	1.48978e-26	8.52425e-26	-70.5224
chr1	3065501	3066000	*	4.98901e-35	4.03093e-34	-69.691
chr1	3065601	3066100	*	4.98901e-35	4.03093e-34	-69.691
chr1	3065701	3066200	*	4.98901e-35	4.03093e-34	-69.691
chr1	3065801	3066300	*	4.98901e-35	4.03093e-34	-69.691
chr1	3108701	3109200	*	3.01959e-27	1.78073e-26	-31.7674
chr1	3108901	3109400	*	3.40877e-64	6.6345e-63	-35.0792
chr1	3109001	3109500	*	2.20482e-86	6.95426e-85	-37.5194
chr1	3109101	3109600	*	3.26072e-111	1.61686e-109	-32.813
chr1	3113501	3114000	*	3.11958e-28	1.91849e-27	-34.8745
chr1	3131001	3131500	*	9.4403e-49	1.21218e-47	-38.0572
chr1	3132601	3133100	*	7.13909e-63	1.34555e-61	-30.8201
chr1	3159301	3159800	*	2.25538e-123	1.36832e-121	-31.112
chr1	3162201	3162700	*	1.39842e-86	4.43038e-85	-30.306
chr1	3198401	3198900	*	1.65325e-20	7.15558e-20	-34.1819
chr1	3198501	3199000	*	2.99722e-33	2.25627e-32	-34.2112
chr1	3199101	3199600	*	3.4766e-91	1.20347e-89	-32.0124
chr1	3202201	3202700	*	1.14336e-14	3.6609e-14	-31.0644
chr1	3207801	3208300	*	1.21196e-37	1.07873e-36	-31.1017
chr1	3227001	3227500	*	5.52283e-51	7.56758e-50	-33.6497
chr1	3227101	3227600	*	1.98522e-51	2.75377e-50	-33.3136
chr1	3229901	3230400	*	8.8299e-95	3.26543e-93	30.5045
chr1	3243101	3243600	*	5.32486e-28	3.24389e-27	-36.6305
chr1	3243201	3243700	*	4.35703e-43	4.67186e-42	-33.0112
chr1	3243301	3243800	*	4.35703e-43	4.67186e-42	-33.0112
chr1	3244301	3244800	*	1.11777e-39	1.06869e-38	-32.3197
chr1	3244501	3245000	*	3.96698e-35	3.21721e-34	-33.655
chr1	3245101	3245600	*	1.80559e-31	1.26688e-30	-31.6183
chr1	3264501	3265000	*	7.3781e-124	4.51627e-122	-30.684
chr1	3264601	3265100	*	6.54418e-113	3.33624e-111	-32.3895
chr1	3264701	3265200	*	6.11781e-119	3.45442e-117	-36.2015
chr1	3264801	3265300	*	7.30724e-93	2.60933e-91	-37.4077
chr1	3268801	3269300	*	3.45751e-45	3.96624e-44	30.5925
chr1	3270701	3271200	*	2.00642e-19	8.23232e-19	-37.4998
chr1	3272101	3272600	*	1.10091e-26	6.33575e-26	-42.8164
chr1	3272201	3272700	*	2.82524e-38	2.57288e-37	-31.1419
chr1	3288301	3288800	*	1.72229e-06	3.3442e-06	-41.7241
chr1	3288401	3288900	*	1.72229e-06	3.3442e-06	-41.7241
chr1	3304701	3305200	*	5.37237e-20	2.26826e-19	-30.6788
chr1	3304801	3305300	*	4.05724e-34	3.16238e-33	-32.017
chr1	3304901	3305400	*	8.60467e-44	9.43809e-43	-31.3449
chr1	3305601	3306100	*	1.77839e-20	7.68501e-20	-31.9665
chr1	3305701	3306200	*	6.76216e-27	3.92856e-26	-36.133
chr1	3318201	3318700	*	1.31829e-20	5.73345e-20	-31.7132
chr1	3335101	3335600	*	4.40941e-20	1.86956e-19	-57.4571
chr1	3338101	3338600	*	1.80493e-52	2.57545e-51	-30.2652
chr1	3338201	3338700	*	1.62109e-47	2.00399e-46	-33.5164
chr1	3372801	3373300	*	2.75764e-65	5.51076e-64	-32.8232
chr1	3372901	3373400	*	3.49511e-63	6.63849e-62	-34.069
chr1	3373001	3373500	*	5.47376e-76	1.39518e-74	-33.474
chr1	3373101	3373600	*	9.30469e-68	1.96903e-66	-32.1103
chr1	3373201	3373700	*	1.86844e-99	7.52181e-98	-34.8471
chr1	3375801	3376300	*	2.0689e-27	1.22916e-26	-38.7562
chr1	3375901	3376400	*	1.47365e-52	2.10793e-51	-31.4761
chr1	3388901	3389400	*	4.47458e-25	2.39982e-24	-32.7233
chr1	3389101	3389600	*	1.94224e-60	3.44355e-59	-37.2272
chr1	3389201	3389700	*	1.64542e-58	2.76976e-57	-30.8343
chr1	3455001	3455500	*	8.03856e-23	3.88956e-22	32.6962
chr1	3455101	3455600	*	4.10707e-45	4.69947e-44	44.6872
chr1	3455201	3455700	*	4.67169e-26	2.61484e-25	33.662
chr1	3457401	3457900	*	2.26134e-10	5.66009e-10	-30.0146
chr1	3463501	3464000	*	8.08835e-71	1.83829e-69	-32.8084
chr1	3463601	3464100	*	1.97881e-170	2.40838e-168	-43.3434
chr1	3463701	3464200	*	2.09972e-169	2.51829e-167	-43.6208
chr1	3463801	3464300	*	1.49756e-159	1.56496e-157	-43.2727
chr1	3463901	3464400	*	3.92221e-182	5.59754e-180	-49.7343
chr1	3464001	3464500	*	4.1596e-162	4.51856e-160	-48.9718
chr1	3467901	3468400	*	1.2066e-21	5.52186e-21	-31.3903
chr1	3468001	3468500	*	6.9576e-37	6.02208e-36	-31.5683
chr1	3486201	3486700	*	8.56411e-22	3.94781e-21	-31.2788
chr1	3486301	3486800	*	3.1909e-73	7.65507e-72	-43.7615
chr1	3486401	3486900	*	2.16009e-105	9.69903e-104	-44.8546
chr1	3486501	3487000	*	1.64468e-155	1.62449e-153	-44.9319
chr1	3486601	3487100	*	1.64468e-155	1.62449e-153	-44.9319
chr1	3486701	3487200	*	1.38245e-176	1.8298e-174	-44.0138
chr1	3486801	3487300	*	1.29673e-123	7.9034e-122	-41.1295
chr1	3486901	3487400	*	2.04614e-93	7.37476e-92	-39.4688
chr1	3487001	3487500	*	1.39742e-44	1.57177e-43	-34.6301
chr1	3487901	3488400	*	1.24455e-58	2.10144e-57	-33.2019
chr1	3488001	3488500	*	1.51511e-57	2.48605e-56	-33.6859
chr1	3488101	3488600	*	1.51511e-57	2.48605e-56	-33.6859
chr1	3488201	3488700	*	3.0041e-77	7.86204e-76	-37.8678
chr1	3488301	3488800	*	1.90761e-32	1.39079e-31	-34.4232
chr1	3489301	3489800	*	4.14631e-32	2.9848e-31	-45.6789
chr1	3505201	3505700	*	2.43439e-27	1.44138e-26	-52.853
chr1	3505401	3505900	*	1.23516e-45	1.43771e-44	-33.4944
chr1	3505501	3506000	*	5.67254e-66	1.15241e-64	-35.3132
chr1	3505601	3506100	*	5.23684e-71	1.19571e-69	-36.472
chr1	3508801	3509300	*	1.14545e-60	2.0421e-59	-35.1582
chr1	3513301	3513800	*	5.5678e-24	2.84124e-23	-30.7418
chr1	3573301	3573800	*	1.8465e-45	2.13665e-44	-52.3427
chr1	3573401	3573900	*	1.7877e-72	4.22262e-71	-50.6561
chr1	3573501	3574000	*	6.5661e-53	9.48963e-52	-37.7579
chr1	3573601	3574100	*	8.86514e-51	1.20759e-49	-32.6507
chr1	3581401	3581900	*	2.76375e-38	2.51811e-37	-59.929
chr1	3581501	3582000	*	7.19217e-66	1.45748e-64	-53.6471
chr1	3581601	3582100	*	1.74034e-73	4.19902e-72	-45.9232
chr1	3581701	3582200	*	6.66854e-75	1.65987e-73	-42.3553
chr1	3581801	3582300	*	1.40967e-61	2.57154e-60	-39.7188
chr1	3581901	3582400	*	1.18437e-40	1.17058e-39	-35.0659
chr1	3587701	3588200	*	5.11993e-43	5.47737e-42	-37.1426
chr1	3587801	3588300	*	2.65675e-74	6.52541e-73	-39.5134
chr1	3587901	3588400	*	1.37211e-65	2.76239e-64	-35.2365
chr1	3588001	3588500	*	1.14829e-72	2.72259e-71	-33.4763
chr1	3589201	3589700	*	1.57908e-83	4.70253e-82	-43.2989
chr1	3589301	3589800	*	1.52463e-135	1.11263e-133	-46.354
chr1	3589401	3589900	*	1.36093e-202	2.51077e-200	-47.9134
chr1	3589501	3590000	*	0	0	-51.6421
chr1	3589601	3590100	*	0	0	-53.4697
chr1	3589701	3590200	*	0	0	-57.1377
chr1	3589801	3590300	*	0	0	-60.0765
chr1	3589901	3590400	*	0	0	-61.8167
chr1	3590001	3590500	*	7.84941e-291	4.24849e-288	-58.9032
chr1	3590101	3590600	*	2.78772e-230	7.27003e-228	-57.4662
chr1	3590201	3590700	*	8.11262e-236	2.27392e-233	-58.3166
chr1	3590301	3590800	*	7.40151e-168	8.69787e-166	-57.6583
chr1	3590401	3590900	*	1.52138e-124	9.414e-123	-55.8711
chr1	3590501	3591000	*	7.4475e-88	2.41599e-86	-54.6147
chr1	3590601	3591100	*	2.40592e-106	1.09805e-104	-56.1041
chr1	3590701	3591200	*	1.35274e-62	2.5311e-61	-53.0857
chr1	3590801	3591300	*	5.60098e-59	9.54887e-58	-53.2957
chr1	3590901	3591400	*	1.87731e-58	3.15533e-57	-45.7786
chr1	3591001	3591500	*	7.40472e-59	1.25799e-57	-33.8137
chr1	3591501	3592000	*	5.27255e-27	3.07762e-26	-44.0147
chr1	3591601	3592100	*	1.20459e-21	5.51291e-21	-38.3543
chr1	3591701	3592200	*	2.64212e-20	1.13233e-19	-36.1104
chr1	3591801	3592300	*	5.70125e-18	2.17459e-17	-32.4468
chr1	3591901	3592400	*	2.45757e-18	9.55003e-18	-32.1085
chr1	3592701	3593200	*	6.14614e-73	1.46605e-71	-61.4689
chr1	3592801	3593300	*	1.06993e-94	3.95103e-93	-61.8781
chr1	3592901	3593400	*	2.63547e-151	2.44624e-149	-59.8732
chr1	3593001	3593500	*	1.64264e-208	3.26607e-206	-55.5551
chr1	3593101	3593600	*	1.84145e-204	3.48807e-202	-53.8719
chr1	3593201	3593700	*	1.91982e-136	1.41995e-134	-49.3212
chr1	3593301	3593800	*	1.21065e-110	5.94626e-109	-40.3328
chr1	3593401	3593900	*	5.24173e-87	1.67208e-85	-32.9502
chr1	3594401	3594900	*	4.78789e-28	2.92274e-27	-30.2691
chr1	3595901	3596400	*	2.23794e-85	6.92635e-84	-48.3349
chr1	3596901	3597400	*	2.4871e-50	3.34413e-49	-32.0254
chr1	3597001	3597500	*	4.7584e-56	7.49634e-55	-32.4795
chr1	3597101	3597600	*	2.09406e-141	1.66669e-139	-50.841
chr1	3597201	3597700	*	2.99537e-104	1.31514e-102	-37.0377
chr1	3597301	3597800	*	4.05982e-83	1.19937e-81	-32.6012
chr1	3702201	3702700	*	1.18095e-11	3.18995e-11	-37.6307
chr1	3759201	3759700	*	9.69747e-25	5.12326e-24	-31.1796
chr1	3759301	3759800	*	9.69747e-25	5.12326e-24	-31.1796
chr1	3759401	3759900	*	5.61575e-27	3.27417e-26	-31.0566
chr1	3759501	3760000	*	5.61575e-27	3.27417e-26	-31.0566
chr1	3759601	3760100	*	5.61575e-27	3.27417e-26	-31.0566
chr1	3761101	3761600	*	3.1875e-13	9.42121e-13	-30.0185
chr1	3761201	3761700	*	3.1875e-13	9.42121e-13	-30.0185
chr1	3761301	3761800	*	3.1875e-13	9.42121e-13	-30.0185
chr1	3761401	3761900	*	3.1875e-13	9.42121e-13	-30.0185
chr1	3806301	3806800	*	3.8485e-111	1.90663e-109	-38.7186
chr1	3806401	3806900	*	1.37145e-225	3.37605e-223	-48.7754
chr1	3806501	3807000	*	0	0	-54.5989
chr1	3806601	3807100	*	0	0	-65.985
chr1	3806701	3807200	*	0	0	-61.1078
chr1	3806801	3807300	*	0	0	-61.1606
chr1	3806901	3807400	*	1.90943e-213	4.03951e-211	-39.5051
chr1	3808901	3809400	*	2.21704e-21	1.00189e-20	-35.1514
chr1	3809001	3809500	*	5.15105e-77	1.34164e-75	-45.0886
chr1	3809101	3809600	*	6.90354e-157	6.94412e-155	-46.9979
chr1	3809201	3809700	*	6.90629e-195	1.16275e-192	-47.5808
chr1	3809301	3809800	*	1.26099e-213	2.67202e-211	-46.1724
chr1	3809401	3809900	*	4.6936e-222	1.10545e-219	-48.442
chr1	3809501	3810000	*	2.56177e-146	2.19675e-144	-44.5206
chr1	3809601	3810100	*	4.68013e-62	8.64331e-61	-36.791
chr1	3809701	3810200	*	2.61474e-30	1.75163e-29	-31.7541
chr1	3818901	3819400	*	1.19982e-36	1.02931e-35	-40.2787
chr1	3819001	3819500	*	1.29128e-40	1.27488e-39	-34.2431
chr1	3819101	3819600	*	9.57936e-67	1.98189e-65	-34.5194
chr1	3826401	3826900	*	7.57558e-92	2.65464e-90	-30.0926
chr1	3826501	3827000	*	7.57558e-92	2.65464e-90	-30.0926
chr1	3826601	3827100	*	8.99405e-92	3.14738e-90	-30.3602
chr1	3826701	3827200	*	7.59137e-64	1.46477e-62	-33.9028
chr1	3839001	3839500	*	1.97832e-13	5.91582e-13	-60.2041
chr1	4167001	4167500	*	3.29214e-19	1.33579e-18	-32.4966
chr1	4270101	4270600	*	4.05194e-25	2.17757e-24	-44.1182
chr1	4405601	4406100	*	6.52654e-11	1.68792e-10	-32.6822
chr1	4405701	4406200	*	6.52654e-11	1.68792e-10	-32.6822
chr1	4573601	4574100	*	4.15978e-18	1.59766e-17	-31.7167
chr1	4573701	4574200	*	9.82223e-22	4.51493e-21	-31.1527
chr1	4573801	4574300	*	9.82223e-22	4.51493e-21	-31.1527
chr1	4573901	4574400	*	4.95724e-24	2.53538e-23	-31.0215
chr1	4574001	4574500	*	6.61685e-20	2.78121e-19	-30.8519
chr1	4577501	4578000	*	5.40786e-41	5.41065e-40	-39.0313
chr1	4741401	4741900	*	2.67941e-28	1.65213e-27	-32.3498
chr1	4789101	4789600	*	4.0081e-19	1.6193e-18	-37.8796
chr1	4817401	4817900	*	2.41704e-12	6.79435e-12	-38.0077
chr1	5165401	5165900	*	3.07352e-09	7.17429e-09	-37.2549
chr1	5165501	5166000	*	3.07352e-09	7.17429e-09	-37.2549
chr1	5294701	5295200	*	1.71776e-44	1.9267e-43	-47.5256
chr1	5294801	5295300	*	9.50088e-44	1.04045e-42	-39.9642
chr1	5294901	5295400	*	3.48875e-72	8.18571e-71	-42.7541
chr1	5295001	5295500	*	1.37063e-82	4.00803e-81	-38.5205
chr1	5295101	5295600	*	1.37063e-82	4.00803e-81	-38.5205
chr1	5312201	5312700	*	1.26068e-13	3.81016e-13	-35.3606
chr1	5373201	5373700	*	1.34429e-24	7.05725e-24	-32.1507
chr1	5396801	5397300	*	6.36115e-22	2.95098e-21	-32.9277
chr1	5405801	5406300	*	8.85044e-06	1.62999e-05	-31.7853
chr1	5405901	5406400	*	2.77414e-36	2.34749e-35	-36.7622
chr1	5406001	5406500	*	3.49277e-37	3.05629e-36	-34.8063
chr1	5406101	5406600	*	2.47721e-40	2.42336e-39	-35.9924
chr1	5406201	5406700	*	2.47721e-40	2.42336e-39	-35.9924
chr1	5406301	5406800	*	9.24072e-36	7.67355e-35	-36.5224
chr1	5406401	5406900	*	1.84647e-05	3.31889e-05	-30.6729
chr1	5463801	5464300	*	1.46724e-26	8.39772e-26	-34.9067
chr1	5463901	5464400	*	1.46724e-26	8.39772e-26	-34.9067
chr1	5464001	5464500	*	8.49707e-27	4.91508e-26	-34.8569
chr1	5464101	5464600	*	6.88753e-25	3.66275e-24	-34.1147
chr1	5464201	5464700	*	6.60771e-25	3.51652e-24	-38.0122
chr1	5551501	5552000	*	1.82086e-12	5.15494e-12	-37.6944
chr1	5574101	5574600	*	3.35126e-11	8.81795e-11	40.8539
chr1	5695201	5695700	*	6.64618e-15	2.1548e-14	-34.9556
chr1	5695301	5695800	*	6.64618e-15	2.1548e-14	-34.9556
chr1	5695401	5695900	*	6.64618e-15	2.1548e-14	-34.9556
chr1	5696901	5697400	*	5.74028e-13	1.67191e-12	-38.5714
chr1	5747001	5747500	*	1.57052e-51	2.18563e-50	-30.1511
chr1	5747101	5747600	*	2.49285e-67	5.22688e-66	-32.3228
chr1	5747201	5747700	*	1.29107e-76	3.33422e-75	-33.8401
chr1	5747601	5748100	*	1.95073e-31	1.36682e-30	-31.0794
chr1	5749201	5749700	*	7.20923e-37	6.23676e-36	-30.8881
chr1	5749301	5749800	*	3.82293e-27	2.24447e-26	-30.6914
chr1	5749401	5749900	*	3.82293e-27	2.24447e-26	-30.6914
chr1	5749501	5750000	*	6.63646e-30	4.37174e-29	-52.4186
chr1	5855901	5856400	*	3.11568e-25	1.68272e-24	-73.3976
chr1	5856001	5856500	*	9.18122e-48	1.1438e-46	-58.1285
chr1	5856101	5856600	*	7.44765e-71	1.69375e-69	-52.2909
chr1	5856201	5856700	*	9.74764e-62	1.78577e-60	-46.4266
chr1	5856301	5856800	*	7.7811e-64	1.50103e-62	-40.9807
chr1	5856401	5856900	*	3.50688e-46	4.15325e-45	-36.7077
chr1	5856501	5857000	*	1.04877e-26	6.04157e-26	-31.8881
chr1	6083201	6083700	*	1.61098e-26	9.20377e-26	-35.8258
chr1	6083301	6083800	*	1.35283e-28	8.44683e-28	-42.6599
chr1	6083401	6083900	*	6.92174e-20	2.90653e-19	-42.4871
chr1	6084201	6084700	*	6.22044e-106	2.81896e-104	-57.6617
chr1	6084301	6084800	*	1.99087e-171	2.46072e-169	-55.7935
chr1	6084401	6084900	*	1.35891e-157	1.38142e-155	-51.0859
chr1	6084501	6085000	*	3.12632e-196	5.35001e-194	-54.3436
chr1	6084601	6085100	*	2.89593e-160	3.06051e-158	-39.7582
chr1	6084701	6085200	*	4.58479e-149	4.10408e-147	-37.0329
chr1	6084801	6085300	*	4.81458e-108	2.26237e-106	-31.7864
chr1	6084901	6085400	*	2.75837e-112	1.39205e-110	-32.5433
chr1	6085101	6085600	*	1.74715e-118	9.79524e-117	-47.7401
chr1	6085201	6085700	*	1.22476e-101	5.12862e-100	-54.1758
chr1	6085301	6085800	*	3.51248e-109	1.686e-107	-56.7142
chr1	6085401	6085900	*	1.59093e-80	4.45758e-79	-50.1261
chr1	6085501	6086000	*	1.86923e-82	5.44762e-81	-39.6748
chr1	6217401	6217900	*	6.87137e-15	2.22591e-14	-39.1412
chr1	6244601	6245100	*	1.9011e-08	4.21771e-08	-41.29
chr1	6407401	6407900	*	2.93306e-18	1.13512e-17	-42.2677
chr1	6408501	6409000	*	1.12946e-58	1.90921e-57	30.0315
chr1	6417001	6417500	*	8.9525e-28	5.40231e-27	-53.6224
chr1	6417101	6417600	*	4.99537e-33	3.72705e-32	-46.1669
chr1	6417201	6417700	*	3.96463e-35	3.21532e-34	-41.9075
chr1	6417301	6417800	*	2.28044e-36	1.93637e-35	-38.7938
chr1	6417401	6417900	*	3.64074e-34	2.84253e-33	-37.3013
chr1	6418001	6418500	*	4.21923e-07	8.5531e-07	32.015
chr1	6418101	6418600	*	5.07627e-29	3.22455e-28	47.0813
chr1	6418201	6418700	*	2.87924e-26	1.62708e-25	36.6544
chr1	6418301	6418800	*	1.60664e-25	8.78396e-25	33.8083
chr1	6418401	6418900	*	4.14645e-26	2.32681e-25	33.2274
chr1	6419201	6419700	*	1.94462e-40	1.90896e-39	39.9066
chr1	6452401	6452900	*	1.26478e-16	4.49717e-16	46.8985
chr1	6505201	6505700	*	5.76776e-24	2.94098e-23	-53.3165
chr1	6505301	6505800	*	1.97131e-18	7.69897e-18	-37.2465
chr1	6505401	6505900	*	2.64606e-17	9.74859e-17	-32.7054
chr1	6505501	6506000	*	1.2371e-21	5.65886e-21	-30.334
chr1	6505601	6506100	*	2.16711e-21	9.79834e-21	-30.2069
chr1	6553301	6553800	*	2.44537e-08	5.38683e-08	-33.1075
chr1	6553401	6553900	*	2.44537e-08	5.38683e-08	-33.1075
chr1	6561301	6561800	*	1.56726e-87	5.05055e-86	-31.1639
chr1	6561401	6561900	*	4.69478e-101	1.9468e-99	-37.1964
chr1	6561501	6562000	*	7.99532e-74	1.94458e-72	-31.6225
chr1	6561601	6562100	*	8.76198e-56	1.37056e-54	-34.383
chr1	6561701	6562200	*	1.2574e-45	1.46333e-44	-30.8565
chr1	6604801	6605300	*	2.75348e-32	1.9955e-31	-31.4739
chr1	6604901	6605400	*	2.75348e-32	1.9955e-31	-31.4739
chr1	6605001	6605500	*	9.32699e-53	1.34241e-51	-32.7609
chr1	6605101	6605600	*	6.7201e-22	3.11326e-21	-35.4366
chr1	6605201	6605700	*	6.21953e-45	7.07691e-44	-43.7725
chr1	6605301	6605800	*	4.23154e-51	5.818e-50	-44.0276
chr1	6605401	6605900	*	5.53121e-58	9.18428e-57	-45.1723
chr1	6605501	6606000	*	1.69022e-42	1.77865e-41	-51.2134
chr1	6605601	6606100	*	6.29771e-52	8.85528e-51	-53.6053
chr1	6605701	6606200	*	4.22622e-28	2.58546e-27	-54.7685
chr1	6605801	6606300	*	2.92506e-18	1.1321e-17	-61.4997
chr1	6606001	6606500	*	1.42718e-45	1.65789e-44	-58.7908
chr1	6606101	6606600	*	6.30432e-55	9.63632e-54	-53.1629
chr1	6606201	6606700	*	2.03751e-56	3.2431e-55	-53.7338
chr1	6606301	6606800	*	2.03751e-56	3.2431e-55	-53.7338
chr1	6606401	6606900	*	2.03751e-56	3.2431e-55	-53.7338
chr1	6606501	6607000	*	1.28744e-25	7.06943e-25	-45.0617
chr1	6614501	6615000	*	9.29399e-28	5.60493e-27	-36.332
chr1	6614601	6615100	*	2.75752e-90	9.37264e-89	-47.3321
chr1	6614701	6615200	*	2.97397e-189	4.66089e-187	-55.0892
chr1	6614801	6615300	*	4.34425e-245	1.36024e-242	-53.3027
chr1	6614901	6615400	*	1.58072e-254	5.55057e-252	-51.5827
chr1	6615001	6615500	*	5.51596e-284	2.79883e-281	-44.7333
chr1	6615101	6615600	*	4.21951e-228	1.07258e-225	-39.3262
chr1	6615201	6615700	*	1.44782e-142	1.17248e-140	-30.8516
chr1	6639001	6639500	*	3.24103e-59	5.55981e-58	-33.1453
chr1	6659101	6659600	*	2.05829e-155	2.03081e-153	-30.1169
chr1	6659201	6659700	*	2.34783e-161	2.51974e-159	-32.9652
chr1	6659301	6659800	*	1.68491e-211	3.47702e-209	-38.9945
chr1	6659401	6659900	*	6.57312e-186	9.89691e-184	-38.6535
chr1	6683601	6684100	*	3.34399e-61	6.04339e-60	-31.5529
chr1	6683701	6684200	*	4.69905e-39	4.39496e-38	-41.0686
chr1	6683801	6684300	*	2.22223e-20	9.55793e-20	-36.2958
chr1	6767201	6767700	*	4.84722e-15	1.58318e-14	-40.9585
chr1	6767301	6767800	*	4.84722e-15	1.58318e-14	-40.9585
chr1	6828001	6828500	*	4.12416e-51	5.67227e-50	-72.1024
chr1	6828101	6828600	*	2.37371e-102	1.00634e-100	-72.792
chr1	6828201	6828700	*	1.44307e-113	7.44811e-112	-67.4016
chr1	6828301	6828800	*	5.1076e-124	3.13281e-122	-62.5488
chr1	6828401	6828900	*	5.24093e-114	2.72497e-112	-61.2032
chr1	6828501	6829000	*	5.37527e-81	1.51947e-79	-58.6979
chr1	6830501	6831000	*	4.4401e-88	1.44668e-86	-48.7843
chr1	6830601	6831100	*	1.21809e-146	1.05111e-144	-49.703
chr1	6830701	6831200	*	8.56161e-167	9.90292e-165	-47.6849
chr1	6830801	6831300	*	1.38282e-161	1.48977e-159	-42.177
chr1	6830901	6831400	*	1.26265e-130	8.56677e-129	-36.8023
chr1	6831201	6831700	*	4.79735e-93	1.71866e-91	-34.776
chr1	6831301	6831800	*	1.79522e-123	1.09072e-121	-43.7312
chr1	6831401	6831900	*	4.28716e-158	4.39234e-156	-46.6818
chr1	6831501	6832000	*	1.81663e-212	3.80014e-210	-48.7136
chr1	6831601	6832100	*	4.82475e-228	1.22564e-225	-52.011
chr1	6831701	6832200	*	6.16695e-134	4.3907e-132	-46.9265
chr1	6831801	6832300	*	3.77953e-101	1.57064e-99	-45.3214
chr1	6831901	6832400	*	2.09968e-88	6.88277e-87	-54.4575
chr1	6832001	6832500	*	4.73218e-34	3.67862e-33	-44.4243
chr1	6861701	6862200	*	1.62256e-45	1.88114e-44	50.1749
chr1	6861801	6862300	*	1.62256e-45	1.88114e-44	50.1749
chr1	6861901	6862400	*	1.62256e-45	1.88114e-44	50.1749
chr1	6862001	6862500	*	1.62256e-45	1.88114e-44	50.1749
chr1	6862101	6862600	*	1.69753e-15	5.6845e-15	38.7182
chr1	6948901	6949400	*	1.31137e-14	4.1848e-14	-34.8873
chr1	7025101	7025600	*	5.25423e-18	2.00778e-17	-53.8917
chr1	7026301	7026800	*	2.02597e-10	5.08598e-10	-44.4096
chr1	7152801	7153300	*	6.58801e-11	1.70339e-10	-40.6672
chr1	7152901	7153400	*	6.58801e-11	1.70339e-10	-40.6672
chr1	7219601	7220100	*	1.74079e-10	4.38735e-10	-46.4045
chr1	7269701	7270200	*	2.28193e-14	7.18747e-14	-46.6644
chr1	7280401	7280900	*	4.4465e-22	2.07794e-21	-35.1397
chr1	7280501	7281000	*	6.12642e-22	2.84437e-21	-32.8262
chr1	7280601	7281100	*	6.12642e-22	2.84437e-21	-32.8262
chr1	7280701	7281200	*	6.12642e-22	2.84437e-21	-32.8262
chr1	7280801	7281300	*	5.18492e-26	2.89651e-25	-39.7726
chr1	7308401	7308900	*	3.33015e-29	2.1308e-28	-31.8584
chr1	7337701	7338200	*	6.30481e-30	4.15666e-29	-63.7319
chr1	7337801	7338300	*	2.53836e-23	1.25671e-22	-39.224
chr1	7337901	7338400	*	2.53836e-23	1.25671e-22	-39.224
chr1	7338001	7338500	*	2.53836e-23	1.25671e-22	-39.224
chr1	7338101	7338600	*	6.45882e-30	4.25684e-29	-37.7412
chr1	7338201	7338700	*	7.77532e-29	4.90255e-28	-31.0011
chr1	7338301	7338800	*	3.12511e-42	3.25974e-41	-41.1302
chr1	7338401	7338900	*	8.36809e-43	8.89206e-42	-40.8955
chr1	7338501	7339000	*	8.36809e-43	8.89206e-42	-40.8955
chr1	7338601	7339100	*	8.18885e-34	6.30459e-33	-41.7647
chr1	7342501	7343000	*	1.17105e-15	3.95523e-15	-36.4984
chr1	7351301	7351800	*	1.85989e-84	5.64829e-83	-32.459
chr1	7351401	7351900	*	7.40473e-69	1.60955e-67	-31.282
chr1	7351501	7352000	*	1.23978e-59	2.1508e-58	-35.2061
chr1	7351601	7352100	*	2.71857e-60	4.80044e-59	-33.5712
chr1	7351701	7352200	*	4.25811e-51	5.85398e-50	-36.3298
chr1	7354101	7354600	*	5.82174e-17	2.10735e-16	-44.9989
chr1	7406601	7407100	*	6.21485e-15	2.01826e-14	-37.8091
chr1	7422501	7423000	*	4.35618e-19	1.7568e-18	-45.4702
chr1	7423201	7423700	*	2.29927e-53	3.36655e-52	-30.2879
chr1	7423301	7423800	*	1.37412e-67	2.8975e-66	-33.3753
chr1	7423401	7423900	*	3.85732e-67	8.05527e-66	-30.0056
chr1	7423501	7424000	*	4.231e-68	9.03378e-67	-35.5018
chr1	7423601	7424100	*	1.41318e-67	2.97913e-66	-35.8848
chr1	7423701	7424200	*	1.77223e-42	1.86381e-41	-34.4903
chr1	7423801	7424300	*	3.61024e-30	2.40475e-29	-30.6179
chr1	7423901	7424400	*	1.13421e-31	8.01897e-31	-37.8885
chr1	7424001	7424500	*	1.6539e-23	8.26022e-23	-39.1129
chr1	7447401	7447900	*	5.7143e-52	8.0432e-51	-31.2567
chr1	7448701	7449200	*	2.08469e-59	3.59563e-58	-32.7268
chr1	7448801	7449300	*	2.23149e-43	2.41481e-42	-36.2428
chr1	7449101	7449600	*	2.37032e-18	9.21908e-18	-33.5648
chr1	7449201	7449700	*	1.21271e-23	6.09337e-23	-30.2978
chr1	7449401	7449900	*	8.54523e-33	6.31649e-32	-31.6436
chr1	7449501	7450000	*	2.10762e-46	2.51264e-45	-39.7108
chr1	7530501	7531000	*	2.8571e-44	3.18345e-43	-36.7586
chr1	7530601	7531100	*	1.79386e-61	3.26284e-60	-35.4568
chr1	7530701	7531200	*	6.70068e-131	4.56334e-129	-38.1748
chr1	7530801	7531300	*	1.51537e-157	1.53928e-155	-39.9922
chr1	7530901	7531400	*	1.90093e-165	2.15718e-163	-42.022
chr1	7531001	7531500	*	4.33996e-137	3.2399e-135	-40.5772
chr1	7531101	7531600	*	2.75697e-120	1.59265e-118	-42.3847
chr1	7531201	7531700	*	8.82964e-49	1.1349e-47	-40.4363
chr1	7615401	7615900	*	1.72223e-19	7.08872e-19	-38.7606
chr1	7615801	7616300	*	2.01992e-20	8.70648e-20	34.9895
chr1	7615901	7616400	*	2.01992e-20	8.70648e-20	34.9895
chr1	7668401	7668900	*	5.31631e-32	3.8081e-31	-46.8934
chr1	7668501	7669000	*	5.31631e-32	3.8081e-31	-46.8934
chr1	7671601	7672100	*	1.38584e-36	1.18608e-35	-45.4685
chr1	7671701	7672200	*	1.13855e-34	9.0682e-34	-44.8362
chr1	7671801	7672300	*	2.60088e-16	9.09581e-16	-56.5385
chr1	7672901	7673400	*	4.46846e-09	1.03222e-08	-30.2056
chr1	7673001	7673500	*	3.32916e-29	2.13018e-28	-37.1036
chr1	7700601	7701100	*	2.70048e-31	1.88158e-30	-34.1797
chr1	7719501	7720000	*	2.24223e-19	9.17804e-19	-42.9091
chr1	7719601	7720100	*	2.24223e-19	9.17804e-19	-42.9091
chr1	7719701	7720200	*	8.34065e-22	3.84687e-21	-48.9303
chr1	7735601	7736100	*	1.63925e-11	4.39114e-11	-48.4155
chr1	7736201	7736700	*	1.56727e-64	3.0751e-63	-33.1085
chr1	7738701	7739200	*	2.75573e-47	3.3812e-46	-40.3553
chr1	7738801	7739300	*	1.12652e-49	1.48641e-48	-33.8619
chr1	7738901	7739400	*	3.55455e-52	5.0299e-51	-30.9918
chr1	7739001	7739500	*	1.09625e-69	2.42761e-68	-33.3929
chr1	7739101	7739600	*	1.59151e-64	3.12157e-63	-31.5881
chr1	7739801	7740300	*	2.0343e-18	7.93947e-18	-31.944
chr1	7741601	7742100	*	2.78926e-20	1.19392e-19	-42.7837
chr1	7741701	7742200	*	2.78926e-20	1.19392e-19	-42.7837
chr1	7754201	7754700	*	8.44469e-14	2.5775e-13	-36.7901
chr1	7761701	7762200	*	2.27645e-14	7.17055e-14	-33.0819
chr1	7811101	7811600	*	1.34311e-15	4.52209e-15	-35.6635
chr1	7811201	7811700	*	1.34311e-15	4.52209e-15	-35.6635
chr1	7811301	7811800	*	1.34311e-15	4.52209e-15	-35.6635
chr1	7811401	7811900	*	1.73856e-16	6.13747e-16	-32.0492
chr1	7814401	7814900	*	8.67131e-12	2.36052e-11	-37.0152
chr1	7999801	8000300	*	1.53344e-69	3.38484e-68	-71.7982
chr1	7999901	8000400	*	4.08901e-85	1.25803e-83	-70.7565
chr1	8000001	8000500	*	4.08901e-85	1.25803e-83	-70.7565
chr1	8000101	8000600	*	4.08901e-85	1.25803e-83	-70.7565
chr1	8000201	8000700	*	4.08901e-85	1.25803e-83	-70.7565
chr1	8002701	8003200	*	1.75268e-37	1.55051e-36	-35.9051
chr1	8002801	8003300	*	1.43814e-43	1.56539e-42	-36.7953
chr1	8002901	8003400	*	3.56203e-45	4.08426e-44	-40.3399
chr1	8003001	8003500	*	2.19557e-46	2.61586e-45	-42.2646
chr1	8003101	8003600	*	2.19557e-46	2.61586e-45	-42.2646
chr1	8070701	8071200	*	1.9306e-14	6.1045e-14	-34.6006
chr1	8070801	8071300	*	1.9306e-14	6.1045e-14	-34.6006
chr1	8070901	8071400	*	1.9306e-14	6.1045e-14	-34.6006
chr1	8075701	8076200	*	2.67723e-13	7.94599e-13	-33.0137
chr1	8075801	8076300	*	2.67723e-13	7.94599e-13	-33.0137
chr1	8075901	8076400	*	2.67723e-13	7.94599e-13	-33.0137
chr1	8156601	8157100	*	5.99678e-71	1.36723e-69	-38.3609
chr1	8156701	8157200	*	5.75662e-54	8.56799e-53	-37.4849
chr1	8156801	8157300	*	5.75662e-54	8.56799e-53	-37.4849
chr1	8156901	8157400	*	2.47434e-54	3.72209e-53	-42.9941
chr1	8157001	8157500	*	2.52453e-124	1.55592e-122	-47.578
chr1	8157101	8157600	*	8.82284e-96	3.32467e-94	-50.2574
chr1	8157201	8157700	*	2.876e-83	8.52316e-82	-51.8456
chr1	8157301	8157800	*	2.29849e-158	2.36539e-156	-53.3215
chr1	8157401	8157900	*	3.71867e-154	3.59428e-152	-54.5486
chr1	8157501	8158000	*	1.12313e-79	3.09057e-78	-55.8856
chr1	8157601	8158100	*	1.12313e-79	3.09057e-78	-55.8856
chr1	8157701	8158200	*	1.57784e-52	2.25508e-51	-36.0529
chr1	8176901	8177400	*	2.64536e-66	5.4175e-65	-34.0284
chr1	8206001	8206500	*	2.73723e-10	6.81666e-10	-38.5714
chr1	8242801	8243300	*	5.43857e-43	5.81376e-42	-31.549
chr1	8242901	8243400	*	4.20107e-33	3.14315e-32	-30.5512
chr1	8243001	8243500	*	5.83498e-27	3.39999e-26	-39.64
chr1	8243101	8243600	*	5.14871e-17	1.8689e-16	-38.2363
chr1	8255101	8255600	*	3.07584e-21	1.38032e-20	-43.1267
chr1	8273201	8273700	*	1.74953e-14	5.54476e-14	-33.9048
chr1	8273301	8273800	*	3.33297e-27	1.96197e-26	-35.8804
chr1	8284701	8285200	*	2.46309e-11	6.53093e-11	-30.7089
chr1	8284801	8285300	*	8.64563e-23	4.17749e-22	-37.8672
chr1	8284901	8285400	*	9.20489e-90	3.09976e-88	-52.1251
chr1	8285001	8285500	*	1.59535e-94	5.87324e-93	-44.7182
chr1	8285101	8285600	*	6.1833e-101	2.55765e-99	-47.8333
chr1	8285201	8285700	*	7.28582e-87	2.31955e-85	-48.7141
chr1	8285301	8285800	*	2.20461e-75	5.54653e-74	-48.6927
chr1	8285401	8285900	*	1.90191e-20	8.20671e-20	-34.2406
chr1	8327001	8327500	*	1.01715e-10	2.60019e-10	-34.8199
chr1	8327101	8327600	*	1.07658e-14	3.45184e-14	-32.157
chr1	8341501	8342000	*	3.25353e-24	1.67866e-23	-40.3471
chr1	8342701	8343200	*	9.87513e-41	9.789e-40	-52.7714
chr1	8342801	8343300	*	1.21813e-59	2.11361e-58	-42.9622
chr1	8342901	8343400	*	9.51885e-130	6.37122e-128	-47.6452
chr1	8343001	8343500	*	6.3899e-123	3.84517e-121	-41.6198
chr1	8343101	8343600	*	1.3468e-139	1.0428e-137	-37.453
chr1	8343201	8343700	*	2.01437e-142	1.62692e-140	-35.4218
chr1	8343301	8343800	*	3.84489e-167	4.46789e-165	-37.9623
chr1	8343401	8343900	*	1.81871e-93	6.56333e-92	-31.3727
chr1	8343501	8344000	*	1.18826e-119	6.79134e-118	-37.2498
chr1	8343601	8344100	*	6.87232e-130	4.60848e-128	-45.0311
chr1	8343701	8344200	*	1.94868e-135	1.41936e-133	-51.3943
chr1	8343801	8344300	*	5.55435e-92	1.95101e-90	-46.8167
chr1	8343901	8344400	*	4.08452e-95	1.51964e-93	-43.996
chr1	8344001	8344500	*	1.483e-81	4.24266e-80	-41.9861
chr1	8344101	8344600	*	7.37569e-69	1.60333e-67	-40.6898
chr1	8344201	8344700	*	6.68859e-50	8.88707e-49	-37.3726
chr1	8344301	8344800	*	3.81809e-65	7.60346e-64	-48.3888
chr1	8344401	8344900	*	3.36888e-60	5.9339e-59	-53.6332
chr1	8344501	8345000	*	7.56165e-63	1.42458e-61	-65.1015
chr1	8344601	8345100	*	2.84965e-51	3.93641e-50	-31.1712
chr1	8426201	8426700	*	7.15918e-41	7.13248e-40	-49.7624
chr1	8426301	8426800	*	7.15918e-41	7.13248e-40	-49.7624
chr1	8426401	8426900	*	7.15918e-41	7.13248e-40	-49.7624
chr1	8426501	8427000	*	7.15918e-41	7.13248e-40	-49.7624
chr1	8426601	8427100	*	7.15918e-41	7.13248e-40	-49.7624
chr1	8436801	8437300	*	2.51785e-85	7.78324e-84	-70.9767
chr1	8436901	8437400	*	2.51785e-85	7.78324e-84	-70.9767
chr1	8437001	8437500	*	3.76629e-63	7.14907e-62	-49.3598
chr1	8437101	8437600	*	4.31283e-63	8.17396e-62	-46.1136
chr1	8437201	8437700	*	4.08291e-65	8.12354e-64	-44.1636
chr1	8438401	8438900	*	6.52434e-39	6.07048e-38	-38.6241
chr1	8438501	8439000	*	1.59186e-40	1.56712e-39	-30.618
chr1	8438601	8439100	*	2.31465e-57	3.77867e-56	-31.8628
chr1	8532701	8533200	*	3.43347e-28	2.10794e-27	-39.3392
chr1	8532801	8533300	*	1.89076e-36	1.61009e-35	-39.0325
chr1	8532901	8533400	*	1.89076e-36	1.61009e-35	-39.0325
chr1	8533001	8533500	*	6.47955e-29	4.0993e-28	-48.8532
chr1	8533101	8533600	*	6.47955e-29	4.0993e-28	-48.8532
chr1	8536901	8537400	*	8.00601e-98	3.12661e-96	-77.4052
chr1	8537001	8537500	*	2.04648e-108	9.69032e-107	-66.4995
chr1	8537101	8537600	*	2.04648e-108	9.69032e-107	-66.4995
chr1	8537201	8537700	*	1.2112e-110	5.94869e-109	-59.6472
chr1	8537301	8537800	*	7.43632e-89	2.4606e-87	-56.1204
chr1	8537401	8537900	*	5.48712e-30	3.6271e-29	-38.6426
chr1	8659701	8660200	*	1.16116e-40	1.14799e-39	-37.4342
chr1	8659801	8660300	*	1.16116e-40	1.14799e-39	-37.4342
chr1	8680801	8681300	*	1.22044e-55	1.90094e-54	-35.4859
chr1	8680901	8681400	*	7.28142e-60	1.27131e-58	-57.6901
chr1	8681001	8681500	*	5.24396e-50	6.98828e-49	-36.3098
chr1	8681501	8682000	*	4.35567e-26	2.44132e-25	-31.182
chr1	8681601	8682100	*	2.18686e-17	8.09182e-17	-33.9212
chr1	8729301	8729800	*	3.65106e-25	1.96598e-24	-32.3096
chr1	8729601	8730100	*	1.90275e-29	1.22987e-28	-30.8541
chr1	8734801	8735300	*	1.43936e-16	5.10354e-16	-39.3897
chr1	8739001	8739500	*	2.95867e-35	2.41119e-34	-65.3474
chr1	8739101	8739600	*	6.35332e-67	1.32021e-65	-61.9454
chr1	8739201	8739700	*	6.35332e-67	1.32021e-65	-61.9454
chr1	8739301	8739800	*	8.81294e-74	2.14145e-72	-57.6399
chr1	8739401	8739900	*	8.81294e-74	2.14145e-72	-57.6399
chr1	8739501	8740000	*	9.4256e-47	1.13671e-45	-36.8008
chr1	8740001	8740500	*	8.34518e-20	3.48988e-19	-31.2116
chr1	8740601	8741100	*	4.58668e-79	1.24623e-77	-37.7347
chr1	8740701	8741200	*	1.37113e-107	6.39161e-106	-38.6744
chr1	8740801	8741300	*	2.05823e-112	1.04108e-110	-38.7511
chr1	8740901	8741400	*	5.2634e-101	2.18013e-99	-40.5652
chr1	8741001	8741500	*	6.31952e-78	1.67712e-76	-43.7223
chr1	8741101	8741600	*	2.01975e-67	4.24316e-66	-47.3145
chr1	8741201	8741700	*	7.99084e-36	6.65117e-35	-50.8425
chr1	8741301	8741800	*	2.83048e-30	1.89355e-29	-53.0061
chr1	8822701	8823200	*	5.48569e-09	1.26005e-08	-39.1983
chr1	8822801	8823300	*	5.48569e-09	1.26005e-08	-39.1983
chr1	8822901	8823400	*	1.96497e-23	9.77897e-23	-51.056
chr1	8823001	8823500	*	1.96497e-23	9.77897e-23	-51.056
chr1	8823101	8823600	*	1.96497e-23	9.77897e-23	-51.056
chr1	8896401	8896900	*	3.1553e-28	1.94009e-27	-32.4772
chr1	8905301	8905800	*	9.22213e-27	5.32571e-26	-36.1353
chr1	8940001	8940500	*	3.69777e-79	1.00631e-77	37.291
chr1	8940101	8940600	*	2.30114e-75	5.78704e-74	36.0746
chr1	8940201	8940700	*	1.16737e-81	3.34621e-80	35.4135
chr1	8940301	8940800	*	2.40074e-77	6.29614e-76	36.5303
chr1	8943301	8943800	*	8.1292e-08	1.73069e-07	-34.5976
chr1	8974001	8974500	*	5.75275e-46	6.76777e-45	-41.4986
chr1	9053801	9054300	*	8.77996e-13	2.53057e-12	-35.5538
chr1	9171701	9172200	*	9.96423e-44	1.09045e-42	-53.0664
chr1	9171801	9172300	*	2.13868e-54	3.2238e-53	-53.0328
chr1	9171901	9172400	*	2.13868e-54	3.2238e-53	-53.0328
chr1	9172001	9172500	*	1.78147e-63	3.40842e-62	-59.4431
chr1	9172101	9172600	*	1.78147e-63	3.40842e-62	-59.4431
chr1	9172801	9173300	*	1.12974e-55	1.76147e-54	-33.0752
chr1	9173201	9173700	*	1.22743e-36	1.05258e-35	-32.3711
chr1	9178501	9179000	*	1.13677e-14	3.64041e-14	-32.1011
chr1	9179501	9180000	*	4.02191e-52	5.68324e-51	-34.5123
chr1	9179601	9180100	*	7.07086e-77	1.83586e-75	-38.4254
chr1	9179701	9180200	*	7.07086e-77	1.83586e-75	-38.4254
chr1	9179801	9180300	*	7.07086e-77	1.83586e-75	-38.4254
chr1	9179901	9180400	*	7.07086e-77	1.83586e-75	-38.4254
chr1	9180001	9180500	*	1.067e-22	5.13501e-22	-46.7789
chr1	9181801	9182300	*	5.06003e-10	1.24007e-09	-33.6957
chr1	9182001	9182500	*	3.79534e-79	1.03257e-77	-31.7643
chr1	9182101	9182600	*	1.22752e-104	5.4272e-103	-35.1778
chr1	9182201	9182700	*	1.22752e-104	5.4272e-103	-35.1778
chr1	9182301	9182800	*	1.97447e-96	7.52171e-95	-35.3512
chr1	9188101	9188600	*	2.50041e-66	5.12368e-65	37.0384
chr1	9188201	9188700	*	5.4497e-68	1.15995e-66	40.489
chr1	9188301	9188800	*	1.43569e-33	1.09474e-32	40.7291
chr1	9222701	9223200	*	6.11127e-48	7.65569e-47	-30.3127
chr1	9222801	9223300	*	1.80529e-58	3.03554e-57	-38.7352
chr1	9223401	9223900	*	1.21222e-69	2.68193e-68	-38.4465
chr1	9223501	9224000	*	4.05735e-128	2.65129e-126	-47.924
chr1	9223601	9224100	*	2.15327e-143	1.76441e-141	-46.0316
chr1	9223701	9224200	*	2.62324e-185	3.92013e-183	-41.314
chr1	9223801	9224300	*	1.07189e-155	1.06105e-153	-39.1816
chr1	9223901	9224400	*	1.57522e-89	5.28144e-88	-33.0458
chr1	9224001	9224500	*	5.4131e-63	1.02339e-61	-31.8714
chr1	9224101	9224600	*	6.90573e-52	9.70095e-51	-32.4756
chr1	9239601	9240100	*	7.67887e-36	6.3953e-35	-38.9098
chr1	9239701	9240200	*	3.69377e-35	2.99928e-34	-36.4416
chr1	9239801	9240300	*	3.69377e-35	2.99928e-34	-36.4416
chr1	9239901	9240400	*	3.69377e-35	2.99928e-34	-36.4416
chr1	9240001	9240500	*	3.69377e-35	2.99928e-34	-36.4416
chr1	9243801	9244300	*	1.87419e-66	3.85215e-65	-47.282
chr1	9243901	9244400	*	1.18309e-94	4.36619e-93	-67.4813
chr1	9244001	9244500	*	1.87252e-76	4.8189e-75	-67.2695
chr1	9266301	9266800	*	7.02351e-33	5.20946e-32	-36.4324
chr1	9266401	9266900	*	6.9059e-33	5.12388e-32	-35.2205
chr1	9266501	9267000	*	3.07871e-37	2.69988e-36	-42.7507
chr1	9266601	9267100	*	3.07871e-37	2.69988e-36	-42.7507
chr1	9291501	9292000	*	3.09245e-34	2.42053e-33	-38.4276
chr1	9291601	9292100	*	2.10916e-43	2.28442e-42	-32.5417
chr1	9330801	9331300	*	6.47663e-12	1.776e-11	-43.2524
chr1	9330901	9331400	*	6.47663e-12	1.776e-11	-43.2524
chr1	9365101	9365600	*	1.42027e-29	9.22943e-29	-39.233
chr1	9365201	9365700	*	3.53585e-113	1.81122e-111	-53.692
chr1	9365301	9365800	*	1.55204e-165	1.76432e-163	-54.17
chr1	9365401	9365900	*	2.88207e-188	4.46688e-186	-54.5433
chr1	9365501	9366000	*	2.56089e-183	3.71741e-181	-51.3399
chr1	9365601	9366100	*	1.42104e-130	9.63135e-129	-38.3986
chr1	9379701	9380200	*	5.66463e-94	2.06462e-92	-37.1553
chr1	9379801	9380300	*	2.67836e-130	1.80605e-128	-52.7495
chr1	9379901	9380400	*	5.71808e-129	3.78549e-127	-43.6173
chr1	9380001	9380500	*	1.41102e-107	6.57367e-106	-40.0211
chr1	9380101	9380600	*	9.5374e-114	4.93532e-112	-33.1964
chr1	9423801	9424300	*	7.22814e-44	7.9484e-43	-34.6201
chr1	9447401	9447900	*	2.18033e-10	5.4627e-10	-30.3571
chr1	9447501	9448000	*	2.99472e-11	7.90175e-11	-31.0428
chr1	9447601	9448100	*	5.37578e-10	1.31543e-09	-30.0609
chr1	9447701	9448200	*	8.7788e-11	2.25276e-10	-36.001
chr1	9448901	9449400	*	1.3488e-21	6.15845e-21	-30.9815
chr1	9449001	9449500	*	4.12628e-21	1.84003e-20	-38.3679
chr1	9449101	9449600	*	5.01624e-13	1.46615e-12	-50.0744
chr1	9472301	9472800	*	2.62039e-11	6.93743e-11	-35.4358
chr1	9472601	9473100	*	2.50593e-33	1.89286e-32	-32.4746
chr1	9472701	9473200	*	4.94935e-35	3.99941e-34	-31.3238
chr1	9473801	9474300	*	5.05962e-108	2.37666e-106	-36.8172
chr1	9473901	9474400	*	3.61683e-119	2.05022e-117	-48.0349
chr1	9474001	9474500	*	2.99206e-119	1.6981e-117	-47.3689
chr1	9487001	9487500	*	4.06846e-23	1.9954e-22	-37.2873
chr1	9487101	9487600	*	3.14796e-18	1.21652e-17	-38.8568
chr1	9487201	9487700	*	3.33049e-58	5.56055e-57	-43.9975
chr1	9487301	9487800	*	3.69923e-53	5.38459e-52	-42.6967
chr1	9487401	9487900	*	1.47235e-51	2.05041e-50	-41.5274
chr1	9487501	9488000	*	4.16615e-42	4.3274e-41	-47.5635
chr1	9487601	9488100	*	2.06047e-43	2.23229e-42	-47.8322
chr1	9487901	9488400	*	7.48146e-15	2.41879e-14	-33.4722
chr1	9488001	9488500	*	1.06306e-35	8.80765e-35	-39.9289
chr1	9579901	9580400	*	5.80529e-09	1.33127e-08	-31.2067
chr1	9617401	9617900	*	8.6507e-10	2.08993e-09	-35.6468
chr1	9617501	9618000	*	8.6507e-10	2.08993e-09	-35.6468
chr1	9617601	9618100	*	8.6507e-10	2.08993e-09	-35.6468
chr1	9617701	9618200	*	8.6507e-10	2.08993e-09	-35.6468
chr1	9649801	9650300	*	8.76548e-20	3.66149e-19	-30.2485
chr1	9649901	9650400	*	6.32213e-44	6.96446e-43	-38.8629
chr1	9650001	9650500	*	4.13006e-45	4.72517e-44	-31.5356
chr1	9650101	9650600	*	2.11778e-75	5.32978e-74	-39.8607
chr1	9650201	9650700	*	2.11778e-75	5.32978e-74	-39.8607
chr1	9650301	9650800	*	1.95895e-147	1.70959e-145	-44.5421
chr1	9650401	9650900	*	6.25628e-150	5.68508e-148	-46.5842
chr1	9650501	9651000	*	6.9156e-205	1.31695e-202	-57.9408
chr1	9650601	9651100	*	2.10719e-202	3.87783e-200	-57.7242
chr1	9650701	9651200	*	1.32321e-230	3.46999e-228	-54.2295
chr1	9650801	9651300	*	1.48231e-135	1.08194e-133	-45.1548
chr1	9650901	9651400	*	1.942e-131	1.33257e-129	-45.1683
chr1	9651001	9651500	*	3.71784e-95	1.38453e-93	-37.5773
chr1	9651101	9651600	*	1.63675e-80	4.58456e-79	-30.8774
chr1	9685601	9686100	*	1.25741e-52	1.80257e-51	-55.2361
chr1	9685701	9686200	*	1.31116e-52	1.87847e-51	-45.5639
chr1	9685801	9686300	*	6.58276e-46	7.72977e-45	-42.7662
chr1	9687901	9688400	*	7.94365e-33	5.87872e-32	-39.4221
chr1	9688001	9688500	*	1.09667e-19	4.55874e-19	-37.3986
chr1	9688101	9688600	*	4.76997e-58	7.93339e-57	-50.0888
chr1	9688201	9688700	*	3.93104e-86	1.23437e-84	-42.8265
chr1	9688301	9688800	*	6.92534e-83	2.03702e-81	-38.5964
chr1	9688401	9688900	*	1.2256e-88	4.03654e-87	-34.5901
chr1	9688501	9689000	*	1.7587e-99	7.08406e-98	-33.7959
chr1	9690901	9691400	*	4.45724e-39	4.17278e-38	-30.4487
chr1	9691001	9691500	*	5.96784e-36	4.98992e-35	-31.2807
chr1	9716201	9716700	*	4.60055e-15	1.50451e-14	-30.839
chr1	9716301	9716800	*	6.56112e-29	4.15001e-28	-45.9397
chr1	9716401	9716900	*	6.56112e-29	4.15001e-28	-45.9397
chr1	9716701	9717200	*	3.79119e-38	3.43664e-37	-57.623
chr1	9716801	9717300	*	1.16084e-60	2.06924e-59	-55.8419
chr1	9716901	9717400	*	1.16084e-60	2.06924e-59	-55.8419
chr1	9717001	9717500	*	6.39877e-115	3.3806e-113	-47.9657
chr1	9717101	9717600	*	1.91458e-108	9.07454e-107	-46.9732
chr1	9717201	9717700	*	1.53053e-81	4.3778e-80	-44.1273
chr1	9717301	9717800	*	3.37487e-56	5.34142e-55	-41.701
chr1	9717401	9717900	*	3.37487e-56	5.34142e-55	-41.701
chr1	9748401	9748900	*	7.87778e-39	7.30874e-38	-33.5502
chr1	9748501	9749000	*	1.24342e-135	9.08646e-134	-48.3471
chr1	9748601	9749100	*	1.56808e-115	8.37284e-114	-46.3422
chr1	9748701	9749200	*	2.3529e-133	1.66063e-131	-38.7217
chr1	9748801	9749300	*	6.31268e-138	4.77101e-136	-35.3992
chr1	9748901	9749400	*	1.66006e-130	1.12372e-128	-34.6295
chr1	9773901	9774400	*	4.82516e-67	1.00523e-65	-58.1045
chr1	9774001	9774500	*	9.1272e-116	4.89238e-114	-60.1753
chr1	9774101	9774600	*	9.1272e-116	4.89238e-114	-60.1753
chr1	9774201	9774700	*	1.14767e-109	5.54524e-108	-52.9688
chr1	9774301	9774800	*	9.83747e-212	2.03579e-209	-55.1326
chr1	9774401	9774900	*	2.42516e-194	4.05172e-192	-57.4108
chr1	9774501	9775000	*	1.75282e-159	1.82976e-157	-57.6438
chr1	9774601	9775100	*	1.75282e-159	1.82976e-157	-57.6438
chr1	9774701	9775200	*	9.28721e-132	6.40415e-130	-56.4411
chr1	9774801	9775300	*	1.78859e-24	9.33513e-24	-34.813
chr1	9775701	9776200	*	7.92631e-127	5.07437e-125	-30.6481
chr1	9775801	9776300	*	8.02291e-85	2.45389e-83	-32.7933
chr1	9775901	9776400	*	5.66738e-111	2.80055e-109	-39.7838
chr1	9776001	9776500	*	9.20682e-94	3.34159e-92	-45.2214
chr1	9869401	9869900	*	6.38328e-26	3.55216e-25	-34.7041
chr1	9894401	9894900	*	4.95009e-80	1.37316e-78	-31.5228
chr1	9894501	9895000	*	6.99689e-85	2.1423e-83	-33.5417
chr1	9894601	9895100	*	6.99689e-85	2.1423e-83	-33.5417
chr1	9894701	9895200	*	4.21363e-88	1.37358e-86	-37.9676
chr1	9895401	9895900	*	1.08154e-24	5.70153e-24	-30.6454
chr1	9896201	9896700	*	3.39345e-57	5.51503e-56	-34.5437
chr1	9896301	9896800	*	3.62893e-144	3.01134e-142	-49.3426
chr1	9896401	9896900	*	2.94373e-160	3.11046e-158	-57.1717
chr1	9896501	9897000	*	1.76407e-119	1.00535e-117	-51.125
chr1	9896601	9897100	*	1.75792e-115	9.37842e-114	-43.6328
chr1	9896701	9897200	*	1.28462e-76	3.3177e-75	-34.8521
chr1	9942001	9942500	*	1.01606e-18	4.0246e-18	37.414
chr1	9952301	9952800	*	2.24807e-09	5.29227e-09	-30.4994
chr1	9953101	9953600	*	2.26051e-52	3.21646e-51	31.0615
chr1	9953201	9953700	*	3.26781e-53	4.76364e-52	34.0244
chr1	9953301	9953800	*	3.02792e-53	4.41787e-52	31.9126
chr1	10143901	10144400	*	5.35177e-23	2.61046e-22	-62.9032
chr1	10144001	10144500	*	5.35177e-23	2.61046e-22	-62.9032
chr1	10313501	10314000	*	2.64628e-20	1.13407e-19	-34.6713
chr1	10313601	10314100	*	2.14973e-35	1.76094e-34	-40.3134
chr1	10313701	10314200	*	2.14973e-35	1.76094e-34	-40.3134
chr1	10313801	10314300	*	3.17433e-40	3.09279e-39	-44.37
chr1	10313901	10314400	*	3.17433e-40	3.09279e-39	-44.37
chr1	10364501	10365000	*	1.8214e-100	7.47097e-99	-39.4442
chr1	10364601	10365100	*	6.25451e-85	1.91724e-83	-45.0085
chr1	10493001	10493500	*	2.8132e-88	9.19815e-87	-32.4576
chr1	10493101	10493600	*	1.73886e-109	8.38108e-108	-35.4923
chr1	10493201	10493700	*	7.84631e-61	1.40447e-59	-32.9582
chr1	10493301	10493800	*	6.20766e-123	3.73627e-121	-45.1297
chr1	10493401	10493900	*	2.73314e-105	1.22492e-103	-43.9649
chr1	10493501	10494000	*	8.31657e-130	5.57284e-128	-46.9212
chr1	10493601	10494100	*	1.1393e-149	1.03122e-147	-50.2329
chr1	10493701	10494200	*	8.60064e-152	8.05233e-150	-50.0015
chr1	10493801	10494300	*	4.47861e-75	1.11916e-73	-45.0873
chr1	10493901	10494400	*	4.21656e-83	1.24543e-81	-54.7276
chr1	10494001	10494500	*	1.03996e-41	1.06636e-40	-58.1953
chr1	10535901	10536400	*	1.82733e-26	1.04134e-25	-31.645
chr1	10536001	10536500	*	5.33387e-23	2.60197e-22	-33.0777
chr1	10549501	10550000	*	2.02805e-07	4.20346e-07	-35.4748
chr1	10555801	10556300	*	3.18621e-125	1.99094e-123	-36.846
chr1	10555901	10556400	*	6.28887e-112	3.15362e-110	-30.262
chr1	10575701	10576200	*	2.46626e-26	1.39786e-25	30.8182
chr1	10590201	10590700	*	1.84414e-109	8.88454e-108	31.4005
chr1	10590301	10590800	*	3.54015e-119	2.00723e-117	31.3861
chr1	10590401	10590900	*	7.46361e-127	4.78154e-125	33.0738
chr1	10590501	10591000	*	3.68167e-94	1.34618e-92	31.9972
chr1	10590601	10591100	*	2.39252e-87	7.68326e-86	32.2133
chr1	10615401	10615900	*	2.01169e-121	1.18337e-119	-65.077
chr1	10615501	10616000	*	2.01169e-121	1.18337e-119	-65.077
chr1	10654901	10655400	*	8.02419e-16	2.73423e-15	-59.4603
chr1	10655001	10655500	*	8.02419e-16	2.73423e-15	-59.4603
chr1	10707101	10707600	*	6.8041e-22	3.15142e-21	-53.2872
chr1	10745001	10745500	*	2.71584e-95	1.01376e-93	-39.5955
chr1	10745101	10745600	*	4.63986e-108	2.18106e-106	-43.7217
chr1	10745201	10745700	*	4.80088e-106	2.18052e-104	-40.886
chr1	10745301	10745800	*	3.01372e-106	1.37326e-104	-43.3801
chr1	10745401	10745900	*	1.39121e-100	5.71705e-99	-45.5927
chr1	10759901	10760400	*	1.75266e-20	7.57604e-20	-30.0722
chr1	10763901	10764400	*	1.813e-16	6.39372e-16	-31.2789
chr1	10778301	10778800	*	2.73391e-14	8.57358e-14	-37.1884
chr1	10778401	10778900	*	4.15541e-56	6.55755e-55	-41.0085
chr1	10778501	10779000	*	4.15541e-56	6.55755e-55	-41.0085
chr1	10778601	10779100	*	4.15541e-56	6.55755e-55	-41.0085
chr1	10778701	10779200	*	2.37075e-56	3.76694e-55	-40.9069
chr1	10778801	10779300	*	1.66524e-51	2.31517e-50	-43.2886
chr1	10779001	10779500	*	2.4803e-26	1.40567e-25	-42.1642
chr1	10781001	10781500	*	2.7912e-84	8.44565e-83	-38.4091
chr1	10781101	10781600	*	8.71232e-57	1.40047e-55	-33.3738
chr1	10781201	10781700	*	1.14888e-69	2.54304e-68	-36.3572
chr1	10783601	10784100	*	8.01545e-59	1.36055e-57	-33.3851
chr1	10783701	10784200	*	6.379e-41	6.36707e-40	-30.4169
chr1	10784601	10785100	*	3.38824e-20	1.44458e-19	-41.0034
chr1	10784701	10785200	*	3.94752e-18	1.51789e-17	-36.1995
chr1	10787301	10787800	*	3.60541e-30	2.40156e-29	-33.6605
chr1	10793801	10794300	*	3.15865e-21	1.41665e-20	-43.951
chr1	10793901	10794400	*	1.61706e-26	9.23786e-26	-47.407
chr1	10794001	10794500	*	1.61706e-26	9.23786e-26	-47.407
chr1	10794101	10794600	*	3.96009e-22	1.85461e-21	-52.3185
chr1	10794201	10794700	*	1.87672e-18	7.33616e-18	-53.7662
chr1	10795501	10796000	*	2.48876e-45	2.86731e-44	-30.4739
chr1	10795601	10796100	*	2.32746e-61	4.22211e-60	-38.0455
chr1	10795701	10796200	*	9.48628e-80	2.61418e-78	-42.7602
chr1	10805501	10806000	*	5.48281e-77	1.4271e-75	-40.2293
chr1	10805601	10806100	*	8.42321e-74	2.04793e-72	-30.8535
chr1	10813901	10814400	*	2.8689e-14	8.98704e-14	-33.8384
chr1	10814001	10814500	*	2.8689e-14	8.98704e-14	-33.8384
chr1	10819101	10819600	*	1.03678e-118	5.83291e-117	-37.5737
chr1	10819201	10819700	*	1.05126e-73	2.55045e-72	-31.5992
chr1	10819401	10819900	*	3.25009e-100	1.32752e-98	-37.252
chr1	10819501	10820000	*	1.45543e-71	3.36373e-70	-33.5645
chr1	10821201	10821700	*	3.54721e-58	5.9186e-57	-43.7274
chr1	10821301	10821800	*	3.41292e-75	8.54973e-74	-44.6769
chr1	10821401	10821900	*	4.30627e-162	4.67745e-160	-47.5151
chr1	10821501	10822000	*	3.46632e-147	3.01615e-145	-42.8721
chr1	10821601	10822100	*	7.3683e-111	3.63207e-109	-35.9403
chr1	10821701	10822200	*	6.33118e-111	3.12398e-109	-34.8826
chr1	10821801	10822300	*	7.38002e-96	2.78499e-94	-31.393
chr1	10831501	10832000	*	1.47191e-28	9.17577e-28	-58.4488
chr1	10832201	10832700	*	1.34784e-10	3.42019e-10	-45.7327
chr1	10832301	10832800	*	1.13279e-19	4.70597e-19	-42.8128
chr1	10832401	10832900	*	2.99841e-16	1.0453e-15	-30.927
chr1	10832501	10833000	*	4.79005e-20	2.02757e-19	-30.5101
chr1	10835701	10836200	*	4.556e-62	8.41658e-61	-30.8275
chr1	10841501	10842000	*	3.13149e-42	3.26627e-41	-41.8081
chr1	10874801	10875300	*	1.88812e-57	3.09052e-56	-30.8829
chr1	10938001	10938500	*	2.9027e-17	1.06731e-16	-45.7892
chr1	10938101	10938600	*	3.72285e-20	1.58418e-19	-33.7859
chr1	10938201	10938700	*	3.72285e-20	1.58418e-19	-33.7859
chr1	10938301	10938800	*	3.72285e-20	1.58418e-19	-33.7859
chr1	10938401	10938900	*	2.53829e-18	9.85603e-18	-32.2026
chr1	10962501	10963000	*	1.8755e-08	4.16276e-08	-33.4615
chr1	10971501	10972000	*	2.07438e-19	8.50551e-19	-39.2855
chr1	10971601	10972100	*	2.56e-22	1.21006e-21	-54.3792
chr1	10994001	10994500	*	8.02383e-22	3.70347e-21	-31.7073
chr1	10994101	10994600	*	6.17331e-28	3.75061e-27	-32.5267
chr1	10994201	10994700	*	8.85704e-36	7.36012e-35	-31.0945
chr1	10994301	10994800	*	1.72787e-44	1.93776e-43	-35.5982
chr1	10994401	10994900	*	2.2779e-34	1.79247e-33	-35.0605
chr1	11027801	11028300	*	3.83391e-22	1.79677e-21	-36.271
chr1	11027901	11028400	*	3.83391e-22	1.79677e-21	-36.271
chr1	11028001	11028500	*	6.87832e-104	3.00184e-102	-51.9352
chr1	11028101	11028600	*	7.88311e-225	1.92405e-222	-52.1813
chr1	11028201	11028700	*	6.06574e-270	2.57019e-267	-51.3282
chr1	11028301	11028800	*	0	0	-53.9029
chr1	11028401	11028900	*	0	0	-53.8868
chr1	11028501	11029000	*	0	0	-50.9494
chr1	11028601	11029100	*	2.60234e-226	6.45744e-224	-46.3654
chr1	11028701	11029200	*	1.62353e-195	2.7523e-193	-45.9857
chr1	11028801	11029300	*	7.00258e-94	2.54746e-92	-38.562
chr1	11029101	11029600	*	8.83306e-16	3.00314e-15	-35.2083
chr1	11084801	11085300	*	9.91654e-93	3.53336e-91	-65.5754
chr1	11084901	11085400	*	1.70272e-97	6.61195e-96	-62.1677
chr1	11085001	11085500	*	1.70272e-97	6.61195e-96	-62.1677
chr1	11085101	11085600	*	4.74724e-76	1.2117e-74	-58.9359
chr1	11085201	11085700	*	4.74724e-76	1.2117e-74	-58.9359
chr1	11105001	11105500	*	3.98783e-37	3.48226e-36	-36.9211
chr1	11105101	11105600	*	4.13917e-108	1.94772e-106	-43.9388
chr1	11105201	11105700	*	6.56017e-114	3.40473e-112	-42.6418
chr1	11105301	11105800	*	5.7992e-100	2.35978e-98	-32.7701
chr1	11118301	11118800	*	7.63208e-58	1.26223e-56	-59.3883
chr1	11118401	11118900	*	4.0461e-145	3.40945e-143	-55.14
chr1	11118501	11119000	*	4.68396e-151	4.32682e-149	-55.4269
chr1	11118601	11119100	*	4.09033e-150	3.73043e-148	-54.9563
chr1	11118701	11119200	*	1.00447e-112	5.10645e-111	-50.2049
chr1	11118801	11119300	*	3.3398e-59	5.72775e-58	-36.8779
chr1	11121801	11122300	*	1.55633e-33	1.18514e-32	-34.8728
chr1	11121901	11122400	*	5.56769e-40	5.37901e-39	-42.2952
chr1	11122001	11122500	*	2.67891e-45	3.0833e-44	-44.0208
chr1	11122101	11122600	*	5.28641e-43	5.65362e-42	-38.8365
chr1	11122201	11122700	*	5.28641e-43	5.65362e-42	-38.8365
chr1	11122301	11122800	*	2.8876e-21	1.29761e-20	-32.6749
chr1	11122401	11122900	*	2.8876e-21	1.29761e-20	-32.6749
chr1	11122701	11123200	*	6.42444e-45	7.30667e-44	-48.8547
chr1	11122801	11123300	*	1.14512e-57	1.88476e-56	-50.1123
chr1	11122901	11123400	*	1.14512e-57	1.88476e-56	-50.1123
chr1	11123001	11123500	*	1.14512e-57	1.88476e-56	-50.1123
chr1	11123101	11123600	*	1.14512e-57	1.88476e-56	-50.1123
chr1	11129201	11129700	*	5.25158e-101	2.17531e-99	-35.3944
chr1	11129301	11129800	*	3.78411e-160	3.99128e-158	-44.0575
chr1	11129401	11129900	*	1.56423e-156	1.56673e-154	-45.9018
chr1	11129501	11130000	*	6.57285e-168	7.72716e-166	-54.1726
chr1	11129601	11130100	*	1.0803e-129	7.22495e-128	-53.8881
chr1	11129701	11130200	*	2.7607e-62	5.1277e-61	-51.1741
chr1	11203601	11204100	*	3.13298e-22	1.47468e-21	-70.045
chr1	11203701	11204200	*	2.06073e-29	1.33011e-28	-57.1988
chr1	11203801	11204300	*	2.06073e-29	1.33011e-28	-57.1988
chr1	11203901	11204400	*	2.06073e-29	1.33011e-28	-57.1988
chr1	11204001	11204500	*	2.06073e-29	1.33011e-28	-57.1988
chr1	11204101	11204600	*	5.06834e-11	1.31922e-10	-44.8823
chr1	11383501	11384000	*	5.24421e-12	1.4454e-11	-38.3205
chr1	11383601	11384100	*	5.24421e-12	1.4454e-11	-38.3205
chr1	11383701	11384200	*	1.02803e-37	9.17427e-37	-53.5982
chr1	11507801	11508300	*	3.46935e-21	1.55295e-20	-36.1722
chr1	11541101	11541600	*	8.55024e-35	6.84286e-34	-35.0478
chr1	11541201	11541700	*	1.52091e-36	1.29964e-35	-41.2824
chr1	11541301	11541800	*	1.52091e-36	1.29964e-35	-41.2824
chr1	11613401	11613900	*	8.15294e-14	2.49072e-13	-30.7273
chr1	11613501	11614000	*	8.15294e-14	2.49072e-13	-30.7273
chr1	11713801	11714300	*	6.11591e-64	1.18283e-62	-30.3748
chr1	11713901	11714400	*	1.64627e-75	4.15328e-74	-34.118
chr1	11730701	11731200	*	4.36788e-11	1.14143e-10	-39.8623
chr1	11791801	11792300	*	1.22788e-69	2.71608e-68	31.5519
chr1	11791901	11792400	*	1.74511e-58	2.93557e-57	32.3875
chr1	11792001	11792500	*	4.97861e-55	7.62967e-54	32.0118
chr1	11805801	11806300	*	2.82796e-103	1.22006e-101	-30.5499
chr1	11805901	11806400	*	2.06629e-162	2.25271e-160	-38.8495
chr1	11806001	11806500	*	5.90197e-203	1.09486e-200	-52.1495
chr1	11806101	11806600	*	1.50726e-236	4.25518e-234	-64.8452
chr1	11806201	11806700	*	1.50726e-236	4.25518e-234	-64.8452
chr1	11806301	11806800	*	2.17002e-128	1.42418e-126	-58.9664
chr1	11806401	11806900	*	4.22092e-70	9.43658e-69	-47.8343
chr1	11806501	11807000	*	8.36317e-70	1.85685e-68	-39.9638
chr1	11831201	11831700	*	3.05985e-08	6.6983e-08	-30.1875
chr1	11902501	11903000	*	3.54525e-77	9.26469e-76	33.7874
chr1	11902601	11903100	*	1.99794e-108	9.46352e-107	36.0566
chr1	11902701	11903200	*	2.57817e-72	6.06697e-71	31.5819
chr1	11902801	11903300	*	9.5519e-62	1.75007e-60	32.692
chr1	11902901	11903400	*	9.5519e-62	1.75007e-60	32.692
chr1	11911001	11911500	*	8.96488e-44	9.82706e-43	-34.5545
chr1	11911101	11911600	*	1.78294e-67	3.74961e-66	-38.1792
chr1	11911201	11911700	*	1.78294e-67	3.74961e-66	-38.1792
chr1	11911301	11911800	*	1.78294e-67	3.74961e-66	-38.1792
chr1	11911401	11911900	*	7.90941e-101	3.26566e-99	-53.9996
chr1	11911501	11912000	*	1.32571e-28	8.28038e-28	-53.5503
chr1	11983001	11983500	*	2.67733e-192	4.35974e-190	-38.8594
chr1	11983101	11983600	*	5.49153965352546e-320	4.04618864967162e-317	-55.9529
chr1	11983201	11983700	*	0	0	-64.215
chr1	11983301	11983800	*	0	0	-64.4304
chr1	11983401	11983900	*	0	0	-65.4131
chr1	11983501	11984000	*	1.71489e-215	3.73201e-213	-61.4388
chr1	11983601	11984100	*	3.1904e-138	2.42339e-136	-53.0589
chr1	11983701	11984200	*	1.00449e-93	3.64319e-92	-46.855
chr1	11983801	11984300	*	2.60625e-39	2.46051e-38	-31.0998
chr1	11983901	11984400	*	1.20352e-44	1.35618e-43	-38.9886
chr1	11984001	11984500	*	4.72786e-35	3.82335e-34	-37.7931
chr1	11984101	11984600	*	1.94582e-19	7.98832e-19	-36.7424
chr1	11984401	11984900	*	4.09874e-102	1.73025e-100	-39.333
chr1	11984501	11985000	*	4.09874e-102	1.73025e-100	-39.333
chr1	11984601	11985100	*	2.23564e-165	2.53432e-163	-44.7731
chr1	11984701	11985200	*	1.21837e-264	4.84495e-262	-48.0335
chr1	11984801	11985300	*	6.89743e-254	2.40333e-251	-46.1001
chr1	11984901	11985400	*	5.80263e-259	2.15457e-256	-51.0316
chr1	11985001	11985500	*	1.7341e-235	4.83868e-233	-43.5286
chr1	11985101	11985600	*	1.22771e-186	1.86426e-184	-41.0152
chr1	11985201	11985700	*	1.27281e-98	5.05089e-97	-34.8589
chr1	11985301	11985800	*	7.46323e-79	2.01857e-77	-34.2239
chr1	12049501	12050000	*	3.10021e-23	1.52846e-22	-31.6188
chr1	12049701	12050200	*	5.2072e-39	4.86239e-38	-30.1177
chr1	12049801	12050300	*	7.81071e-86	2.43972e-84	-42.4139
chr1	12049901	12050400	*	4.51988e-75	1.12937e-73	-39.3251
chr1	12050001	12050500	*	4.21812e-69	9.21974e-68	-47.7235
chr1	12050101	12050600	*	2.69529e-86	8.48852e-85	-64.6644
chr1	12050201	12050700	*	3.85467e-60	6.77941e-59	-64.4777
chr1	12091401	12091900	*	3.39055e-53	4.94029e-52	-31.7641
chr1	12108001	12108500	*	9.86436e-14	2.9998e-13	-37.4599
chr1	12124301	12124800	*	2.52423e-59	4.34463e-58	-30.9721
chr1	12124401	12124900	*	4.26746e-58	7.10554e-57	-33.0046
chr1	12148901	12149400	*	2.49934e-17	9.21967e-17	34.5348
chr1	12184801	12185300	*	4.51038e-14	1.39752e-13	-42.5
chr1	12184901	12185400	*	2.5071e-76	6.4379e-75	-43.0419
chr1	12185001	12185500	*	7.19004e-75	1.78839e-73	-36.7959
chr1	12185101	12185600	*	1.48357e-85	4.60761e-84	-37.4581
chr1	12185201	12185700	*	2.25396e-82	6.56059e-81	-33.4993
chr1	12185301	12185800	*	8.10515e-83	2.3806e-81	-32.2391
chr1	12186201	12186700	*	6.04858e-22	2.80919e-21	-45.4658
chr1	12228001	12228500	*	4.54004e-35	3.67403e-34	-36.1293
chr1	12229801	12230300	*	7.31744e-26	4.06192e-25	-40.8341
chr1	12229901	12230400	*	7.31744e-26	4.06192e-25	-40.8341
chr1	12230001	12230500	*	7.31744e-26	4.06192e-25	-40.8341
chr1	12230601	12231100	*	2.69948e-30	1.80738e-29	-31.4689
chr1	12231401	12231900	*	7.70573e-97	2.95684e-95	-36.828
chr1	12231501	12232000	*	1.36363e-124	8.44369e-123	-46.8894
chr1	12231601	12232100	*	5.1252e-176	6.7352e-174	-63.2372
chr1	12231701	12232200	*	1.12983e-133	8.01452e-132	-62.342
chr1	12231801	12232300	*	2.95855e-106	1.34838e-104	-55.6385
chr1	12231901	12232400	*	6.02926e-83	1.77478e-81	-50.6353
chr1	12232001	12232500	*	1.4565e-121	8.58887e-120	-53.1627
chr1	12232101	12232600	*	5.80018e-135	4.19841e-133	-47.0059
chr1	12232201	12232700	*	1.6827e-129	1.122e-127	-46.8927
chr1	12232301	12232800	*	1.30501e-104	5.76654e-103	-47.8156
chr1	12232401	12232900	*	3.00981e-72	7.07353e-71	-46.3347
chr1	12233001	12233500	*	1.0415e-33	7.9862e-33	-38.429
chr1	12233101	12233600	*	1.0415e-33	7.9862e-33	-38.429
chr1	12237601	12238100	*	1.33206e-75	3.36634e-74	-45.0509
chr1	12237701	12238200	*	2.41196e-209	4.84152e-207	-54.8453
chr1	12237801	12238300	*	2.8635e-208	5.67241e-206	-52.8764
chr1	12237901	12238400	*	1.06499e-198	1.87935e-196	-44.4996
chr1	12238001	12238500	*	1.66164e-244	5.1548e-242	-47.6842
chr1	12238101	12238600	*	1.43481e-243	4.39777e-241	-48.0638
chr1	12238201	12238700	*	6.61614e-144	5.46281e-142	-43.4674
chr1	12238301	12238800	*	8.49118e-208	1.66996e-205	-47.2958
chr1	12238401	12238900	*	1.37608e-198	2.4236e-196	-53.4754
chr1	12238501	12239000	*	4.53496e-172	5.64794e-170	-52.0333
chr1	12238601	12239100	*	1.36306e-171	1.68812e-169	-48.0519
chr1	12238701	12239200	*	6.88216e-180	9.53163e-178	-42.7705
chr1	12238801	12239300	*	4.90205e-121	2.86615e-119	-32.457
chr1	12242601	12243100	*	1.08891e-20	4.75454e-20	-51.5908
chr1	12261501	12262000	*	4.20852e-45	4.81316e-44	-51.3407
chr1	12261601	12262100	*	1.4029e-57	2.30392e-56	-45.4768
chr1	12261701	12262200	*	1.4029e-57	2.30392e-56	-45.4768
chr1	12261801	12262300	*	1.4029e-57	2.30392e-56	-45.4768
chr1	12261901	12262400	*	1.80457e-42	1.89706e-41	-46.1291
chr1	12262001	12262500	*	8.99917e-17	3.22446e-16	-37.6709
chr1	12357701	12358200	*	5.86964e-15	1.90868e-14	-38.6711
chr1	12357801	12358300	*	5.86964e-15	1.90868e-14	-38.6711
chr1	12357901	12358400	*	5.86964e-15	1.90868e-14	-38.6711
chr1	12373801	12374300	*	5.70943e-45	6.50341e-44	-57.8214
chr1	12477001	12477500	*	4.14559e-74	1.01452e-72	-66.14
chr1	12477101	12477600	*	4.14559e-74	1.01452e-72	-66.14
chr1	12477201	12477700	*	1.3415e-96	5.12655e-95	-61.5848
chr1	12477301	12477800	*	2.90072e-151	2.69032e-149	-53.9109
chr1	12477401	12477900	*	3.5448e-163	3.90624e-161	-53.4946
chr1	12477501	12478000	*	7.88543e-90	2.65794e-88	-38.4977
chr1	12477601	12478100	*	2.22079e-89	7.42604e-88	-38.1175
chr1	12477701	12478200	*	1.22942e-65	2.47791e-64	-34.7425
chr1	12521301	12521800	*	1.21949e-64	2.3988e-63	-46.35
chr1	12521401	12521900	*	4.58387e-64	8.89439e-63	-38.7287
chr1	12521501	12522000	*	5.73125e-82	1.65371e-80	-54.8887
chr1	12521601	12522100	*	5.73125e-82	1.65371e-80	-54.8887
chr1	12609601	12610100	*	1.27807e-37	1.13655e-36	-41.4889
chr1	12613301	12613800	*	4.91981e-41	4.93023e-40	-32.8263
chr1	12613401	12613900	*	3.62863e-29	2.31803e-28	-33.1956
chr1	12632501	12633000	*	7.32424e-09	1.66903e-08	-45.5357
chr1	12632601	12633100	*	7.32424e-09	1.66903e-08	-45.5357
chr1	12632801	12633300	*	2.41292e-22	1.14202e-21	-32.9387
chr1	12632901	12633400	*	1.55498e-22	7.42699e-22	-32.5168
chr1	12633001	12633500	*	1.0009e-17	3.76995e-17	-30.4359
chr1	12633101	12633600	*	1.0009e-17	3.76995e-17	-30.4359
chr1	12633201	12633700	*	8.53474e-13	2.46172e-12	-41.7858
chr1	12662001	12662500	*	2.46875e-39	2.33256e-38	-33.3229
chr1	12662101	12662600	*	1.95853e-30	1.31855e-29	-32.5866
chr1	12662201	12662700	*	1.0613e-27	6.38578e-27	-41.1983
chr1	12662301	12662800	*	2.10765e-23	1.04737e-22	-30.8034
chr1	12668301	12668800	*	3.99388e-53	5.80781e-52	-48.3932
chr1	12668401	12668900	*	3.99388e-53	5.80781e-52	-48.3932
chr1	12668501	12669000	*	3.99388e-53	5.80781e-52	-48.3932
chr1	12668601	12669100	*	5.81144e-85	1.78254e-83	-51.0443
chr1	12668701	12669200	*	3.8884e-83	1.14928e-81	-55.5771
chr1	12668801	12669300	*	2.66404e-39	2.51437e-38	-39.0999
chr1	12683001	12683500	*	4.9014e-35	3.96154e-34	-37.9709
chr1	12683101	12683600	*	6.10467e-72	1.42284e-70	-49.1827
chr1	12683201	12683700	*	3.26273e-70	7.31369e-69	-46.3576
chr1	12683301	12683800	*	1.5996e-62	2.98797e-61	-49.8429
chr1	12683401	12683900	*	5.00984e-81	1.41706e-79	-66.5499
chr1	12683501	12684000	*	1.075e-40	1.06405e-39	-63.8394
chr1	12851701	12852200	*	8.25779e-11	2.12239e-10	-32.0176
chr1	12945701	12946200	*	1.2704e-10	3.22857e-10	-32.0239
chr1	12945801	12946300	*	1.2704e-10	3.22857e-10	-32.0239
chr1	12945901	12946400	*	3.03963e-10	7.54885e-10	-31.6017
chr1	13215001	13215500	*	2.06577e-20	8.89976e-20	-35.2697
chr1	13215101	13215600	*	2.06577e-20	8.89976e-20	-35.2697
chr1	13215201	13215700	*	2.06577e-20	8.89976e-20	-35.2697
chr1	13215301	13215800	*	2.06577e-20	8.89976e-20	-35.2697
chr1	13813401	13813900	*	2.35618e-13	7.01638e-13	43.1579
chr1	13907301	13907800	*	1.22232e-13	3.69729e-13	-43.2758
chr1	13907401	13907900	*	1.22232e-13	3.69729e-13	-43.2758
chr1	13907501	13908000	*	1.22232e-13	3.69729e-13	-43.2758
chr1	13907601	13908100	*	1.59637e-11	4.27939e-11	-35.3367
chr1	13911401	13911900	*	9.36329e-18	3.53181e-17	-51.5508
chr1	13911601	13912100	*	2.92972e-45	3.36755e-44	-30.3899
chr1	13926201	13926700	*	7.55145e-19	3.0107e-18	-30.3495
chr1	13992101	13992600	*	2.95157e-48	3.73453e-47	-50.2122
chr1	13992201	13992700	*	1.36208e-65	2.74232e-64	-48.838
chr1	13992301	13992800	*	8.40913e-90	2.83349e-88	-53.7905
chr1	13992401	13992900	*	5.15243e-87	1.64382e-85	-50.4202
chr1	13992501	13993000	*	5.15243e-87	1.64382e-85	-50.4202
chr1	13992601	13993100	*	1.13111e-37	1.0078e-36	-49.7332
chr1	14031501	14032000	*	1.60445e-73	3.87456e-72	-64.7903
chr1	14031601	14032100	*	5.15492e-111	2.54892e-109	-54.0313
chr1	14031701	14032200	*	3.58122e-107	1.65772e-105	-43.0114
chr1	14031801	14032300	*	4.71265e-108	2.21483e-106	-43.0734
chr1	14031901	14032400	*	4.71265e-108	2.21483e-106	-43.0734
chr1	14032001	14032500	*	3.55277e-46	4.20658e-45	-31.7888
chr1	14034601	14035100	*	2.1477e-144	1.78925e-142	-49.9597
chr1	14034701	14035200	*	8.58408e-183	1.23662e-180	-53.4184
chr1	14034801	14035300	*	6.58018e-185	9.78359e-183	-52.0508
chr1	14034901	14035400	*	2.80096e-175	3.6434e-173	-49.4355
chr1	14035001	14035500	*	2.2358e-184	3.29883e-182	-49.5879
chr1	14035101	14035600	*	7.49924e-65	1.48333e-63	-42.4405
chr1	14035201	14035700	*	3.80686e-38	3.45059e-37	-35.8272
chr1	14035301	14035800	*	3.66202e-24	1.88491e-23	-37.045
chr1	14039601	14040100	*	4.57991e-09	1.05727e-08	-46.0209
chr1	14039701	14040200	*	6.13317e-17	2.21747e-16	-45.7143
chr1	14039801	14040300	*	2.9661e-17	1.09013e-16	-44.9183
chr1	14039901	14040400	*	2.9661e-17	1.09013e-16	-44.9183
chr1	14040001	14040500	*	2.9661e-17	1.09013e-16	-44.9183
chr1	14055801	14056300	*	2.19161e-64	4.28461e-63	-59.6108
chr1	14055901	14056400	*	1.17341e-70	2.65632e-69	-52.5418
chr1	14056001	14056500	*	6.10826e-69	1.33022e-67	-49.072
chr1	14056101	14056600	*	6.10826e-69	1.33022e-67	-49.072
chr1	14056201	14056700	*	4.21759e-61	7.60071e-60	-35.1438
chr1	14077101	14077600	*	6.59197e-17	2.37924e-16	-49.8484
chr1	14077801	14078300	*	6.80558e-82	1.96e-80	-61.3578
chr1	14077901	14078400	*	1.28355e-119	7.33275e-118	-58.6915
chr1	14078001	14078500	*	1.28355e-119	7.33275e-118	-58.6915
chr1	14078101	14078600	*	5.49019e-104	2.40022e-102	-35.1643
chr1	14078201	14078700	*	3.07826e-80	8.5759e-79	-32.1406
chr1	14087101	14087600	*	3.84026e-33	2.87798e-32	-36.6989
chr1	14087201	14087700	*	1.32041e-91	4.60612e-90	-50.1879
chr1	14087301	14087800	*	1.32041e-91	4.60612e-90	-50.1879
chr1	14087401	14087900	*	1.98686e-90	6.76844e-89	-50.1956
chr1	14087501	14088000	*	7.17628e-101	2.96432e-99	-59.8314
chr1	14087601	14088100	*	6.18046e-73	1.47397e-71	-71.7851
chr1	14095401	14095900	*	2.52622e-51	3.49443e-50	-32.5714
chr1	14095501	14096000	*	3.36032e-61	6.07271e-60	-35.1114
chr1	14095601	14096100	*	1.57922e-66	3.25178e-65	-35.7741
chr1	14095701	14096200	*	1.99803e-52	2.84746e-51	-43.6514
chr1	14095801	14096300	*	6.96848e-47	8.43759e-46	-48.7601
chr1	14119501	14120000	*	1.35431e-53	1.99492e-52	-54.0048
chr1	14119601	14120100	*	1.35431e-53	1.99492e-52	-54.0048
chr1	14119701	14120200	*	7.95212e-94	2.89013e-92	-57.5388
chr1	14119801	14120300	*	1.86751e-93	6.73777e-92	-54.8295
chr1	14119901	14120400	*	7.70192e-91	2.64774e-89	-53.8305
chr1	14120001	14120500	*	7.6157e-53	1.09877e-51	-51.9243
chr1	14120101	14120600	*	7.6157e-53	1.09877e-51	-51.9243
chr1	14120201	14120700	*	2.96465e-20	1.26728e-19	-46.086
chr1	14120301	14120800	*	1.28874e-15	4.34305e-15	-46.5478
chr1	14127101	14127600	*	1.14443e-24	6.02579e-24	-35.74
chr1	14221301	14221800	*	8.96763e-15	2.88726e-14	-30.9259
chr1	14466801	14467300	*	3.73153e-12	1.03742e-11	-37.9389
chr1	14467901	14468400	*	3.23041e-64	6.29141e-63	-31.5766
chr1	14468001	14468500	*	3.50001e-86	1.09999e-84	-47.8249
chr1	14468101	14468600	*	2.15731e-78	5.77789e-77	-45.1987
chr1	14468201	14468700	*	9.60465e-42	9.86072e-41	-47.7918
chr1	14608701	14609200	*	3.02481e-15	9.99271e-15	-38.383
chr1	14608801	14609300	*	3.02481e-15	9.99271e-15	-38.383
chr1	14689201	14689700	*	8.85646e-17	3.17439e-16	-38.7352
chr1	14690101	14690600	*	2.73497e-26	1.54699e-25	-49.5182
chr1	14693201	14693700	*	2.41404e-15	8.01796e-15	-38.2807
chr1	14694601	14695100	*	5.77439e-39	5.38274e-38	-30.748
chr1	14694701	14695200	*	2.3459e-29	1.51039e-28	-39.6452
chr1	14694801	14695300	*	1.75867e-20	7.60184e-20	-44.2015
chr1	14760701	14761200	*	2.81691e-30	1.88458e-29	-56.6537
chr1	14760801	14761300	*	2.33286e-16	8.17972e-16	-34.6264
chr1	14824301	14824800	*	5.95934e-91	2.05336e-89	-34.6103
chr1	14824401	14824900	*	5.95934e-91	2.05336e-89	-34.6103
chr1	14824501	14825000	*	6.17544e-73	1.4728e-71	-35.3818
chr1	14824601	14825100	*	1.68774e-68	3.63728e-67	-44.7265
chr1	14824701	14825200	*	8.23758e-45	9.33299e-44	-43.1529
chr1	14843301	14843800	*	3.5111e-18	1.35343e-17	-33.304
chr1	14843401	14843900	*	3.5111e-18	1.35343e-17	-33.304
chr1	14843501	14844000	*	1.52887e-44	1.71764e-43	-40.8599
chr1	14843601	14844100	*	2.68275e-58	4.49159e-57	-40.7716
chr1	14843701	14844200	*	1.21686e-76	3.1441e-75	-42.1442
chr1	14843801	14844300	*	8.74439e-66	1.76899e-64	-45.0299
chr1	14843901	14844400	*	8.74439e-66	1.76899e-64	-45.0299
chr1	14844001	14844500	*	7.66221e-40	7.36698e-39	-43.3778
chr1	14844101	14844600	*	2.7548e-26	1.55801e-25	-45.4727
chr1	14846901	14847400	*	7.0051e-29	4.42563e-28	-43.6453
chr1	14847001	14847500	*	7.0051e-29	4.42563e-28	-43.6453
chr1	14847601	14848100	*	2.18222e-22	1.03494e-21	-50.8225
chr1	14867201	14867700	*	1.703e-15	5.70248e-15	-30.0757
chr1	14975501	14976000	*	1.4491e-30	9.80563e-30	-32.7844
chr1	15093001	15093500	*	1.01155e-32	7.45724e-32	-62.2211
chr1	15110001	15110500	*	8.00723e-26	4.43725e-25	-31.9902
chr1	15117201	15117700	*	4.56907e-29	2.90761e-28	-46.4216
chr1	15128601	15129100	*	2.55776e-09	6.00106e-09	-31.017
chr1	15138501	15139000	*	2.36119e-27	1.39891e-26	-30.1159
chr1	15141101	15141600	*	1.41426e-23	7.08403e-23	-30.8117
chr1	15141201	15141700	*	1.41426e-23	7.08403e-23	-30.8117
chr1	15169201	15169700	*	4.3701e-06	8.23805e-06	-33.5632
chr1	15169301	15169800	*	4.3701e-06	8.23805e-06	-33.5632
chr1	15169401	15169900	*	4.3701e-06	8.23805e-06	-33.5632
chr1	15169501	15170000	*	4.3701e-06	8.23805e-06	-33.5632
chr1	15169801	15170300	*	2.11747e-40	2.07623e-39	-33.6522
chr1	15169901	15170400	*	3.86538e-81	1.09571e-79	-37.7589
chr1	15170001	15170500	*	2.72181e-83	8.07027e-82	-35.3162
chr1	15170101	15170600	*	9.28094e-84	2.77731e-82	-39.922
chr1	15170201	15170700	*	8.10616e-67	1.6802e-65	-40.5782
chr1	15170301	15170800	*	1.0844e-45	1.2647e-44	-36.3749
chr1	15179901	15180400	*	4.71778e-22	2.2023e-21	-30.7542
chr1	15180001	15180500	*	4.71778e-22	2.2023e-21	-30.7542
chr1	15180101	15180600	*	4.71778e-22	2.2023e-21	-30.7542
chr1	15180201	15180700	*	3.05605e-17	1.12237e-16	-32.6625
chr1	15180301	15180800	*	3.05605e-17	1.12237e-16	-32.6625
chr1	15252501	15253000	*	7.2751e-57	1.17194e-55	-46.7836
chr1	15252601	15253100	*	8.13053e-74	1.97718e-72	-49.335
chr1	15252701	15253200	*	3.08135e-60	5.43355e-59	-46.2072
chr1	15252801	15253300	*	9.75378e-61	1.7418e-59	-46.1308
chr1	15252901	15253400	*	4.98036e-46	5.86914e-45	-46.2488
chr1	15253001	15253500	*	9.95227e-15	3.19675e-14	-37.8888
chr1	15255101	15255600	*	1.64753e-14	5.22941e-14	-31.4237
chr1	15255701	15256200	*	6.88129e-32	4.90828e-31	-31.0255
chr1	15272401	15272900	*	5.77361e-77	1.50196e-75	-42.9389
chr1	15272501	15273000	*	8.60554e-39	7.97399e-38	-40.6269
chr1	15272601	15273100	*	3.98818e-38	3.61248e-37	-30.3655
chr1	15275501	15276000	*	1.58949e-31	1.11775e-30	-56.1094
chr1	15275601	15276100	*	3.55229e-40	3.45491e-39	-53.8655
chr1	15275701	15276200	*	6.97542e-42	7.19295e-41	-31.1496
chr1	15275801	15276300	*	2.8689e-52	4.06993e-51	-32.8337
chr1	15275901	15276400	*	2.8689e-52	4.06993e-51	-32.8337
chr1	15276701	15277200	*	1.38378e-63	2.655e-62	-31.9176
chr1	15276801	15277300	*	1.32493e-54	2.00849e-53	-30.3278
chr1	15277001	15277500	*	3.18099e-43	3.42577e-42	-33.253
chr1	15278701	15279200	*	1.33551e-16	4.74273e-16	-36.6527
chr1	15280701	15281200	*	8.38446e-06	1.54682e-05	-35.4473
chr1	15280801	15281300	*	8.38446e-06	1.54682e-05	-35.4473
chr1	15304001	15304500	*	7.16103e-66	1.45127e-64	-32.7226
chr1	15304101	15304600	*	2.51222e-56	3.98859e-55	-36.8225
chr1	15304201	15304700	*	1.93353e-55	2.99644e-54	-42.7056
chr1	15304301	15304800	*	4.11188e-16	1.42278e-15	-35.1572
chr1	15325601	15326100	*	1.29791e-19	5.37489e-19	-33.0995
chr1	15331001	15331500	*	3.7554e-39	3.52567e-38	-50.2088
chr1	15331101	15331600	*	1.35286e-66	2.78891e-65	-49.4245
chr1	15331201	15331700	*	6.2293e-61	1.11778e-59	-34.7538
chr1	15331301	15331800	*	6.2293e-61	1.11778e-59	-34.7538
chr1	15352301	15352800	*	6.64779e-71	1.51378e-69	-30.4474
chr1	15352401	15352900	*	1.6177e-94	5.9546e-93	-36.543
chr1	15352501	15353000	*	1.47187e-86	4.65955e-85	-40.373
chr1	15352601	15353100	*	8.61656e-37	7.43245e-36	-32.0879
chr1	15352701	15353200	*	4.68828e-27	2.74254e-26	-32.3921
chr1	15352801	15353300	*	3.07933e-20	1.31524e-19	-31.0351
chr1	15379301	15379800	*	1.67234e-102	7.11168e-101	-66.2404
chr1	15379401	15379900	*	1.63163e-137	1.22419e-135	-61.5275
chr1	15379501	15380000	*	2.93018e-141	2.32477e-139	-61.4693
chr1	15379601	15380100	*	2.93018e-141	2.32477e-139	-61.4693
chr1	15379701	15380200	*	1.23928e-132	8.65832e-131	-61.2091
chr1	15379801	15380300	*	3.80649e-44	4.22456e-43	-54.4205
chr1	15409701	15410200	*	3.16216e-19	1.28437e-18	-30.0362
chr1	15409801	15410300	*	3.16216e-19	1.28437e-18	-30.0362
chr1	15414501	15415000	*	1.78922e-13	5.36339e-13	-31.2265
chr1	15415601	15416100	*	3.89142e-12	1.08072e-11	-32.4008
chr1	15422001	15422500	*	3.3666e-52	4.76674e-51	-36.2685
chr1	15422101	15422600	*	3.3666e-52	4.76674e-51	-36.2685
chr1	15422201	15422700	*	1.08477e-48	1.3904e-47	-40.1953
chr1	15422301	15422800	*	1.08477e-48	1.3904e-47	-40.1953
chr1	15422401	15422900	*	1.71116e-44	1.91948e-43	-55.9221
chr1	15495401	15495900	*	9.43955e-20	3.9361e-19	-39.3345
chr1	15499601	15500100	*	2.30173e-17	8.50614e-17	-42.9648
chr1	15499701	15500200	*	2.30173e-17	8.50614e-17	-42.9648
chr1	15499801	15500300	*	2.70558e-53	3.95257e-52	-57.0975
chr1	15499901	15500400	*	1.19774e-63	2.30135e-62	-52.4593
chr1	15500001	15500500	*	1.17429e-65	2.36801e-64	-49.6153
chr1	15500101	15500600	*	1.94763e-83	5.78954e-82	-47.0224
chr1	15500201	15500700	*	1.45465e-108	6.9071e-107	-44.1267
chr1	15500301	15500800	*	2.68411e-81	7.63489e-80	-39.426
chr1	15500401	15500900	*	6.44619e-75	1.60507e-73	-39.7399
chr1	15500501	15501000	*	1.5745e-59	2.72416e-58	-37.5504
chr1	15500601	15501100	*	9.95629e-30	6.51235e-29	-30.2283
chr1	15501101	15501600	*	3.17092e-21	1.422e-20	-40.7091
chr1	15501201	15501700	*	3.78911e-23	1.86087e-22	-49.1224
chr1	15501901	15502400	*	7.60113e-10	1.84298e-09	-45.2935
chr1	15502001	15502500	*	2.05956e-29	1.32939e-28	-53.7762
chr1	15502101	15502600	*	2.05956e-29	1.32939e-28	-53.7762
chr1	15502201	15502700	*	2.05956e-29	1.32939e-28	-53.7762
chr1	15502301	15502800	*	8.37172e-56	1.31012e-54	-53.92
chr1	15502401	15502900	*	6.45343e-142	5.1724e-140	-50.9226
chr1	15502501	15503000	*	1.24333e-156	1.24669e-154	-50.5058
chr1	15502601	15503100	*	3.24906e-160	3.43001e-158	-50.7117
chr1	15502701	15503200	*	3.24906e-160	3.43001e-158	-50.7117
chr1	15502801	15503300	*	6.49501e-131	4.42403e-129	-49.385
chr1	15502901	15503400	*	3.29675e-35	2.68151e-34	-52.515
chr1	15503701	15504200	*	2.16424e-12	6.10117e-12	-31.576
chr1	15505401	15505900	*	2.11499e-32	1.53927e-31	-32.4212
chr1	15505501	15506000	*	4.5044e-22	2.10453e-21	-30.3038
chr1	15505801	15506300	*	9.00352e-21	3.94666e-20	-31.1362
chr1	15506101	15506600	*	7.90336e-37	6.82777e-36	-32.658
chr1	15506201	15506700	*	6.13069e-41	6.12297e-40	-30.81
chr1	15507001	15507500	*	1.32209e-41	1.35083e-40	-33.9265
chr1	15508101	15508600	*	1.69837e-45	1.96798e-44	-30.2801
chr1	15508201	15508700	*	1.24626e-20	5.42683e-20	-34.1265
chr1	15508301	15508800	*	1.24626e-20	5.42683e-20	-34.1265
chr1	15525201	15525700	*	5.7001e-49	7.3689e-48	-30.3281
chr1	15525301	15525800	*	2.65292e-59	4.56252e-58	-38.1139
chr1	15525401	15525900	*	9.68654e-60	1.68491e-58	-41.9886
chr1	15525501	15526000	*	1.32165e-34	1.05006e-33	-50.7613
chr1	15570001	15570500	*	9.08577e-41	9.01639e-40	-34.6805
chr1	15570101	15570600	*	1.37859e-43	1.50153e-42	-35.4416
chr1	15570201	15570700	*	5.53542e-34	4.29075e-33	-42.2689
chr1	15570301	15570800	*	5.53542e-34	4.29075e-33	-42.2689
chr1	15570401	15570900	*	9.67481e-25	5.11154e-24	-41.3115
chr1	15634601	15635100	*	2.47856e-24	1.28568e-23	-49.3997
chr1	15634701	15635200	*	1.68248e-45	1.94976e-44	-48.4106
chr1	15652101	15652600	*	1.41972e-13	4.27844e-13	-36.9033
chr1	15654001	15654500	*	1.59637e-16	5.64666e-16	-32.6783
chr1	15668401	15668900	*	4.08438e-75	1.02153e-73	-32.6632
chr1	15668501	15669000	*	2.59773e-82	7.55017e-81	-33.094
chr1	15668601	15669100	*	2.59773e-82	7.55017e-81	-33.094
chr1	15668701	15669200	*	6.60959e-54	9.82013e-53	-38.6196
chr1	15668801	15669300	*	1.74744e-23	8.71696e-23	-32.7308
chr1	15677201	15677700	*	9.82796e-10	2.36672e-09	-30.7725
chr1	15678301	15678800	*	8.47437e-35	6.78303e-34	-30.4018
chr1	15678401	15678900	*	1.44347e-37	1.28108e-36	-32.4829
chr1	15678501	15679000	*	3.70644e-29	2.36669e-28	-33.0855
chr1	15679201	15679700	*	1.46276e-14	4.65619e-14	-31.435
chr1	15680901	15681400	*	2.67844e-50	3.59853e-49	-30.0222
chr1	15681001	15681500	*	2.8444e-62	5.28092e-61	-40.6405
chr1	15681101	15681600	*	1.7912e-33	1.36112e-32	-44.8642
chr1	15682601	15683100	*	4.29972e-138	3.2597e-136	-44.3197
chr1	15682701	15683200	*	1.10941e-142	8.99415e-141	-48.7691
chr1	15682801	15683300	*	2.74211e-111	1.36154e-109	-49.6087
chr1	15682901	15683400	*	1.22214e-78	3.29053e-77	-56.1037
chr1	15683001	15683500	*	2.61663e-39	2.47018e-38	-39.8345
chr1	15711501	15712000	*	5.54687e-57	8.96006e-56	-39.432
chr1	15711601	15712100	*	6.47581e-64	1.25163e-62	-42.1918
chr1	15711701	15712200	*	6.47581e-64	1.25163e-62	-42.1918
chr1	15711801	15712300	*	7.76128e-67	1.60962e-65	-46.066
chr1	15711901	15712400	*	7.81444e-37	6.75204e-36	-35.8326
chr1	15732301	15732800	*	5.90108e-65	1.17003e-63	-33.7573
chr1	15732401	15732900	*	8.10342e-75	2.01332e-73	-32.9177
chr1	15732501	15733000	*	6.51689e-74	1.58839e-72	-34.4235
chr1	15732601	15733100	*	7.59453e-64	1.46533e-62	-39.9423
chr1	15732701	15733200	*	7.59453e-64	1.46533e-62	-39.9423
chr1	15732801	15733300	*	2.70821e-13	8.03645e-13	-30.9454
chr1	15741201	15741700	*	5.57952e-18	2.12912e-17	-37.3058
chr1	15765001	15765500	*	3.8501e-50	5.14938e-49	-39.4327
chr1	15765101	15765600	*	5.52772e-63	1.04484e-61	-47.044
chr1	15765201	15765700	*	1.13885e-53	1.68134e-52	-42.0556
chr1	15765301	15765800	*	2.3275e-33	1.76051e-32	-42.301
chr1	15765401	15765900	*	3.11883e-14	9.75051e-14	-37.3787
chr1	15772501	15773000	*	3.51784e-18	1.35597e-17	-41.151
chr1	15827401	15827900	*	6.78967e-09	1.55045e-08	-30.366
chr1	15859001	15859500	*	2.49535e-06	4.78835e-06	-30.5466
chr1	15859101	15859600	*	2.49535e-06	4.78835e-06	-30.5466
chr1	15899701	15900200	*	3.50997e-75	8.79081e-74	-42.3917
chr1	15899801	15900300	*	9.89615e-121	5.76093e-119	-41.0913
chr1	15899901	15900400	*	1.57524e-99	6.35234e-98	-31.4399
chr1	15900001	15900500	*	1.57524e-99	6.35234e-98	-31.4399
chr1	15900101	15900600	*	7.53336e-95	2.78998e-93	-32.4053
chr1	15905701	15906200	*	9.97142e-12	2.70504e-11	-32.6278
chr1	15905801	15906300	*	9.97142e-12	2.70504e-11	-32.6278
chr1	16022801	16023300	*	6.89867e-13	2.00001e-12	-35.9518
chr1	16022901	16023400	*	3.22955e-21	1.44768e-20	-36.1562
chr1	16024101	16024600	*	2.76547e-59	4.75372e-58	-50.4732
chr1	16024201	16024700	*	8.91584e-150	8.08248e-148	-58.1231
chr1	16024301	16024800	*	8.91584e-150	8.08248e-148	-58.1231
chr1	16024401	16024900	*	8.91584e-150	8.08248e-148	-58.1231
chr1	16024501	16025000	*	6.10302e-144	5.04374e-142	-58.0118
chr1	16024601	16025100	*	2.33522e-98	9.21524e-97	-66.8159
chr1	16029701	16030200	*	7.9716e-178	1.07212e-175	-35.3027
chr1	16029801	16030300	*	3.30719e-244	1.02219e-241	-48.4825
chr1	16029901	16030400	*	3.22029e-260	1.20985e-257	-46.6192
chr1	16030001	16030500	*	1.34877e-235	3.76705e-233	-40.4882
chr1	16030101	16030600	*	7.7755e-204	1.45874e-201	-40.9099
chr1	16030201	16030700	*	4.33761e-106	1.97171e-104	-32.0013
chr1	16063801	16064300	*	1.95841e-22	9.30944e-22	-30.074
chr1	16067701	16068200	*	1.94509e-28	1.20609e-27	-34.4714
chr1	16074501	16075000	*	4.5832e-11	1.19615e-10	-34.2799
chr1	16074701	16075200	*	2.45199e-14	7.71061e-14	-30.7776
chr1	16074801	16075300	*	5.562e-23	2.7113e-22	-34.6735
chr1	16081701	16082200	*	7.71593e-17	2.77465e-16	-35.7248
chr1	16081801	16082300	*	2.29385e-20	9.85917e-20	-35.0356
chr1	16081901	16082400	*	2.52115e-25	1.36727e-24	-33.841
chr1	16082001	16082500	*	1.91602e-28	1.18847e-27	-41.5884
chr1	16082101	16082600	*	3.68277e-28	2.25825e-27	-40.2905
chr1	16091001	16091500	*	5.69152e-25	3.03748e-24	-35.4271
chr1	16092401	16092900	*	1.57563e-63	3.01832e-62	-33.6106
chr1	16092501	16093000	*	1.06015e-25	5.84312e-25	-37.807
chr1	16092601	16093100	*	2.77331e-16	9.68525e-16	-59.9626
chr1	16119401	16119900	*	5.81133e-50	7.73422e-49	-35.008
chr1	16119501	16120000	*	3.49386e-35	2.8394e-34	-33.3517
chr1	16119601	16120100	*	3.49386e-35	2.8394e-34	-33.3517
chr1	16120001	16120500	*	1.29455e-36	1.1091e-35	-50.4432
chr1	16120101	16120600	*	1.29455e-36	1.1091e-35	-50.4432
chr1	16120201	16120700	*	2.18913e-44	2.44732e-43	-51.261
chr1	16120301	16120800	*	1.98719e-44	2.22431e-43	-48.0804
chr1	16120401	16120900	*	6.69831e-42	6.91084e-41	-54.3051
chr1	16224401	16224900	*	3.63874e-11	9.5548e-11	-40.4945
chr1	16229601	16230100	*	4.75384e-05	8.27408e-05	-32.1385
chr1	16229701	16230200	*	4.75384e-05	8.27408e-05	-32.1385
chr1	16245501	16246000	*	8.79045e-94	3.19234e-92	-50.6827
chr1	16245601	16246100	*	8.44292e-141	6.65455e-139	-53.2099
chr1	16245701	16246200	*	2.52104e-156	2.51885e-154	-53.617
chr1	16245801	16246300	*	9.58092e-170	1.15485e-167	-55.7511
chr1	16245901	16246400	*	9.58092e-170	1.15485e-167	-55.7511
chr1	16246001	16246500	*	1.76169e-50	2.37903e-49	-48.1464
chr1	16263501	16264000	*	2.1007e-20	9.04662e-20	-35.1041
chr1	16263601	16264100	*	2.1007e-20	9.04662e-20	-35.1041
chr1	16263701	16264200	*	7.79634e-36	6.49144e-35	-38.6736
chr1	16263801	16264300	*	9.12757e-34	7.01524e-33	-37.1217
chr1	16264801	16265300	*	2.54015e-28	1.56792e-27	-62.5115
chr1	16265601	16266100	*	9.34572e-125	5.80035e-123	-36.7887
chr1	16265701	16266200	*	7.35233e-128	4.78661e-126	-34.1278
chr1	16265801	16266300	*	4.80018e-106	2.18029e-104	-34.2316
chr1	16265901	16266400	*	2.62602e-122	1.56629e-120	-39.043
chr1	16266001	16266500	*	1.1513e-139	8.92432e-138	-39.0537
chr1	16266101	16266600	*	1.06804e-62	2.00409e-61	-35.726
chr1	16266201	16266700	*	2.2091e-55	3.41823e-54	-41.9918
chr1	16266301	16266800	*	5.59739e-109	2.67823e-107	-45.7206
chr1	16266401	16266900	*	4.58512e-82	1.32551e-80	-43.8343
chr1	16266501	16267000	*	2.29539e-60	4.06057e-59	-45.4753
chr1	16266601	16267100	*	4.5799e-60	8.04025e-59	-50.0806
chr1	16266701	16267200	*	4.16407e-59	7.12558e-58	-51.5004
chr1	16277401	16277900	*	9.72983e-37	8.37639e-36	-31.019
chr1	16277501	16278000	*	1.4302e-40	1.40979e-39	-31.8445
chr1	16277601	16278100	*	4.9548e-49	6.41485e-48	-41.5106
chr1	16277701	16278200	*	1.68488e-28	1.04757e-27	-48.4484
chr1	16277801	16278300	*	4.70089e-29	2.98984e-28	-44.6385
chr1	16277901	16278400	*	1.98939e-74	4.89896e-73	-51.5204
chr1	16278001	16278500	*	3.87531e-101	1.61011e-99	-41.2099
chr1	16278101	16278600	*	1.82456e-94	6.7085e-93	-34.096
chr1	16278201	16278700	*	8.45348e-104	3.68408e-102	-34.3127
chr1	16278301	16278800	*	1.14509e-90	3.9228e-89	-31.6347
chr1	16278401	16278900	*	1.74638e-95	6.54413e-94	-30.7014
chr1	16282201	16282700	*	8.03268e-14	2.45493e-13	-31.8187
chr1	16282301	16282800	*	8.03268e-14	2.45493e-13	-31.8187
chr1	16282401	16282900	*	8.03268e-14	2.45493e-13	-31.8187
chr1	16282501	16283000	*	8.03268e-14	2.45493e-13	-31.8187
chr1	16283901	16284400	*	3.03989e-62	5.63932e-61	-43.7931
chr1	16284001	16284500	*	6.37342e-102	2.68326e-100	-50.137
chr1	16284101	16284600	*	6.37342e-102	2.68326e-100	-50.137
chr1	16284201	16284700	*	7.08461e-105	3.14708e-103	-46.6219
chr1	16284301	16284800	*	1.14387e-92	4.07151e-91	-45.2727
chr1	16284401	16284900	*	7.68901e-111	3.78889e-109	-58.2429
chr1	16284501	16285000	*	7.31641e-78	1.93902e-76	-53.1373
chr1	16284601	16285100	*	7.31641e-78	1.93902e-76	-53.1373
chr1	16284701	16285200	*	2.12525e-71	4.89534e-70	-65.3043
chr1	16284801	16285300	*	2.12525e-71	4.89534e-70	-65.3043
chr1	16339701	16340200	*	1.27345e-32	9.35001e-32	-47.4098
chr1	16339801	16340300	*	3.05582e-72	7.1805e-71	-51.2002
chr1	16339901	16340400	*	1.77845e-83	5.29144e-82	-45.9923
chr1	16340001	16340500	*	1.77845e-83	5.29144e-82	-45.9923
chr1	16340101	16340600	*	9.61725e-96	3.62205e-94	-47.5867
chr1	16340201	16340700	*	1.185e-67	2.50221e-66	-48.056
chr1	16340301	16340800	*	6.22292e-28	3.78018e-27	-41.1736
chr1	16340401	16340900	*	3.78661e-16	1.31264e-15	-56.4846
chr1	16340501	16341000	*	3.78661e-16	1.31264e-15	-56.4846
chr1	16340601	16341100	*	5.43595e-24	2.77533e-23	-39.667
chr1	16340701	16341200	*	1.23671e-41	1.26494e-40	-40.0043
chr1	16340801	16341300	*	7.59183e-52	1.06531e-50	-42.0156
chr1	16340901	16341400	*	3.2684e-67	6.83427e-66	-42.1018
chr1	16341001	16341500	*	6.70071e-52	9.41564e-51	-33.5995
chr1	16342501	16343000	*	4.52642e-40	4.38697e-39	-31.7135
chr1	16342601	16343100	*	1.43583e-61	2.61874e-60	-41.1566
chr1	16342701	16343200	*	3.11792e-69	6.83644e-68	-49.1613
chr1	16342801	16343300	*	7.773e-69	1.68879e-67	-49.1319
chr1	16342901	16343400	*	2.62686e-60	4.64018e-59	-53.5487
chr1	16344001	16344500	*	8.52844e-123	5.12184e-121	-44.7514
chr1	16348001	16348500	*	2.25924e-14	7.11737e-14	-39.8122
chr1	16348101	16348600	*	1.04565e-18	4.13946e-18	-33.7148
chr1	16348201	16348700	*	1.04565e-18	4.13946e-18	-33.7148
chr1	16370901	16371400	*	9.33111e-16	3.16867e-15	-39.6001
chr1	16371001	16371500	*	9.33111e-16	3.16867e-15	-39.6001
chr1	16371101	16371600	*	2.21829e-12	6.24956e-12	-32.8792
chr1	16371201	16371700	*	2.14913e-18	8.37693e-18	-36.736
chr1	16371301	16371800	*	3.07458e-14	9.61493e-14	-32.8663
chr1	16400701	16401200	*	8.25142e-51	1.12524e-49	-37.5545
chr1	16404301	16404800	*	4.20083e-12	1.16447e-11	-30.9635
chr1	16404401	16404900	*	4.20083e-12	1.16447e-11	-30.9635
chr1	16404501	16405000	*	1.03418e-10	2.64279e-10	-30.0866
chr1	16404601	16405100	*	7.30381e-15	2.36297e-14	-30.0945
chr1	16404701	16405200	*	4.56753e-12	1.26327e-11	-31.1866
chr1	16404801	16405300	*	4.56753e-12	1.26327e-11	-31.1866
chr1	16404901	16405400	*	4.56753e-12	1.26327e-11	-31.1866
chr1	16417301	16417800	*	6.98247e-49	9.00247e-48	-47.7432
chr1	16417401	16417900	*	2.11053e-55	3.26772e-54	-40.8612
chr1	16417501	16418000	*	6.08884e-57	9.82649e-56	-40.7443
chr1	16417601	16418100	*	2.36444e-60	4.1821e-59	-38.5326
chr1	16417701	16418200	*	3.26473e-75	8.18199e-74	-39.9101
chr1	16418301	16418800	*	5.95779e-15	1.9367e-14	-43.6421
chr1	16440601	16441100	*	5.73279e-31	3.94362e-30	-61.2678
chr1	16440701	16441200	*	2.4843e-28	1.53395e-27	-44.6924
chr1	16440801	16441300	*	5.25018e-28	3.19922e-27	-43.4683
chr1	16440901	16441400	*	2.74702e-33	2.07108e-32	-45.2293
chr1	16441001	16441500	*	1.08124e-47	1.34419e-46	-40.4999
chr1	16441101	16441600	*	1.84694e-28	1.14643e-27	-30.3939
chr1	16441201	16441700	*	2.35407e-26	1.33536e-25	-32.8919
chr1	16441301	16441800	*	3.61866e-30	2.41019e-29	-34.3758
chr1	16441401	16441900	*	7.89104e-26	4.3743e-25	-32.6962
chr1	16464701	16465200	*	2.13604e-67	4.48425e-66	-35.7653
chr1	16467201	16467700	*	4.04364e-10	9.96885e-10	-38.59
chr1	16467301	16467800	*	4.04364e-10	9.96885e-10	-38.59
chr1	16470601	16471100	*	3.5001e-18	1.34928e-17	-33.8945
chr1	16470701	16471200	*	3.55248e-26	1.99966e-25	-31.5168
chr1	16470801	16471300	*	8.75362e-35	7.00268e-34	-33.5593
chr1	16470901	16471400	*	1.70095e-27	1.01454e-26	-30.9108
chr1	16471001	16471500	*	4.46095e-32	3.20655e-31	-35.4554
chr1	16471101	16471600	*	4.61513e-30	3.06103e-29	-37.3316
chr1	16471201	16471700	*	9.06961e-34	6.97142e-33	-35.282
chr1	16472701	16473200	*	2.37351e-34	1.86639e-33	-32.5047
chr1	16472801	16473300	*	1.71683e-34	1.35792e-33	-40.0088
chr1	16472901	16473400	*	8.667e-27	5.0115e-26	-38.0908
chr1	16476101	16476600	*	9.96966e-73	2.36671e-71	-31.485
chr1	16476301	16476800	*	2.47898e-68	5.32252e-67	-30.5433
chr1	16476801	16477300	*	3.71304e-25	1.99869e-24	-41.0444
chr1	16476901	16477400	*	1.45192e-20	6.30225e-20	-33.9232
chr1	16477001	16477500	*	1.71449e-25	9.36209e-25	-35.084
chr1	16480101	16480600	*	2.37852e-13	7.08111e-13	-37.6225
chr1	16483001	16483500	*	2.2725e-24	1.18081e-23	-44.6124
chr1	16483101	16483600	*	1.36963e-50	1.85517e-49	-42.1017
chr1	16490601	16491100	*	8.58087e-29	5.40048e-28	-33.5911
chr1	16490701	16491200	*	3.16019e-49	4.11445e-48	-35.0406
chr1	16490801	16491300	*	1.96212e-45	2.26829e-44	-35.1703
chr1	16490901	16491400	*	2.80175e-72	6.58902e-71	-34.8728
chr1	16491001	16491500	*	2.196e-77	5.76461e-76	-37.4623
chr1	16499701	16500200	*	1.95792e-41	1.98953e-40	31.6612
chr1	16499801	16500300	*	4.29894e-25	2.30767e-24	31.6108
chr1	16499901	16500400	*	4.34645e-29	2.7682e-28	42.2304
chr1	16500001	16500500	*	3.66999e-08	7.99306e-08	30.4275
chr1	16500101	16500600	*	3.66999e-08	7.99306e-08	30.4275
chr1	16504601	16505100	*	2.16661e-18	8.44346e-18	-33.4171
chr1	16504701	16505200	*	2.16661e-18	8.44346e-18	-33.4171
chr1	16536501	16537000	*	6.47274e-28	3.92869e-27	-47.7027
chr1	16536601	16537100	*	6.47274e-28	3.92869e-27	-47.7027
chr1	16536701	16537200	*	8.50531e-36	7.07329e-35	-41.1889
chr1	16562201	16562700	*	2.67453e-29	1.71795e-28	-34.8748
chr1	16562301	16562800	*	2.67453e-29	1.71795e-28	-34.8748
chr1	16562501	16563000	*	4.55798e-37	3.97226e-36	-39.0533
chr1	16562601	16563100	*	4.55798e-37	3.97226e-36	-39.0533
chr1	16575601	16576100	*	2.53645e-12	7.12105e-12	-37.4513
chr1	16575701	16576200	*	2.53645e-12	7.12105e-12	-37.4513
chr1	16575801	16576300	*	2.53645e-12	7.12105e-12	-37.4513
chr1	16714101	16714600	*	4.24322e-53	6.16491e-52	-34.5012
chr1	16714201	16714700	*	1.52843e-54	2.31344e-53	-34.8141
chr1	16714301	16714800	*	2.74856e-53	4.01476e-52	-44.7182
chr1	16714401	16714900	*	3.69315e-31	2.55954e-30	-39.594
chr1	16714501	16715000	*	1.71745e-15	5.7497e-15	-33.5989
chr1	16767701	16768200	*	8.60205e-18	3.25069e-17	-31.6728
chr1	16878501	16879000	*	2.73057e-19	1.11275e-18	-48.4386
chr1	16878601	16879100	*	1.80326e-48	2.2962e-47	-54.4899
chr1	16878701	16879200	*	1.80326e-48	2.2962e-47	-54.4899
chr1	16878801	16879300	*	1.80326e-48	2.2962e-47	-54.4899
chr1	16878901	16879400	*	1.80326e-48	2.2962e-47	-54.4899
chr1	16879001	16879500	*	1.09212e-30	7.42646e-30	-60.3155
chr1	16890101	16890600	*	1.94409e-46	2.32002e-45	-48.8094
chr1	16890201	16890700	*	5.20031e-59	8.87518e-58	-44.2745
chr1	16890301	16890800	*	5.20031e-59	8.87518e-58	-44.2745
chr1	16890401	16890900	*	4.89052e-57	7.91211e-56	-43.6732
chr1	16890501	16891000	*	1.91801e-57	3.13839e-56	-45.8685
chr1	16890601	16891100	*	2.98418e-16	1.04045e-15	-36.3177
chr1	16900101	16900600	*	1.6842e-16	5.95001e-16	-49.2138
chr1	16900201	16900700	*	1.6842e-16	5.95001e-16	-49.2138
chr1	16900301	16900800	*	1.64981e-31	1.15942e-30	-36.9013
chr1	16900401	16900900	*	1.64981e-31	1.15942e-30	-36.9013
chr1	16900501	16901000	*	1.64981e-31	1.15942e-30	-36.9013
chr1	16933501	16934000	*	1.29937e-50	1.76113e-49	-54.5246
chr1	16933601	16934100	*	5.12359e-39	4.78572e-38	-32.6328
chr1	16933701	16934200	*	5.12359e-39	4.78572e-38	-32.6328
chr1	16933801	16934300	*	5.12359e-39	4.78572e-38	-32.6328
chr1	16971501	16972000	*	8.72803e-60	1.52025e-58	-41.2464
chr1	17011801	17012300	*	8.68493e-32	6.16772e-31	-35.1691
chr1	17012701	17013200	*	8.74863e-63	1.64572e-61	-32.3265
chr1	17012801	17013300	*	1.80558e-72	4.2647e-71	-52.2594
chr1	17012901	17013400	*	2.16941e-73	5.22397e-72	-53.7339
chr1	17013001	17013500	*	8.89501e-71	2.01994e-69	-54.8522
chr1	17013101	17013600	*	8.89501e-71	2.01994e-69	-54.8522
chr1	17013201	17013700	*	1.30622e-30	8.85411e-30	-52.133
chr1	17022401	17022900	*	2.61525e-24	1.35514e-23	-30.528
chr1	17022501	17023000	*	1.65756e-45	1.92117e-44	-40.2968
chr1	17022601	17023100	*	6.57019e-231	1.72991e-228	-40.4092
chr1	17022701	17023200	*	0	0	-42.0379
chr1	17022801	17023300	*	0	0	-44.765
chr1	17022901	17023400	*	0	0	-42.5242
chr1	17023001	17023500	*	0	0	-42.3184
chr1	17023101	17023600	*	0	0	-40.6786
chr1	17023201	17023700	*	5.86953e-260	2.19953e-257	-38.9092
chr1	17023301	17023800	*	5.50027e-108	2.58179e-106	-31.6199
chr1	17047601	17048100	*	1.88974e-35	1.5515e-34	-31.2644
chr1	17096501	17097000	*	6.46345e-17	2.33387e-16	-33.7611
chr1	17112501	17113000	*	8.13072e-23	3.93332e-22	-33.2517
chr1	17112601	17113100	*	8.13072e-23	3.93332e-22	-33.2517
chr1	17214901	17215400	*	1.19693e-35	9.89896e-35	-37.7947
chr1	17215001	17215500	*	3.04959e-45	3.50349e-44	-41.0297
chr1	17215101	17215600	*	7.10528e-30	4.67562e-29	-36.2858
chr1	17229401	17229900	*	1.25614e-22	6.02535e-22	-46.4867
chr1	17229501	17230000	*	2.23812e-26	1.27082e-25	-53.4326
chr1	17229601	17230100	*	2.23812e-26	1.27082e-25	-53.4326
chr1	17229701	17230200	*	2.23812e-26	1.27082e-25	-53.4326
chr1	17229801	17230300	*	2.36625e-26	1.34217e-25	-62.6183
chr1	17275801	17276300	*	1.44637e-33	1.10274e-32	-41.2335
chr1	17275901	17276400	*	1.51982e-22	7.26299e-22	-39.6916
chr1	17276001	17276500	*	6.73029e-21	2.96955e-20	-46.0746
chr1	17379201	17379700	*	3.84208e-11	1.00748e-10	-41.2655
[truncated: 184,688 more rows]
