# Supplementary material for: Corrupted coordination of epigenetic modifications leads to diverging chromatin states and transcriptional heterogeneity in CLL
Source: Nat Commun. 2019 Apr 23;10:1874. doi: 10.1038/s41467-019-09645-5 (PMC6478836; doi:10.1038/s41467-019-09645-5)
Supplement: Supplementary file 10 — Supplementary Data 8 [file 41467_2019_9645_MOESM10_ESM.xlsx]

## Sheet: Supp Data 8
DMRs CLL IGHV unmutated vs. normal B cells
chr	start	end	strand	pvalue	qvalue	meth.diff
chr1	752201	752700	*	7.46323e-13	2.14087e-12	-30.818
chr1	752301	752800	*	4.06218e-23	2.00934e-22	-36.6041
chr1	752401	752900	*	1.48401e-23	7.49544e-23	-34.9335
chr1	752501	753000	*	3.60023e-26	2.05414e-25	-40.1197
chr1	752601	753100	*	4.54255e-27	2.69995e-26	-43.6975
chr1	752701	753200	*	6.54677e-13	1.88442e-12	-42.7083
chr1	754901	755400	*	1.15299e-56	1.96239e-55	-33.2616
chr1	755001	755500	*	1.85392e-72	4.73491e-71	-42.5644
chr1	755101	755600	*	7.68487e-48	1.00145e-46	-31.3608
chr1	755201	755700	*	6.43189e-44	7.3466e-43	-30.6736
chr1	805701	806200	*	2.76684e-11	7.22695e-11	-32.9459
chr1	805801	806300	*	2.76684e-11	7.22695e-11	-32.9459
chr1	805901	806400	*	2.76684e-11	7.22695e-11	-32.9459
chr1	850501	851000	*	1.40212e-181	2.13267e-179	-40.6878
chr1	850601	851100	*	1.70756e-218	4.16509e-216	-42.4911
chr1	850701	851200	*	8.47655e-216	2.00083e-213	-40.9085
chr1	850801	851300	*	2.72231e-178	3.95662e-176	-40.6648
chr1	850901	851400	*	1.10351e-196	2.05714e-194	-44.9808
chr1	851001	851500	*	1.97968e-85	6.69224e-84	-37.8604
chr1	851101	851600	*	1.50249e-54	2.40681e-53	-30.6597
chr1	851201	851700	*	2.0703e-57	3.59659e-56	-32.3837
chr1	854001	854500	*	2.79353e-46	3.45644e-45	-31.9823
chr1	854101	854600	*	8.91926e-58	1.56608e-56	-40.7533
chr1	854201	854700	*	9.91362e-41	1.01272e-39	-40.3067
chr1	866201	866700	*	6.97275e-58	1.22856e-56	-37.5497
chr1	879401	879900	*	1.46005e-109	7.69679e-108	-43.3765
chr1	879501	880000	*	1.85522e-168	2.34126e-166	-50.6562
chr1	879601	880100	*	1.48117e-179	2.19116e-177	-49.8259
chr1	879701	880200	*	3.18758e-167	3.95983e-165	-45.4458
chr1	879801	880300	*	5.8497e-112	3.2118e-110	-39.0301
chr1	879901	880400	*	5.77922e-88	2.0557e-86	-38.7527
chr1	880001	880500	*	2.93299e-40	2.94678e-39	-31.6125
chr1	880201	880700	*	5.49515e-17	1.9902e-16	-31.0371
chr1	930101	930600	*	1.37902e-17	5.15626e-17	-32.5794
chr1	930201	930700	*	1.37902e-17	5.15626e-17	-32.5794
chr1	1062101	1062600	*	1.39935e-72	3.5839e-71	-31.569
chr1	1062201	1062700	*	4.52899e-89	1.64556e-87	-37.8717
chr1	1062301	1062800	*	4.3407e-81	1.34237e-79	-38.9482
chr1	1062401	1062900	*	4.49244e-90	1.66734e-88	-37.9894
chr1	1062501	1063000	*	2.58278e-93	1.02223e-91	-37.4893
chr1	1062601	1063100	*	3.34479e-88	1.19427e-86	-32.5054
chr1	1064301	1064800	*	1.04437e-08	2.31305e-08	-34.2475
chr1	1064401	1064900	*	7.72756e-31	5.40394e-30	-35.0104
chr1	1077801	1078300	*	1.79462e-21	8.18344e-21	-36.4938
chr1	1077901	1078400	*	1.7165e-97	7.34031e-96	-55.1135
chr1	1078001	1078500	*	4.56707e-85	1.53445e-83	-43.1285
chr1	1078101	1078600	*	6.0683e-124	4.03368e-122	-44.6582
chr1	1078201	1078700	*	7.23044e-128	5.10708e-126	-45.588
chr1	1078301	1078800	*	3.84046e-117	2.29088e-115	-46.9728
chr1	1078401	1078900	*	1.66267e-49	2.28822e-48	-35.8042
chr1	1078501	1079000	*	5.1934e-47	6.58528e-46	-40.128
chr1	1081301	1081800	*	5.57411e-69	1.30998e-67	-34.1777
chr1	1081401	1081900	*	1.09814e-115	6.39935e-114	-42.6321
chr1	1081501	1082000	*	1.44526e-133	1.1142e-131	-46.9264
chr1	1081601	1082100	*	2.44927e-132	1.85028e-130	-55.6671
chr1	1081701	1082200	*	2.22077e-77	6.33471e-76	-36.4872
chr1	1084201	1084700	*	3.86631e-34	3.09159e-33	-30.0216
chr1	1084301	1084800	*	9.99492e-33	7.56233e-32	-31.3144
chr1	1084401	1084900	*	5.7509e-29	3.71657e-28	-36.3755
chr1	1084501	1085000	*	2.16026e-18	8.42765e-18	-51.6865
chr1	1100901	1101400	*	1.94837e-95	8.0172e-94	-37.2526
chr1	1101001	1101500	*	4.71759e-164	5.63333e-162	-47.7272
chr1	1101101	1101600	*	1.07772e-183	1.68544e-181	-54.152
chr1	1101201	1101700	*	1.61947e-150	1.59597e-148	-49.0907
chr1	1101301	1101800	*	1.18107e-108	6.13244e-107	-39.4297
chr1	1101401	1101900	*	2.0799e-59	3.82652e-58	-31.8383
chr1	1110301	1110800	*	2.09304e-13	6.19965e-13	-37.4689
chr1	1120001	1120500	*	2.3019e-56	3.88512e-55	-43.0274
chr1	1120101	1120600	*	1.66252e-169	2.12567e-167	-47.3296
chr1	1120201	1120700	*	4.71051e-209	1.0172e-206	-46.382
chr1	1120301	1120800	*	0	0	-54.5717
chr1	1120401	1120900	*	0	0	-54.8728
chr1	1120501	1121000	*	0	0	-57.4576
chr1	1120601	1121100	*	3.54642e-228	9.73404e-226	-44.2243
chr1	1120701	1121200	*	2.97871e-195	5.45776e-193	-43.127
chr1	1150001	1150500	*	5.2402e-86	1.79255e-84	-51.0847
chr1	1150101	1150600	*	1.23875e-87	4.381e-86	-51.7791
chr1	1150201	1150700	*	4.34027e-80	1.31501e-78	-45.0023
chr1	1150301	1150800	*	6.67036e-90	2.46625e-88	-45.7006
chr1	1150401	1150900	*	2.28445e-91	8.69583e-90	-46.3694
chr1	1150501	1151000	*	5.29296e-62	1.04481e-60	-41.5334
chr1	1150601	1151100	*	1.5761e-68	3.66303e-67	-40.3868
chr1	1150701	1151200	*	5.58076e-70	1.3441e-68	-44.1504
chr1	1150801	1151300	*	1.04273e-75	2.86546e-74	-45.7112
chr1	1151301	1151800	*	2.78039e-99	1.2273e-97	-31.3771
chr1	1151401	1151900	*	8.04295e-125	5.42067e-123	-46.9516
chr1	1151501	1152000	*	3.13774e-147	2.94122e-145	-50.3937
chr1	1151601	1152100	*	1.54781e-153	1.59578e-151	-56.7261
chr1	1151701	1152200	*	2.89169e-307	1.92128e-304	-67.8721
chr1	1151801	1152300	*	6.79742e-300	4.18105e-297	-66.2167
chr1	1151901	1152400	*	0	0	-66.4964
chr1	1152001	1152500	*	0	0	-65.7615
chr1	1152101	1152600	*	1.38262e-284	7.27594e-282	-56.177
chr1	1152201	1152700	*	8.98776e-133	6.83184e-131	-46.6538
chr1	1152301	1152800	*	3.99151e-55	6.49443e-54	-31.6315
chr1	1153201	1153700	*	1.04535e-95	4.32379e-94	-32.0379
chr1	1153301	1153800	*	2.05363e-94	8.28946e-93	-31.1698
chr1	1235201	1235700	*	9.23573e-94	3.68264e-92	-36.3724
chr1	1235301	1235800	*	1.02788e-92	4.02088e-91	-47.824
chr1	1235401	1235900	*	9.43061e-83	3.02142e-81	-41.5074
chr1	1245501	1246000	*	1.93324e-49	2.6558e-48	-39.4469
chr1	1245601	1246100	*	2.6347e-93	1.04264e-91	-49.3332
chr1	1245701	1246200	*	6.93353e-163	8.1398e-161	-59.6068
chr1	1245801	1246300	*	5.17172e-163	6.0897e-161	-44.9988
chr1	1245901	1246400	*	5.39499e-185	8.59252e-183	-43.2627
chr1	1246001	1246500	*	1.82012e-169	2.32641e-167	-39.1925
chr1	1246101	1246600	*	4.36542e-120	2.73039e-118	-33.0715
chr1	1260901	1261400	*	2.25166e-50	3.18278e-49	-31.4812
chr1	1261001	1261500	*	7.43623e-51	1.06743e-49	-33.252
chr1	1261101	1261600	*	1.02505e-50	1.46532e-49	-34.0428
chr1	1261201	1261700	*	9.20214e-59	1.66348e-57	-34.7975
chr1	1261301	1261800	*	2.47178e-52	3.71188e-51	-34.9384
chr1	1261401	1261900	*	2.04968e-28	1.29316e-27	-33.7866
chr1	1267801	1268300	*	2.14421e-176	3.03541e-174	-31.0076
chr1	1267901	1268400	*	8.31216e-278	4.10954e-275	-38.3309
chr1	1268001	1268500	*	0	0	-46.1953
chr1	1268101	1268600	*	0	0	-56.2494
chr1	1268201	1268700	*	0	0	-56.1368
chr1	1268301	1268800	*	0	0	-46.9359
chr1	1268401	1268900	*	3.25954e-214	7.54707e-212	-35.9545
chr1	1279801	1280300	*	6.57846e-56	1.09473e-54	-32.7766
chr1	1279901	1280400	*	2.27564e-63	4.65613e-62	-33.1743
chr1	1280001	1280500	*	1.77127e-75	4.84285e-74	-37.6161
chr1	1280101	1280600	*	4.43435e-60	8.3066e-59	-36.8494
chr1	1280201	1280700	*	5.18954e-36	4.4612e-35	-41.6391
chr1	1280301	1280800	*	1.98979e-20	8.61495e-20	-35.2869
chr1	1282801	1283300	*	2.05427e-80	6.26464e-79	-34.6289
chr1	1282901	1283400	*	1.44169e-108	7.47283e-107	-44.2851
chr1	1286501	1287000	*	1.82651e-29	1.20647e-28	-36.3967
chr1	1288401	1288900	*	1.85757e-26	1.07394e-25	-30.6105
chr1	1288501	1289000	*	1.19024e-36	1.0488e-35	-32.0786
chr1	1294401	1294900	*	3.39326e-22	1.60413e-21	-32.3643
chr1	1294501	1295000	*	1.59284e-19	6.58638e-19	-33.2076
chr1	1294601	1295100	*	8.37799e-32	6.09922e-31	-35.5223
chr1	1294701	1295200	*	8.75023e-29	5.61051e-28	-32.4925
chr1	1294801	1295300	*	1.63227e-21	7.45976e-21	-30.0447
chr1	1294901	1295400	*	5.71081e-38	5.28483e-37	-36.0203
chr1	1333201	1333700	*	8.48837e-48	1.10468e-46	-37.3751
chr1	1333301	1333800	*	1.29342e-58	2.32744e-57	-33.4924
chr1	1333401	1333900	*	2.51009e-56	4.23201e-55	-32.206
chr1	1333501	1334000	*	3.99653e-54	6.32174e-53	-31.3482
chr1	1333601	1334100	*	3.99653e-54	6.32174e-53	-31.3482
chr1	1449301	1449800	*	7.12882e-17	2.56569e-16	-30.2363
chr1	1560001	1560500	*	1.29629e-39	1.27297e-38	-32.877
chr1	1563901	1564400	*	1.99764e-17	7.40633e-17	-37.7223
chr1	1610001	1610500	*	5.40837e-123	3.54278e-121	-52.0958
chr1	1610101	1610600	*	1.071e-103	5.11288e-102	-50.8046
chr1	1610201	1610700	*	1.68709e-262	7.00726e-260	-55.2482
chr1	1610301	1610800	*	1.68709e-262	7.00726e-260	-55.2482
chr1	1610401	1610900	*	2.22376e-228	6.11651e-226	-53.9978
chr1	1612101	1612600	*	3.70345e-113	2.07651e-111	-40.3115
chr1	1612201	1612700	*	1.01342e-108	5.26896e-107	-36.7864
chr1	1612301	1612800	*	1.01342e-108	5.26896e-107	-36.7864
chr1	1612401	1612900	*	2.12587e-118	1.2961e-116	-44.9622
chr1	1612501	1613000	*	2.52217e-99	1.11424e-97	-49.6409
chr1	1660201	1660700	*	2.88714e-35	2.41238e-34	-30.8566
chr1	1695601	1696100	*	4.03475e-90	1.49894e-88	-32.2945
chr1	1695701	1696200	*	2.66549e-86	9.17001e-85	-32.8426
chr1	1707201	1707700	*	8.18105e-113	4.56187e-111	-33.0773
chr1	1707301	1707800	*	8.18105e-113	4.56187e-111	-33.0773
chr1	1707401	1707900	*	4.78251e-110	2.53981e-108	-34.3348
chr1	1707501	1708000	*	1.80587e-112	1.00095e-110	-35.9048
chr1	1707601	1708100	*	2.37992e-97	1.01534e-95	-41.4846
chr1	1710901	1711400	*	2.18142e-50	3.08494e-49	-35.9253
chr1	1711001	1711500	*	1.26173e-40	1.28407e-39	-38.3403
chr1	1712501	1713000	*	8.03476e-31	5.6148e-30	-33.069
chr1	1712601	1713100	*	1.66641e-29	1.10253e-28	-32.726
chr1	1712701	1713200	*	3.79517e-61	7.3178e-60	-48.416
chr1	1712801	1713300	*	1.82132e-83	5.92461e-82	-54.5753
chr1	1712901	1713400	*	5.27235e-57	9.0591e-56	-55.3998
chr1	1713001	1713500	*	6.95073e-41	7.14071e-40	-48.9999
chr1	1713101	1713600	*	3.14688e-42	3.3876e-41	-49.1792
chr1	1713201	1713700	*	5.26033e-19	2.11817e-18	-34.9695
chr1	1714501	1715000	*	2.36705e-47	3.03501e-46	-31.2961
chr1	1714601	1715100	*	5.08551e-63	1.03025e-61	-38.0312
chr1	1714701	1715200	*	4.37204e-61	8.41701e-60	-39.7515
chr1	1714801	1715300	*	2.12044e-65	4.5678e-64	-41.639
chr1	1714901	1715400	*	2.19182e-52	3.29648e-51	-42.9999
chr1	1729001	1729500	*	4.87753e-59	8.88942e-58	-52.8952
chr1	1729101	1729600	*	4.87753e-59	8.88942e-58	-52.8952
chr1	1729201	1729700	*	5.72897e-60	1.07038e-58	-51.6701
chr1	1729301	1729800	*	5.72897e-60	1.07038e-58	-51.6701
chr1	1729401	1729900	*	2.67692e-36	2.32758e-35	-45.2998
chr1	1788601	1789100	*	5.78071e-24	2.97634e-23	-37.7618
chr1	1788701	1789200	*	3.26317e-25	1.78178e-24	-40.986
chr1	1788801	1789300	*	3.59164e-27	2.14549e-26	-51.2305
chr1	1789401	1789900	*	9.07004e-26	5.08023e-25	-54.2744
chr1	1789501	1790000	*	3.0946e-17	1.13572e-16	-39.3461
chr1	1789601	1790100	*	3.0946e-17	1.13572e-16	-39.3461
chr1	1789701	1790200	*	1.31423e-19	5.45847e-19	-32.6515
chr1	1823801	1824300	*	1.93338e-109	1.01738e-107	-31.3926
chr1	1823901	1824400	*	2.64508e-89	9.66166e-88	-35.5738
chr1	1824001	1824500	*	2.98492e-75	8.12635e-74	-36.5606
chr1	1824101	1824600	*	1.68888e-50	2.39709e-49	-34.1992
chr1	1824201	1824700	*	2.00664e-19	8.25523e-19	-36.3173
chr1	1824301	1824800	*	1.42124e-12	4.01154e-12	-36.1195
chr1	1826601	1827100	*	6.36549e-29	4.10638e-28	-34.0593
chr1	1844401	1844900	*	3.17015e-13	9.29096e-13	-32.0901
chr1	1844501	1845000	*	3.17015e-13	9.29096e-13	-32.0901
chr1	1844601	1845100	*	3.17015e-13	9.29096e-13	-32.0901
chr1	1844701	1845200	*	3.17015e-13	9.29096e-13	-32.0901
chr1	1898001	1898500	*	3.39189e-28	2.11916e-27	-31.3468
chr1	1980201	1980700	*	5.12027e-42	5.47081e-41	-35.1887
chr1	1980301	1980800	*	1.30388e-58	2.34597e-57	-30.9473
chr1	2000601	2001100	*	1.127e-63	2.32268e-62	-33.9907
chr1	2000701	2001200	*	2.50738e-111	1.36125e-109	-44.7024
chr1	2000801	2001300	*	5.25223e-91	1.9835e-89	-44.097
chr1	2000901	2001400	*	3.51698e-65	7.53318e-64	-35.9142
chr1	2003601	2004100	*	3.69712e-58	6.56641e-57	-30.5607
chr1	2003701	2004200	*	5.08594e-79	1.50542e-77	-49.3795
chr1	2003801	2004300	*	3.35525e-121	2.13489e-119	-56.6172
chr1	2003901	2004400	*	3.3796e-91	1.2814e-89	-40.7051
chr1	2004001	2004500	*	1.30483e-88	4.69515e-87	-40.2489
chr1	2006201	2006700	*	1.99039e-145	1.81878e-143	-56.7758
chr1	2006301	2006800	*	4.87034e-163	5.7377e-161	-48.8181
chr1	2006401	2006900	*	3.87047e-140	3.29352e-138	-39.2233
chr1	2036801	2037300	*	3.69236e-11	9.56754e-11	-50.5625
chr1	2063201	2063700	*	3.59121e-28	2.24092e-27	-41.2355
chr1	2063301	2063800	*	4.94669e-83	1.59466e-81	-40.8998
chr1	2063401	2063900	*	1.14975e-76	3.23053e-75	-31.0885
chr1	2063601	2064100	*	2.20002e-162	2.56766e-160	-32.2799
chr1	2065201	2065700	*	4.59895e-48	6.03939e-47	-56.1728
chr1	2065901	2066400	*	1.22992e-151	1.23125e-149	-82.3307
chr1	2066001	2066500	*	0	0	-81.594
chr1	2066101	2066600	*	0	0	-80.2938
chr1	2066201	2066700	*	0	0	-79.4901
chr1	2066301	2066800	*	0	0	-73.2078
chr1	2066401	2066900	*	0	0	-68.4398
chr1	2066501	2067000	*	0	0	-60.4808
chr1	2066601	2067100	*	1.12632639348075e-318	8.59481992702285e-316	-55.8115
chr1	2068501	2069000	*	1.34093e-121	8.58177e-120	-43.5659
chr1	2068601	2069100	*	4.84534e-183	7.51369e-181	-59.1293
chr1	2068701	2069200	*	1.15599e-201	2.29032e-199	-62.457
chr1	2068801	2069300	*	9.91659e-220	2.45707e-217	-70.3923
chr1	2068901	2069400	*	1.968e-254	7.43401e-252	-69.1387
chr1	2069001	2069500	*	6.27463e-188	1.03755e-185	-52.7779
chr1	2069101	2069600	*	3.90492e-144	3.50724e-142	-46.3668
chr1	2069201	2069700	*	1.77174e-177	2.54862e-175	-49.2453
chr1	2069301	2069800	*	7.32715e-245	2.47678e-242	-53.8015
chr1	2069401	2069900	*	2.78442e-180	4.1557e-178	-49.9837
chr1	2069501	2070000	*	1.08539e-142	9.56091e-141	-63.848
chr1	2069601	2070100	*	2.08374e-158	2.30419e-156	-69.7368
chr1	2069701	2070200	*	1.87657e-101	8.62142e-100	-65.6968
chr1	2069801	2070300	*	6.40315e-16	2.18607e-15	-43.4593
chr1	2070601	2071100	*	1.85542e-23	9.32947e-23	-32.8607
chr1	2072001	2072500	*	2.80403e-33	2.16784e-32	-34.9764
chr1	2072101	2072600	*	2.80403e-33	2.16784e-32	-34.9764
chr1	2072201	2072700	*	2.35639e-56	3.97566e-55	-42.915
chr1	2072301	2072800	*	2.08413e-57	3.62018e-56	-42.0696
chr1	2072401	2072900	*	3.36305e-75	9.14647e-74	-61.2257
chr1	2072501	2073000	*	2.94857e-29	1.92999e-28	-62.2263
chr1	2072601	2073100	*	2.94857e-29	1.92999e-28	-62.2263
chr1	2074401	2074900	*	3.82746e-07	7.62186e-07	-30.1001
chr1	2077801	2078300	*	6.68662e-41	6.87292e-40	-30.4995
chr1	2077901	2078400	*	2.33172e-31	1.66653e-30	-31.4051
chr1	2078001	2078500	*	3.23716e-35	2.69937e-34	-41.357
chr1	2078101	2078600	*	3.23716e-35	2.69937e-34	-41.357
chr1	2104601	2105100	*	3.46783e-34	2.77824e-33	-34.9662
chr1	2104701	2105200	*	6.49745e-79	1.91835e-77	-42.1355
chr1	2104801	2105300	*	7.20785e-189	1.20576e-186	-49.2195
chr1	2104901	2105400	*	2.67686e-172	3.57039e-170	-36.2921
chr1	2105901	2106400	*	1.75405e-140	1.50084e-138	-32.958
chr1	2106001	2106500	*	3.51943e-169	4.4804e-167	-37.2581
chr1	2106101	2106600	*	4.13013e-208	8.81841e-206	-44.7825
chr1	2106201	2106700	*	2.32781e-208	4.98468e-206	-46.159
chr1	2106301	2106800	*	1.14115e-177	1.64534e-175	-48.0361
chr1	2106401	2106900	*	2.94737e-88	1.05317e-86	-45.7642
chr1	2106501	2107000	*	4.2926e-69	1.01178e-67	-57.1553
chr1	2110601	2111100	*	1.95327e-166	2.4044e-164	-40.5329
chr1	2110701	2111200	*	1.96978e-181	2.98839e-179	-46.7132
chr1	2110801	2111300	*	2.48389e-208	5.31697e-206	-50.6003
chr1	2110901	2111400	*	4.82061e-226	1.2874e-223	-52.453
chr1	2111001	2111500	*	4.13671e-237	1.2729e-234	-49.2417
chr1	2111101	2111600	*	8.6138e-90	3.17782e-88	-34.0355
chr1	2122901	2123400	*	1.86935e-56	3.1636e-55	-46.9752
chr1	2123001	2123500	*	3.62727e-68	8.35986e-67	-41.8522
chr1	2123601	2124100	*	3.61284e-92	1.3979e-90	-32.5469
chr1	2123701	2124200	*	1.36721e-86	4.73109e-85	-34.9868
chr1	2123801	2124300	*	2.3393e-56	3.9474e-55	-45.9897
chr1	2131701	2132200	*	6.08202e-61	1.1664e-59	-36.7428
chr1	2131801	2132300	*	3.66488e-80	1.11195e-78	-40.703
chr1	2131901	2132400	*	4.99625e-111	2.69888e-109	-45.0026
chr1	2132001	2132500	*	3.60045e-116	2.11532e-114	-48.7535
chr1	2132101	2132600	*	1.13714e-108	5.90673e-107	-49.2698
chr1	2132201	2132700	*	1.2443e-49	1.71922e-48	-62.0182
chr1	2138601	2139100	*	7.94599e-104	3.80199e-102	-36.3361
chr1	2138701	2139200	*	2.089e-111	1.13569e-109	-35.5653
chr1	2138801	2139300	*	3.94679e-110	2.09921e-108	-33.4026
chr1	2138901	2139400	*	1.47665e-101	6.79362e-100	-32.5633
chr1	2141401	2141900	*	1.00906e-60	1.92461e-59	-34.1483
chr1	2141501	2142000	*	1.07934e-67	2.46026e-66	-35.5741
chr1	2141601	2142100	*	1.62172e-55	2.66872e-54	-34.7099
chr1	2141701	2142200	*	6.44498e-23	3.15703e-22	-32.4648
chr1	2142601	2143100	*	1.9154e-12	5.36502e-12	-49.8611
chr1	2161001	2161500	*	1.4622e-89	5.36845e-88	-34.6639
chr1	2161101	2161600	*	3.45514e-103	1.635e-101	-40.4822
chr1	2161201	2161700	*	1.02312e-165	1.24858e-163	-46.8384
chr1	2161301	2161800	*	1.50541e-191	2.6196e-189	-46.0443
chr1	2161401	2161900	*	1.08347e-199	2.09445e-197	-45.8561
chr1	2161501	2162000	*	1.07e-181	1.63025e-179	-41.5769
chr1	2161601	2162100	*	2.15625e-219	5.32133e-217	-42.8203
chr1	2161701	2162200	*	7.41769e-174	1.01244e-171	-41.0147
chr1	2161801	2162300	*	6.68882e-126	4.59166e-124	-38.9926
chr1	2161901	2162400	*	4.27823e-131	3.17128e-129	-41.4759
chr1	2162001	2162500	*	7.58889e-155	7.95941e-153	-48.5518
chr1	2162101	2162600	*	1.71915e-105	8.46079e-104	-43.0352
chr1	2162201	2162700	*	4.20293e-153	4.30866e-151	-45.797
chr1	2162301	2162800	*	3.50098e-240	1.11459e-237	-49.8353
chr1	2162401	2162900	*	5.65759e-242	1.84409e-239	-47.9108
chr1	2162501	2163000	*	5.77626e-163	6.79475e-161	-39.3609
chr1	2162601	2163100	*	9.21572e-139	7.70001e-137	-35.3446
chr1	2163301	2163800	*	1.50179e-116	8.88716e-115	-37.2862
chr1	2163401	2163900	*	7.49937e-191	1.29086e-188	-47.3047
chr1	2163501	2164000	*	1.96808e-159	2.20973e-157	-44.2937
chr1	2163601	2164100	*	3.60933e-151	3.59216e-149	-42.6999
chr1	2163701	2164200	*	1.52544e-197	2.87606e-195	-44.4802
chr1	2163801	2164300	*	1.23442e-145	1.13248e-143	-42.4012
chr1	2163901	2164400	*	3.01085e-118	1.83166e-116	-36.8341
chr1	2164001	2164500	*	1.65954e-111	9.04757e-110	-35.0296
chr1	2164801	2165300	*	2.62315e-83	8.50796e-82	-35.8369
chr1	2164901	2165400	*	3.42826e-172	4.56639e-170	-45.2564
chr1	2165001	2165500	*	6.7358e-149	6.47432e-147	-45.6297
chr1	2165101	2165600	*	1.72183e-148	1.64465e-146	-46.1671
chr1	2165201	2165700	*	2.84913e-124	1.90256e-122	-42.0483
chr1	2165301	2165800	*	2.79162e-118	1.69952e-116	-36.9365
chr1	2166401	2166900	*	1.88418e-16	6.62344e-16	-30.0224
chr1	2166601	2167100	*	1.30509e-48	1.74512e-47	-56.2438
chr1	2166701	2167200	*	8.97231e-73	2.3079e-71	-60.0882
chr1	2166801	2167300	*	2.90274e-247	1.00993e-244	-71.6683
chr1	2166901	2167400	*	0	0	-73.6635
chr1	2167001	2167500	*	0	0	-76.9505
chr1	2167101	2167600	*	0	0	-75.2501
chr1	2167201	2167700	*	0	0	-75.3802
chr1	2167301	2167800	*	0	0	-74.2442
chr1	2167401	2167900	*	0	0	-74.0386
chr1	2167501	2168000	*	6.24324e-281	3.19542e-278	-69.638
chr1	2167601	2168100	*	6.06545e-108	3.11038e-106	-71.2794
chr1	2168901	2169400	*	3.66614e-118	2.22708e-116	-37.7096
chr1	2169001	2169500	*	7.0852e-111	3.81503e-109	-31.8162
chr1	2179001	2179500	*	1.62104e-175	2.26753e-173	-60.793
chr1	2179101	2179600	*	5.26668e-225	1.38733e-222	-58.859
chr1	2179201	2179700	*	3.48419e-250	1.24955e-247	-50.5251
chr1	2179301	2179800	*	1.96067e-292	1.11615e-289	-49.4777
chr1	2179401	2179900	*	8.12503365211602e-310	5.59095e-307	-46.2933
chr1	2179501	2180000	*	0	0	-50.3329
chr1	2179601	2180100	*	0	0	-58.6146
chr1	2179701	2180200	*	0	0	-64.7937
chr1	2179801	2180300	*	0	0	-69.9712
chr1	2179901	2180400	*	0	0	-73.2221
chr1	2180001	2180500	*	0	0	-58.2146
chr1	2180101	2180600	*	7.1374e-259	2.83634e-256	-47.1339
chr1	2180201	2180700	*	1.8404e-234	5.49077e-232	-40.3599
chr1	2180501	2181000	*	5.0915e-165	6.15413e-163	-30.7826
chr1	2180601	2181100	*	1.1881e-150	1.17312e-148	-30.6848
chr1	2181801	2182300	*	1.28521e-117	7.73066e-116	-34.157
chr1	2181901	2182400	*	1.45159e-154	1.51544e-152	-36.1899
chr1	2182001	2182500	*	5.31708e-137	4.31541e-135	-34.6999
chr1	2182101	2182600	*	2.94175e-117	1.75933e-115	-32.3087
chr1	2203101	2203600	*	6.64569e-58	1.17161e-56	-33.2228
chr1	2203201	2203700	*	3.69232e-72	9.36189e-71	-30.3875
chr1	2203301	2203800	*	3.94128e-82	1.24633e-80	-34.0237
chr1	2203401	2203900	*	9.7671e-142	8.50116e-140	-42.4142
chr1	2203501	2204000	*	4.89322e-161	5.60855e-159	-42.9608
chr1	2203601	2204100	*	4.86885e-134	3.77782e-132	-44.7513
chr1	2203701	2204200	*	6.77756e-138	5.58082e-136	-54.3538
chr1	2203801	2204300	*	3.98175e-137	3.23633e-135	-53.1968
chr1	2203901	2204400	*	1.61112e-57	2.80722e-56	-42.211
chr1	2204001	2204500	*	6.02237e-50	8.39867e-49	-52.2705
chr1	2206201	2206700	*	1.27583e-95	5.26881e-94	-42.6226
chr1	2206301	2206800	*	4.25297e-159	4.74888e-157	-54.2133
chr1	2206401	2206900	*	9.30644e-185	1.47742e-182	-55.1527
chr1	2206501	2207000	*	1.18068e-159	1.32996e-157	-53.1429
chr1	2206601	2207100	*	2.56011e-150	2.5158e-148	-52.62
chr1	2206701	2207200	*	1.37639e-100	6.22598e-99	-51.4517
chr1	2206801	2207300	*	2.50556e-39	2.43668e-38	-60.7465
chr1	2206901	2207400	*	9.11805e-07	1.76776e-06	-30.2095
chr1	2219401	2219900	*	2.32562e-15	7.70085e-15	-54.881
chr1	2220801	2221300	*	7.06579e-25	3.7983e-24	-34.0732
chr1	2220901	2221400	*	1.89996e-20	8.23345e-20	-31.9579
chr1	2221001	2221500	*	1.89996e-20	8.23345e-20	-31.9579
chr1	2227601	2228100	*	8.81148e-89	3.18299e-87	-33.8846
chr1	2230401	2230900	*	1.74444e-51	2.55348e-50	-31.0697
chr1	2230501	2231000	*	7.96487e-76	2.19533e-74	-30.2922
chr1	2230601	2231100	*	9.24214e-82	2.90016e-80	-33.899
chr1	2230701	2231200	*	7.86964e-98	3.3886e-96	-36.3105
chr1	2230801	2231300	*	3.79418e-89	1.38127e-87	-36.182
chr1	2230901	2231400	*	5.22604e-100	2.33691e-98	-39.352
chr1	2231001	2231500	*	3.26845e-99	1.4409e-97	-46.7937
chr1	2231101	2231600	*	8.29684e-127	5.77606e-125	-51.4593
chr1	2231201	2231700	*	1.7609e-129	1.27602e-127	-47.9814
chr1	2231301	2231800	*	5.09075e-106	2.52653e-104	-42.1654
chr1	2233001	2233500	*	5.96526e-104	2.86228e-102	-49.0613
chr1	2233101	2233600	*	1.47125e-138	1.22449e-136	-48.1616
chr1	2233201	2233700	*	1.10912e-202	2.22557e-200	-54.9733
chr1	2233301	2233800	*	5.66951e-289	3.10866e-286	-63.1388
chr1	2233401	2233900	*	5.53099e-290	3.07134e-287	-60.3921
chr1	2233501	2234000	*	1.13268e-211	2.54594e-209	-46.5917
chr1	2233601	2234100	*	2.87996e-181	4.35631e-179	-39.6132
chr1	2233701	2234200	*	2.59865e-162	3.02899e-160	-30.8677
chr1	2250201	2250700	*	1.0788e-112	6.00162e-111	-31.7274
chr1	2250301	2250800	*	6.5289e-147	6.09376e-145	-35.7044
chr1	2250401	2250900	*	1.91623e-161	2.21144e-159	-34.2689
chr1	2250501	2251000	*	9.27779e-135	7.26973e-133	-31.0033
chr1	2251801	2252300	*	6.16286e-21	2.73639e-20	-30.5747
chr1	2251901	2252400	*	3.86607e-30	2.62721e-29	-33.5799
chr1	2252001	2252500	*	4.14175e-73	1.07353e-71	-48.3608
chr1	2252101	2252600	*	2.45356e-84	8.12338e-83	-40.9998
chr1	2252201	2252700	*	1.41599e-85	4.80023e-84	-35.8933
chr1	2252301	2252800	*	6.9358e-84	2.27502e-82	-34.8186
chr1	2252401	2252900	*	1.04847e-98	4.58254e-97	-33.6441
chr1	2327001	2327500	*	9.57612e-22	4.42623e-21	-48.9681
chr1	2327101	2327600	*	8.68218e-36	7.39826e-35	-34.6279
chr1	2345001	2345500	*	1.01406e-62	2.0381e-61	-35.796
chr1	2345101	2345600	*	2.64449e-87	9.29089e-86	-37.661
chr1	2345201	2345700	*	3.39366e-76	9.43047e-75	-38.8055
chr1	2345301	2345800	*	4.65164e-75	1.26166e-73	-38.4786
chr1	2345401	2345900	*	2.84292e-75	7.74278e-74	-45.8485
chr1	2345501	2346000	*	1.97975e-37	1.79656e-36	-45.4033
chr1	2363601	2364100	*	6.82999e-37	6.07404e-36	-31.1695
chr1	2363701	2364200	*	3.72723e-34	2.9824e-33	-36.8698
chr1	2363801	2364300	*	2.03701e-43	2.2872e-42	-36.9294
chr1	2363901	2364400	*	3.67026e-52	5.48331e-51	-36.2501
chr1	2364001	2364500	*	4.78433e-45	5.6761e-44	-34.1851
chr1	2366401	2366900	*	1.73186e-43	1.94949e-42	-31.735
chr1	2391501	2392000	*	1.64345e-48	2.19037e-47	-35.3916
chr1	2391601	2392100	*	3.01496e-59	5.52306e-58	-38.8327
chr1	2391701	2392200	*	1.43846e-63	2.95748e-62	-39.8395
chr1	2391801	2392300	*	5.0709e-58	8.9663e-57	-34.8238
chr1	2403601	2404100	*	7.19527e-23	3.51653e-22	-41.2468
chr1	2430601	2431100	*	1.10923e-37	1.01579e-36	-38.9738
chr1	2430701	2431200	*	3.40095e-24	1.77029e-23	-44.927
chr1	2430801	2431300	*	1.35281e-18	5.33287e-18	-38.9286
chr1	2434601	2435100	*	3.64288e-37	3.27266e-36	-31.1665
chr1	2434701	2435200	*	1.52261e-82	4.8556e-81	-47.707
chr1	2434801	2435300	*	1.48187e-92	5.77571e-91	-43.2403
chr1	2434901	2435400	*	6.11502e-67	1.3668e-65	-43.1008
chr1	2435001	2435500	*	1.43479e-57	2.50308e-56	-38.7322
chr1	2455501	2456000	*	3.4075e-52	5.09605e-51	-30.7298
chr1	2458301	2458800	*	1.79713e-68	4.16982e-67	-30.1873
chr1	2459801	2460300	*	1.20604e-81	3.77546e-80	-47.1825
chr1	2459901	2460400	*	1.17007e-84	3.89917e-83	-53.2336
chr1	2466201	2466700	*	1.19924e-23	6.08358e-23	-33.1601
chr1	2466301	2466800	*	3.77252e-30	2.56474e-29	-34.9677
chr1	2466401	2466900	*	3.75076e-29	2.4431e-28	-32.4435
chr1	2469201	2469700	*	3.42299e-33	2.63765e-32	-31.2129
chr1	2480601	2481100	*	4.44698e-17	1.61862e-16	-36.5285
chr1	2480701	2481200	*	4.44698e-17	1.61862e-16	-36.5285
chr1	2482101	2482600	*	1.75668e-89	6.44e-88	-44.0299
chr1	2482201	2482700	*	7.69122e-160	8.67946e-158	-51.8312
chr1	2482301	2482800	*	2.03952e-145	1.86295e-143	-44.5827
chr1	2505801	2506300	*	6.4203e-35	5.29194e-34	-45.5229
chr1	2505901	2506400	*	1.09616e-69	2.62132e-68	-45.5341
chr1	2506001	2506500	*	7.63028e-63	1.538e-61	-30.893
chr1	2843601	2844100	*	1.28659e-35	1.08917e-34	-51.864
chr1	2843701	2844200	*	5.13585e-91	1.9401e-89	-41.4432
chr1	2843801	2844300	*	5.75689e-81	1.77581e-79	-32.7359
chr1	2854401	2854900	*	0.000275893	0.000441824	-30.2228
chr1	2855901	2856400	*	8.48864e-12	2.28742e-11	-31.5354
chr1	2866901	2867400	*	4.44936e-72	1.126e-70	-85.2564
chr1	2867001	2867500	*	4.44936e-72	1.126e-70	-85.2564
chr1	2867101	2867600	*	4.44936e-72	1.126e-70	-85.2564
chr1	2867201	2867700	*	1.98835e-162	2.3213e-160	-68.9175
chr1	2867301	2867800	*	1.49207e-161	1.72464e-159	-68.8792
chr1	2867401	2867900	*	7.60574e-173	1.02374e-170	-66.9152
chr1	2867501	2868000	*	2.70284e-196	5.01714e-194	-68.1221
chr1	2867601	2868100	*	8.3205e-267	3.63961e-264	-70.8255
chr1	2867701	2868200	*	1.46144e-218	3.56772e-216	-77.6311
chr1	2867801	2868300	*	6.16949e-271	2.8094e-268	-73.445
chr1	2867901	2868400	*	1.32855e-214	3.09191e-212	-72.1024
chr1	2868001	2868500	*	0	0	-74.9033
chr1	2868101	2868600	*	0	0	-76.4297
chr1	2868201	2868700	*	0	0	-74.9327
chr1	2868301	2868800	*	0	0	-69.7349
chr1	2868401	2868900	*	0	0	-69.613
chr1	2868501	2869000	*	5.79406e-194	1.0447e-191	-57.5332
chr1	2868601	2869100	*	1.72556e-59	3.18223e-58	-38.9947
chr1	2868701	2869200	*	3.17463e-78	9.23102e-77	-42.7039
chr1	2868801	2869300	*	5.2898e-86	1.80931e-84	-42.9394
chr1	2868901	2869400	*	1.90037e-85	6.42578e-84	-39.0332
chr1	2869001	2869500	*	1.84183e-102	8.60697e-101	-44.5793
chr1	2869101	2869600	*	2.22092e-96	9.30399e-95	-37.7369
chr1	2900801	2901300	*	1.09944e-29	7.33178e-29	-36.5335
chr1	2900901	2901400	*	1.76153e-08	3.84401e-08	-39.5236
chr1	2942801	2943300	*	8.30083e-15	2.66448e-14	-35.1373
chr1	2942901	2943400	*	1.41519e-38	1.33956e-37	-43.08
chr1	2943001	2943500	*	1.41519e-38	1.33956e-37	-43.08
chr1	2943101	2943600	*	7.05083e-36	6.03008e-35	-39.5304
chr1	2943201	2943700	*	7.05083e-36	6.03008e-35	-39.5304
chr1	2943301	2943800	*	1.35582e-19	5.62747e-19	-40.4185
chr1	2950901	2951400	*	1.07353e-12	3.05145e-12	-36.1533
chr1	2974101	2974600	*	7.02905e-29	4.52611e-28	-33.6408
chr1	2977101	2977600	*	1.13166e-46	1.41971e-45	-39.6146
chr1	2977201	2977700	*	1.13166e-46	1.41971e-45	-39.6146
chr1	2977301	2977800	*	9.74018e-55	1.56822e-53	-38.0152
chr1	2993901	2994400	*	2.8447e-62	5.65363e-61	-35.2616
chr1	2994001	2994500	*	4.4439e-54	7.01836e-53	-34.2478
chr1	2994101	2994600	*	5.67815e-53	8.68902e-52	-40.9354
chr1	2994201	2994700	*	1.18839e-38	1.12824e-37	-33.078
chr1	2995101	2995600	*	1.26252e-152	1.28588e-150	40.924
chr1	2995201	2995700	*	7.69591e-289	4.20799e-286	48.7188
chr1	2995301	2995800	*	0	0	52.1814
chr1	2995401	2995900	*	0	0	53.0868
chr1	2995501	2996000	*	0	0	53.5198
chr1	2995601	2996100	*	5.43915e-190	9.25274e-188	42.6006
chr1	3038901	3039400	*	2.41213e-69	5.72122e-68	-43.8479
chr1	3039001	3039500	*	2.28312e-74	6.09389e-73	-37.7655
chr1	3039101	3039600	*	6.76929e-53	1.03409e-51	-30.2486
chr1	3046601	3047100	*	2.17701e-30	1.495e-29	-42.844
chr1	3048901	3049400	*	1.12415e-32	8.48677e-32	-30.1985
chr1	3053001	3053500	*	2.40062e-46	2.97687e-45	-33.832
chr1	3053101	3053600	*	1.59534e-27	9.67801e-27	-32.2535
chr1	3053201	3053700	*	7.3493e-21	3.25016e-20	-32.1186
chr1	3061601	3062100	*	1.10052e-78	3.23092e-77	-33.5114
chr1	3061701	3062200	*	9.07645e-69	2.12242e-67	-32.4686
chr1	3061801	3062300	*	5.52466e-79	1.63376e-77	-31.9836
chr1	3064301	3064800	*	4.80939e-64	1.00063e-62	-33.2005
chr1	3064401	3064900	*	2.8331e-64	5.92975e-63	-30.0392
chr1	3065401	3065900	*	1.10819e-12	3.14741e-12	-51.2712
chr1	3065501	3066000	*	1.28308e-12	3.63083e-12	-50.2175
chr1	3065601	3066100	*	5.93767e-11	1.51925e-10	-42.9604
chr1	3065701	3066200	*	5.93767e-11	1.51925e-10	-42.9604
chr1	3065801	3066300	*	5.93767e-11	1.51925e-10	-42.9604
chr1	3113201	3113700	*	2.79739e-09	6.43416e-09	-36.2098
chr1	3113501	3114000	*	5.12582e-22	2.4007e-21	-31.0072
chr1	3158801	3159300	*	1.13675e-232	3.31742e-230	-35.9736
chr1	3158901	3159400	*	1.86817e-257	7.29342e-255	-41.5189
chr1	3159001	3159500	*	0	0	-59.6345
chr1	3159101	3159600	*	0	0	-67.4805
chr1	3159201	3159700	*	0	0	-67.518
chr1	3159301	3159800	*	0	0	-63.9538
chr1	3159401	3159900	*	0	0	-62.6033
chr1	3159501	3160000	*	1.76502e-181	2.68154e-179	-54.7967
chr1	3162101	3162600	*	3.0623e-115	1.77242e-113	-33.6311
chr1	3162201	3162700	*	3.73287e-151	3.71448e-149	-43.6435
chr1	3162301	3162800	*	9.08523e-177	1.29189e-174	-38.2169
chr1	3198501	3199000	*	5.31864e-28	3.29366e-27	-33.1583
chr1	3207701	3208200	*	1.58809e-77	4.54509e-76	-42.2876
chr1	3207901	3208400	*	1.01291e-39	9.98656e-39	-34.4734
chr1	3208001	3208500	*	2.09115e-38	1.96583e-37	-32.0051
chr1	3210601	3211100	*	5.14022e-44	5.89102e-43	-31.0028
chr1	3268801	3269300	*	1.9752e-54	3.15351e-53	36.1908
chr1	3288301	3288800	*	2.44106e-07	4.92939e-07	-36.8593
chr1	3288401	3288900	*	2.44106e-07	4.92939e-07	-36.8593
chr1	3304701	3305200	*	1.56588e-16	5.53109e-16	-35.5354
chr1	3304901	3305400	*	1.21796e-34	9.93076e-34	-31.6484
chr1	3375801	3376300	*	7.23638e-22	3.36336e-21	-35.2657
chr1	3376601	3377100	*	1.40942e-73	3.69238e-72	-33.3424
chr1	3389201	3389700	*	2.25477e-74	6.01945e-73	-35.732
chr1	3389301	3389800	*	8.9032e-111	4.78277e-109	-35.8438
chr1	3389401	3389900	*	2.26429e-158	2.50055e-156	-37.7632
chr1	3389501	3390000	*	2.40727e-148	2.29377e-146	-33.6471
chr1	3460801	3461300	*	2.2676e-63	4.63975e-62	-32.1527
chr1	3460901	3461400	*	2.70069e-69	6.39854e-68	-32.1059
chr1	3461001	3461500	*	4.32769e-56	7.24294e-55	-32.4269
chr1	3461201	3461700	*	8.39275e-26	4.70811e-25	-38.0575
chr1	3462701	3463200	*	2.70947e-13	7.97285e-13	-33.2837
chr1	3468501	3469000	*	1.67205e-32	1.25351e-31	-36.702
chr1	3480401	3480900	*	7.00274e-11	1.78334e-10	-64.6199
chr1	3480501	3481000	*	3.52133e-13	1.02937e-12	-59.1745
chr1	3480601	3481100	*	1.23642e-13	3.71175e-13	-45.0488
chr1	3480701	3481200	*	1.23642e-13	3.71175e-13	-45.0488
chr1	3486301	3486800	*	2.54177e-64	5.32718e-63	-46.0448
chr1	3486401	3486900	*	1.68298e-79	5.03349e-78	-43.6962
chr1	3486501	3487000	*	3.6106e-121	2.29649e-119	-44.3846
chr1	3486601	3487100	*	3.6106e-121	2.29649e-119	-44.3846
chr1	3486701	3487200	*	3.59184e-131	2.66551e-129	-43.7293
chr1	3486801	3487300	*	1.58706e-66	3.51138e-65	-35.1286
chr1	3486901	3487400	*	6.96941e-49	9.39826e-48	-33.7649
chr1	3489501	3490000	*	4.52118e-35	3.74907e-34	-36.1724
chr1	3505201	3505700	*	1.99426e-08	4.33645e-08	-47.1167
chr1	3508401	3508900	*	5.3554e-75	1.45074e-73	-33.0421
chr1	3508601	3509100	*	2.99684e-43	3.34479e-42	-30.3873
chr1	3510101	3510600	*	1.04171e-16	3.71558e-16	-31.353
chr1	3573301	3573800	*	5.48269e-37	4.8931e-36	-56.035
chr1	3573401	3573900	*	4.35415e-75	1.18157e-73	-56.6026
chr1	3573501	3574000	*	2.34895e-62	4.67737e-61	-45.563
chr1	3573601	3574100	*	1.24867e-57	2.18266e-56	-39.0017
chr1	3573701	3574200	*	7.94766e-54	1.24671e-52	-31.9163
chr1	3581401	3581900	*	3.73493e-31	2.64664e-30	-58.0247
chr1	3581501	3582000	*	9.21751e-47	1.15959e-45	-53.6278
chr1	3581601	3582100	*	4.12203e-63	8.37269e-62	-47.7329
chr1	3581701	3582200	*	6.44971e-73	1.66521e-71	-43.7634
chr1	3581801	3582300	*	7.24912e-67	1.61704e-65	-42.8494
chr1	3581901	3582400	*	3.57642e-46	4.40737e-45	-38.1227
chr1	3584701	3585200	*	4.21295e-19	1.70514e-18	-48.106
chr1	3584801	3585300	*	4.23725e-43	4.70463e-42	-45.8078
chr1	3584901	3585400	*	1.81473e-111	9.88449e-110	-52.3067
chr1	3585001	3585500	*	3.33515e-115	1.92898e-113	-42.8475
chr1	3585101	3585600	*	1.9059e-109	1.00301e-107	-34.257
chr1	3585201	3585700	*	1.10661e-123	7.3235e-122	-30.4327
chr1	3589701	3590200	*	1.06682e-120	6.73587e-119	-37.3842
chr1	3589801	3590300	*	2.51869e-167	3.13187e-165	-43.6514
chr1	3589901	3590400	*	2.60639e-227	7.07306e-225	-53.7497
chr1	3590001	3590500	*	1.6774e-200	3.26511e-198	-53.0934
chr1	3590101	3590600	*	3.84829e-166	4.71833e-164	-52.7724
chr1	3590201	3590700	*	5.22296e-177	7.46295e-175	-56.2156
chr1	3590301	3590800	*	4.45145e-159	4.96861e-157	-60.0984
chr1	3590401	3590900	*	9.89377e-126	6.77398e-124	-58.1764
chr1	3590501	3591000	*	4.6326e-84	1.52486e-82	-59.2854
chr1	3590601	3591100	*	1.69704e-111	9.24945e-110	-61.1264
chr1	3590701	3591200	*	3.10695e-76	8.6415e-75	-58.3639
chr1	3590801	3591300	*	1.20778e-70	2.95516e-69	-59.0907
chr1	3590901	3591400	*	1.56306e-77	4.47444e-76	-55.2966
chr1	3591001	3591500	*	2.02858e-60	3.83697e-59	-37.767
chr1	3591501	3592000	*	1.43583e-12	4.05175e-12	-37.6848
chr1	3592701	3593200	*	4.57376e-52	6.81175e-51	-56.3214
chr1	3592801	3593300	*	2.06633e-67	4.67542e-66	-58.3987
chr1	3592901	3593400	*	1.21987e-122	7.94442e-121	-60.6829
chr1	3593001	3593500	*	2.05839e-182	3.17232e-180	-58.755
chr1	3593101	3593600	*	1.10274e-196	2.05605e-194	-59.0391
chr1	3593201	3593700	*	3.04523e-152	3.08104e-150	-56.5946
chr1	3593301	3593800	*	4.02282e-134	3.12508e-132	-46.2278
chr1	3593401	3593900	*	2.29869e-109	1.20848e-107	-36.6627
chr1	3595901	3596400	*	8.99528e-29	5.76506e-28	-32.8189
chr1	3695101	3695600	*	9.85539e-30	6.58498e-29	-30.2752
chr1	3695201	3695700	*	4.55778e-80	1.38023e-78	-43.6658
chr1	3695301	3695800	*	4.6157e-64	9.60947e-63	-38.5332
chr1	3695401	3695900	*	3.40567e-63	6.93568e-62	-34.3442
chr1	3702201	3702700	*	3.1037e-06	5.78994e-06	-30.4878
chr1	3759201	3759700	*	1.63522e-26	9.47781e-26	-39.1586
chr1	3759301	3759800	*	1.63522e-26	9.47781e-26	-39.1586
chr1	3759401	3759900	*	1.97018e-27	1.19072e-26	-38.6942
chr1	3759501	3760000	*	1.97018e-27	1.19072e-26	-38.6942
chr1	3759601	3760100	*	1.97018e-27	1.19072e-26	-38.6942
chr1	3806101	3806600	*	1.37226e-28	8.72554e-28	-31.0968
chr1	3806201	3806700	*	8.22412e-60	1.53017e-58	-42.7196
chr1	3806301	3806800	*	3.55001e-207	7.4968e-205	-61.9098
chr1	3806401	3806900	*	1.40157263748088e-316	1.04445654515035e-313	-66.1807
chr1	3806501	3807000	*	0	0	-67.8501
chr1	3806601	3807100	*	0	0	-77.1137
chr1	3806701	3807200	*	0	0	-76.906
chr1	3806801	3807300	*	0	0	-76.5884
chr1	3806901	3807400	*	0	0	-64.7101
chr1	3807001	3807500	*	0	0	-58.9524
chr1	3807101	3807600	*	0	0	-49.8744
chr1	3807201	3807700	*	5.99098e-116	3.50562e-114	-35.1649
chr1	3808901	3809400	*	4.88281e-47	6.1982e-46	-64.0696
chr1	3809001	3809500	*	6.22267e-128	4.40133e-126	-55.8197
chr1	3809101	3809600	*	6.24537e-184	9.79967e-182	-54.3765
chr1	3809201	3809700	*	6.85778e-260	2.75594e-257	-59.1449
chr1	3809301	3809800	*	1.78064e-306	1.1738e-303	-61.0809
chr1	3809401	3809900	*	6.25441e-301	3.89387e-298	-61.5157
chr1	3809501	3810000	*	1.072e-195	1.97556e-193	-61.1688
chr1	3809601	3810100	*	8.51307e-151	8.43334e-149	-62.9531
chr1	3809701	3810200	*	7.66342e-75	2.06906e-73	-53.2588
chr1	3815501	3816000	*	1.06578e-20	4.67519e-20	-36.0865
chr1	3815601	3816100	*	4.97761e-40	4.9614e-39	-39.8544
chr1	3815701	3816200	*	6.28352e-36	5.38367e-35	-35.0309
chr1	3815801	3816300	*	3.87494e-36	3.34801e-35	-34.7409
chr1	3815901	3816400	*	3.87494e-36	3.34801e-35	-34.7409
chr1	3816001	3816500	*	2.03584e-18	7.9519e-18	-33.8887
chr1	3818901	3819400	*	2.87882e-53	4.44261e-52	-57.5042
chr1	3819001	3819500	*	1.98165e-50	2.80694e-49	-45.4154
chr1	3819101	3819600	*	1.31151e-80	4.0163e-79	-44.7994
chr1	3839001	3839500	*	1.93854e-14	6.09208e-14	-65.3061
chr1	3839101	3839600	*	3.94297e-48	5.19017e-47	-73.8139
chr1	3839201	3839700	*	2.19012e-34	1.76845e-33	-35.6963
chr1	4167901	4168400	*	5.9662e-23	2.92701e-22	-34.5533
chr1	4270101	4270600	*	5.75077e-13	1.66088e-12	-32.8279
chr1	4405001	4405500	*	1.11559e-47	1.4457e-46	-31.6003
chr1	4405101	4405600	*	5.46658e-134	4.23937e-132	-42.2912
chr1	4405201	4405700	*	5.46658e-134	4.23937e-132	-42.2912
chr1	4405301	4405800	*	5.17107e-142	4.51855e-140	-42.0394
chr1	4405401	4405900	*	7.81517e-129	5.60795e-127	-39.3883
chr1	4405501	4406000	*	2.23262e-89	8.16749e-88	-44.0877
chr1	4574001	4574500	*	3.15062e-19	1.28346e-18	-34.3598
chr1	4577501	4578000	*	1.56107e-33	1.21911e-32	-34.3547
chr1	4612901	4613400	*	6.78891e-17	2.44646e-16	-35.9454
chr1	4613001	4613500	*	6.78891e-17	2.44646e-16	-35.9454
chr1	4613101	4613600	*	6.78891e-17	2.44646e-16	-35.9454
chr1	4613201	4613700	*	1.06046e-22	5.14072e-22	-39.9525
chr1	4613301	4613800	*	1.06046e-22	5.14072e-22	-39.9525
chr1	4728301	4728800	*	1.36515e-30	9.44872e-30	-35.1715
chr1	4741401	4741900	*	1.095e-30	7.61039e-30	-39.8732
chr1	4741501	4742000	*	2.24187e-11	5.88884e-11	-35.9753
chr1	4741601	4742100	*	0.000164054	0.000267676	-34.6995
chr1	4789101	4789600	*	6.92274e-18	2.62986e-17	-36.6825
chr1	4814201	4814700	*	4.88087e-12	1.33445e-11	-44.3389
chr1	5294701	5295200	*	1.42718e-28	9.06748e-28	-36.8014
chr1	5294801	5295300	*	1.32886e-34	1.08198e-33	-36.6282
chr1	5294901	5295400	*	4.90859e-65	1.04767e-63	-42.3998
chr1	5295001	5295500	*	5.75978e-86	1.96811e-84	-43.588
chr1	5295101	5295600	*	5.75978e-86	1.96811e-84	-43.588
chr1	5295201	5295700	*	1.09283e-78	3.20867e-77	-40.2669
chr1	5295301	5295800	*	1.94927e-69	4.63422e-68	-38.9877
chr1	5312201	5312700	*	7.81286e-21	3.4508e-20	-49.4422
chr1	5312301	5312800	*	2.81866e-22	1.33754e-21	-42.3347
chr1	5312401	5312900	*	5.1951e-39	4.99224e-38	-46.0389
chr1	5312501	5313000	*	1.97821e-34	1.60025e-33	-39.7492
chr1	5312601	5313100	*	2.57826e-53	3.98463e-52	-33.506
chr1	5312801	5313300	*	5.61644e-39	5.39088e-38	-30.1971
chr1	5371601	5372100	*	1.36822e-19	5.67768e-19	-35.9758
chr1	5373201	5373700	*	2.52292e-24	1.32138e-23	-30.7404
chr1	5396201	5396700	*	3.39959e-09	7.77634e-09	-37.238
chr1	5396501	5397000	*	8.01124e-22	3.71552e-21	-30.4418
chr1	5396601	5397100	*	3.1782e-22	1.50437e-21	-30.5793
chr1	5396701	5397200	*	1.15838e-17	4.34932e-17	-30.8049
chr1	5396801	5397300	*	3.49258e-19	1.41957e-18	-41.634
chr1	5405801	5406300	*	6.03544e-10	1.44924e-09	-49.5021
chr1	5405901	5406400	*	1.31445e-48	1.75743e-47	-46.2081
chr1	5406001	5406500	*	2.12381e-47	2.72728e-46	-42.1852
chr1	5406101	5406600	*	1.04413e-43	1.18442e-42	-40.4195
chr1	5406201	5406700	*	1.04413e-43	1.18442e-42	-40.4195
chr1	5406301	5406800	*	1.47334e-35	1.24455e-34	-39.0203
chr1	5463801	5464300	*	2.47158e-42	2.67025e-41	-46.6921
chr1	5463901	5464400	*	2.47158e-42	2.67025e-41	-46.6921
chr1	5464001	5464500	*	8.76548e-38	8.0571e-37	-42.3655
chr1	5464101	5464600	*	2.30732e-36	2.01138e-35	-42.746
chr1	5464201	5464700	*	1.54833e-23	7.81419e-23	-39.0518
chr1	5551101	5551600	*	8.50005e-61	1.62433e-59	-32.8857
chr1	5551201	5551700	*	7.43947e-46	9.07256e-45	-30.3213
chr1	5551501	5552000	*	4.44259e-20	1.88993e-19	-39.899
chr1	5573301	5573800	*	4.85576e-27	2.88217e-26	-40.4757
chr1	5575801	5576300	*	3.40494e-15	1.11739e-14	-31.9224
chr1	5695201	5695700	*	2.46964e-21	1.11851e-20	-42.249
chr1	5695301	5695800	*	2.46964e-21	1.11851e-20	-42.249
chr1	5695401	5695900	*	2.46964e-21	1.11851e-20	-42.249
chr1	5695501	5696000	*	2.13688e-69	5.07501e-68	-44.9737
chr1	5695601	5696100	*	8.6933e-62	1.706e-60	-34.7542
chr1	5695701	5696200	*	3.55886e-44	4.09949e-43	-32.9984
chr1	5695801	5696300	*	2.14744e-55	3.52223e-54	-34.0049
chr1	5696901	5697400	*	1.92967e-18	7.54618e-18	-53.0712
chr1	5747601	5748100	*	7.35578e-28	4.52756e-27	-35.5961
chr1	5747701	5748200	*	7.69244e-41	7.88851e-40	-41.0847
chr1	5747801	5748300	*	6.72572e-37	5.98276e-36	-41.188
chr1	5747901	5748400	*	2.33674e-37	2.11397e-36	-57.5662
chr1	5748101	5748600	*	6.38901e-24	3.28376e-23	-45.0926
chr1	5749501	5750000	*	9.4329e-14	2.85136e-13	-34.9148
chr1	5806801	5807300	*	8.31017e-53	1.26601e-51	33.8079
chr1	5806901	5807400	*	8.31017e-53	1.26601e-51	33.8079
chr1	5855901	5856400	*	3.65621e-09	8.3472e-09	-39.4871
chr1	5856001	5856500	*	3.61558e-39	3.49452e-38	-55.6749
chr1	5856101	5856600	*	1.84735e-54	2.95179e-53	-50.6981
chr1	5856201	5856700	*	1.82244e-43	2.04981e-42	-44.1886
chr1	5856301	5856800	*	3.23648e-32	2.39702e-31	-33.1299
chr1	5856401	5856900	*	2.19762e-27	1.32556e-26	-32.2825
chr1	5975701	5976200	*	1.58907e-46	1.98329e-45	-31.8812
chr1	5976301	5976800	*	1.80671e-20	7.8373e-20	-32.2715
chr1	6084201	6084700	*	1.13403e-36	1.00017e-35	-47.8239
chr1	6084301	6084800	*	7.49542e-112	4.10695e-110	-55.6875
chr1	6084401	6084900	*	2.51751e-116	1.48278e-114	-56.8598
chr1	6084501	6085000	*	2.97017e-118	1.80729e-116	-52.7271
chr1	6084601	6085100	*	5.193e-168	6.51437e-166	-46.3013
chr1	6084701	6085200	*	5.26314e-241	1.69764e-238	-52.0288
chr1	6084801	6085300	*	2.03382e-215	4.78152e-213	-51.5725
chr1	6084901	6085400	*	4.88242e-256	1.87623e-253	-54.3336
chr1	6085001	6085500	*	4.31314e-239	1.35627e-236	-56.1354
chr1	6085101	6085600	*	1.75203e-212	3.97526e-210	-65.6796
chr1	6085201	6085700	*	3.09785e-157	3.36673e-155	-65.0015
chr1	6085301	6085800	*	7.09532e-152	7.13275e-150	-62.7009
chr1	6085401	6085900	*	1.64494e-122	1.06884e-120	-60.1806
chr1	6085501	6086000	*	8.23609e-118	4.96985e-116	-47.1952
chr1	6085601	6086100	*	3.89868e-69	9.19888e-68	-31.2614
chr1	6147401	6147900	*	1.6239e-38	1.53315e-37	-31.5572
chr1	6244301	6244800	*	1.90953e-19	7.8646e-19	-30.4448
chr1	6244401	6244900	*	1.90953e-19	7.8646e-19	-30.4448
chr1	6244501	6245000	*	1.90953e-19	7.8646e-19	-30.4448
chr1	6244601	6245100	*	1.12072e-10	2.81838e-10	-34.7006
chr1	6299801	6300300	*	1.36282e-06	2.60916e-06	-39.0625
chr1	6407401	6407900	*	3.73566e-09	8.52413e-09	-30.3347
chr1	6410901	6411400	*	6.6233e-65	1.40877e-63	-39.0567
chr1	6411001	6411500	*	6.6233e-65	1.40877e-63	-39.0567
chr1	6411101	6411600	*	9.67337e-73	2.48715e-71	-38.5246
chr1	6411201	6411700	*	8.70559e-77	2.45228e-75	-31.883
chr1	6411301	6411800	*	8.70559e-77	2.45228e-75	-31.883
chr1	6417101	6417600	*	1.27607e-18	5.03649e-18	-37.6555
chr1	6417201	6417700	*	1.18594e-17	4.4502e-17	-31.3235
chr1	6419201	6419700	*	2.22399e-39	2.16741e-38	-36.6915
chr1	6419301	6419800	*	6.96398e-38	6.42437e-37	-51.1681
chr1	6419401	6419900	*	2.25585e-40	2.27643e-39	-34.1588
chr1	6420001	6420500	*	1.01743e-32	7.69546e-32	-30.6893
chr1	6451601	6452100	*	8.64796e-05	0.000144415	-38.848
chr1	6505201	6505700	*	4.19888e-10	1.01853e-09	-36.5061
chr1	6505301	6505800	*	3.03668e-12	8.40502e-12	-31.2804
chr1	6505401	6505900	*	1.15072e-17	4.32137e-17	-34.9592
chr1	6505501	6506000	*	2.60397e-23	1.30006e-22	-33.7515
chr1	6505601	6506100	*	1.82832e-25	1.00989e-24	-36.2439
chr1	6505801	6506300	*	3.37499e-32	2.49789e-31	-31.023
chr1	6513101	6513600	*	6.31174e-14	1.92652e-13	-33.0797
chr1	6513201	6513700	*	1.20227e-18	4.75213e-18	-37.2867
chr1	6553001	6553500	*	6.7433e-16	2.29944e-15	-33.0189
chr1	6553101	6553600	*	1.0658e-16	3.79937e-16	-31.2799
chr1	6553201	6553700	*	1.0658e-16	3.79937e-16	-31.2799
chr1	6553301	6553800	*	1.81105e-20	7.85558e-20	-47.0283
chr1	6553401	6553900	*	1.81105e-20	7.85558e-20	-47.0283
chr1	6561301	6561800	*	1.12505e-70	2.75441e-69	-30.2515
chr1	6561401	6561900	*	2.34028e-89	8.55894e-88	-38.344
chr1	6561501	6562000	*	3.17859e-64	6.64388e-63	-33.6878
chr1	6561601	6562100	*	4.98217e-35	4.12436e-34	-30.3563
chr1	6562001	6562500	*	7.24252e-56	1.20386e-54	-32.8731
chr1	6562101	6562600	*	4.08802e-69	9.64118e-68	-38.2433
chr1	6562201	6562700	*	1.54093e-135	1.22132e-133	-46.4227
chr1	6562301	6562800	*	8.66495e-155	9.08153e-153	-49.4679
chr1	6562401	6562900	*	4.95347e-155	5.20553e-153	-45.5057
chr1	6562501	6563000	*	1.39993e-98	6.10505e-97	-36.2029
chr1	6562601	6563100	*	7.61836e-89	2.7558e-87	-34.5428
chr1	6605501	6606000	*	5.78811e-17	2.094e-16	-36.6422
chr1	6605601	6606100	*	5.85875e-23	2.8754e-22	-38.5462
chr1	6606001	6606500	*	1.22155e-59	2.26208e-58	-63.2353
chr1	6606101	6606600	*	3.82923e-67	8.60173e-66	-57.6113
chr1	6606201	6606700	*	2.22816e-63	4.5601e-62	-55.5563
chr1	6606301	6606800	*	2.22816e-63	4.5601e-62	-55.5563
chr1	6606401	6606900	*	2.22816e-63	4.5601e-62	-55.5563
chr1	6606501	6607000	*	4.02209e-21	1.80254e-20	-41.9255
chr1	6614501	6615000	*	3.81297e-19	1.5467e-18	-31.9123
chr1	6614601	6615100	*	1.38639e-22	6.68014e-22	-30.3182
chr1	6614701	6615200	*	2.39993e-42	2.59412e-41	-34.4031
chr1	6657401	6657900	*	4.14785e-24	2.15036e-23	-34.6078
chr1	6658901	6659400	*	2.1735e-137	1.7742e-135	-32.0952
chr1	6659001	6659500	*	5.87965e-228	1.60969e-225	-40.885
chr1	6659101	6659600	*	1.16379e-252	4.30224e-250	-42.2463
chr1	6659201	6659700	*	2.24048e-283	1.166e-280	-48.2569
chr1	6659301	6659800	*	1.22054346719606e-313	8.75722076101452e-311	-50.0812
chr1	6659401	6659900	*	4.03965e-199	7.75931e-197	-42.3728
chr1	6663801	6664300	*	3.74078e-142	3.2758e-140	-35.5011
chr1	6663901	6664400	*	6.1346e-111	3.30696e-109	-34.0091
chr1	6683001	6683500	*	1.81438e-108	9.39094e-107	-39.6853
chr1	6683101	6683600	*	4.89271e-100	2.18985e-98	-33.5564
chr1	6683701	6684200	*	3.08404e-30	2.10433e-29	-47.8447
chr1	6683801	6684300	*	1.73503e-21	7.91798e-21	-54.2268
chr1	6683901	6684400	*	2.33735e-10	5.76109e-10	-53.2119
chr1	6767201	6767700	*	1.26491e-07	2.60449e-07	-30.6595
chr1	6767301	6767800	*	1.26491e-07	2.60449e-07	-30.6595
chr1	6828001	6828500	*	2.65435e-45	3.17729e-44	-67.3033
chr1	6828101	6828600	*	6.5779e-72	1.65768e-70	-64.8079
chr1	6828201	6828700	*	1.3147e-83	4.28715e-82	-61.6343
chr1	6828301	6828800	*	7.42667e-85	2.48346e-83	-56.8417
chr1	6828401	6828900	*	2.49376e-67	5.62988e-66	-55.4175
chr1	6828501	6829000	*	5.23193e-48	6.85647e-47	-53.2744
chr1	6830601	6831100	*	4.75519e-60	8.90138e-59	-34.6798
chr1	6830701	6831200	*	5.24774e-65	1.11929e-63	-33.4318
chr1	6831201	6831700	*	3.47984e-65	7.45416e-64	-35.5429
chr1	6831301	6831800	*	2.82259e-96	1.18035e-94	-43.3325
chr1	6831401	6831900	*	4.66222e-111	2.5203e-109	-45.5733
chr1	6831501	6832000	*	3.4818e-133	2.66537e-131	-45.8509
chr1	6831601	6832100	*	1.57727e-130	1.16018e-128	-47.9805
chr1	6831701	6832200	*	3.36952e-57	5.82139e-56	-37.961
chr1	6831801	6832300	*	6.7811e-29	4.36982e-28	-31.8778
chr1	6831901	6832400	*	7.34791e-31	5.14353e-30	-39.2597
chr1	6948901	6949400	*	8.77267e-17	3.14181e-16	-38.7145
chr1	7001601	7002100	*	1.14189e-30	7.93006e-30	-32.3184
chr1	7001701	7002200	*	1.14189e-30	7.93006e-30	-32.3184
chr1	7001801	7002300	*	1.14189e-30	7.93006e-30	-32.3184
chr1	7001901	7002400	*	1.14189e-30	7.93006e-30	-32.3184
chr1	7002001	7002500	*	5.7293e-29	3.70287e-28	-33.7358
chr1	7025101	7025600	*	3.58636e-06	6.66012e-06	-30.2588
chr1	7026301	7026800	*	4.30188e-07	8.53534e-07	-41.3951
chr1	7219601	7220100	*	1.37978e-12	3.89751e-12	-58.6792
chr1	7269301	7269800	*	3.05977e-10	7.48644e-10	-36.2386
chr1	7269401	7269900	*	6.85362e-11	1.7464e-10	-37.1185
chr1	7269501	7270000	*	6.85362e-11	1.7464e-10	-37.1185
chr1	7269601	7270100	*	6.85362e-11	1.7464e-10	-37.1185
chr1	7269701	7270200	*	4.57042e-06	8.42168e-06	-42.7004
chr1	7280401	7280900	*	9.10124e-24	4.64269e-23	-41.3653
chr1	7280501	7281000	*	3.3426e-29	2.18256e-28	-42.3203
chr1	7280601	7281100	*	3.3426e-29	2.18256e-28	-42.3203
chr1	7280701	7281200	*	3.3426e-29	2.18256e-28	-42.3203
chr1	7280801	7281300	*	3.55206e-26	2.02723e-25	-42.8361
chr1	7308401	7308900	*	8.00108e-22	3.71089e-21	-31.6565
chr1	7308501	7309000	*	7.24266e-16	2.46545e-15	-35.1542
chr1	7337701	7338200	*	3.91487e-12	1.07649e-11	-52.9733
chr1	7337801	7338300	*	5.53911e-14	1.69612e-13	-37.5152
chr1	7337901	7338400	*	5.53911e-14	1.69612e-13	-37.5152
chr1	7338001	7338500	*	5.53911e-14	1.69612e-13	-37.5152
chr1	7338101	7338600	*	1.4076e-25	7.81469e-25	-41.4975
chr1	7338201	7338700	*	1.60323e-31	1.15383e-30	-37.133
chr1	7338301	7338800	*	5.11533e-28	3.17039e-27	-37.5074
chr1	7338401	7338900	*	7.7031e-28	4.73704e-27	-36.7897
chr1	7338501	7339000	*	7.7031e-28	4.73704e-27	-36.7897
chr1	7338601	7339100	*	9.23901e-18	3.48744e-17	-34.0018
chr1	7342501	7343000	*	3.58088e-08	7.65388e-08	-30.201
chr1	7342601	7343100	*	1.33561e-11	3.5571e-11	-32.2022
chr1	7342701	7343200	*	1.38136e-23	6.98749e-23	-44.4227
chr1	7342801	7343300	*	2.44618e-27	1.4724e-26	-45.2194
chr1	7342901	7343400	*	2.44618e-27	1.4724e-26	-45.2194
chr1	7350901	7351400	*	5.43985e-69	1.27881e-67	-42.3906
chr1	7351001	7351500	*	1.82954e-65	3.94621e-64	-35.6157
chr1	7351101	7351600	*	4.96848e-91	1.87736e-89	-40.1448
chr1	7351201	7351700	*	1.05241e-96	4.43468e-95	-36.8123
chr1	7351301	7351800	*	1.05945e-81	3.32079e-80	-37.5196
chr1	7351501	7352000	*	4.46827e-53	6.85928e-52	-37.3253
chr1	7351601	7352100	*	2.73063e-60	5.14404e-59	-35.6897
chr1	7351701	7352200	*	3.65553e-59	6.68476e-58	-41.2871
chr1	7351801	7352300	*	3.2358e-65	6.93633e-64	-38.6738
chr1	7351901	7352400	*	6.05657e-60	1.13074e-58	-39.0002
chr1	7352001	7352500	*	5.63902e-54	8.87986e-53	-37.872
chr1	7354001	7354500	*	1.23586e-18	4.8814e-18	-39.9029
chr1	7396301	7396800	*	4.64494e-14	1.42836e-13	-43.0598
chr1	7396401	7396900	*	9.29222e-19	3.69488e-18	-34.5821
chr1	7396501	7397000	*	9.29222e-19	3.69488e-18	-34.5821
chr1	7396601	7397100	*	9.29222e-19	3.69488e-18	-34.5821
chr1	7396701	7397200	*	9.29222e-19	3.69488e-18	-34.5821
chr1	7406601	7407100	*	1.24465e-13	3.73577e-13	-36.5759
chr1	7411101	7411600	*	7.31512e-15	2.35578e-14	-31.748
chr1	7422501	7423000	*	2.09148e-23	1.04912e-22	-55.1625
chr1	7423901	7424400	*	2.12129e-20	9.17061e-20	-39.0016
chr1	7424001	7424500	*	3.0601e-10	7.48719e-10	-36.1179
chr1	7447401	7447900	*	1.02178e-56	1.74121e-55	-35.7854
chr1	7447801	7448300	*	1.96407e-34	1.589e-33	-44.8015
chr1	7448701	7449200	*	4.99001e-56	8.33529e-55	-30.3761
chr1	7449501	7450000	*	2.33254e-23	1.16725e-22	-30.6294
chr1	7597401	7597900	*	4.49782e-39	4.33188e-38	-30.2731
chr1	7615401	7615900	*	2.84901e-12	7.89877e-12	-37.3028
chr1	7634801	7635300	*	4.63458e-28	2.87758e-27	-35.2504
chr1	7634901	7635400	*	4.63458e-28	2.87758e-27	-35.2504
chr1	7668401	7668900	*	5.1656e-18	1.97571e-17	-35.7039
chr1	7668501	7669000	*	5.1656e-18	1.97571e-17	-35.7039
chr1	7670901	7671400	*	5.20513e-18	1.99036e-17	-31.1811
chr1	7671001	7671500	*	5.20513e-18	1.99036e-17	-31.1811
chr1	7671601	7672100	*	2.60706e-16	9.09486e-16	-30.1662
chr1	7671701	7672200	*	5.43965e-16	1.86425e-15	-31.3656
chr1	7671801	7672300	*	4.04132e-15	1.3207e-14	-56.7814
chr1	7700601	7701100	*	5.24104e-26	2.96812e-25	-35.4993
chr1	7707301	7707800	*	7.26783e-09	1.62658e-08	-33.3102
chr1	7707401	7707900	*	1.5313e-09	3.58278e-09	-34.1193
chr1	7707501	7708000	*	1.5313e-09	3.58278e-09	-34.1193
chr1	7707601	7708100	*	1.5313e-09	3.58278e-09	-34.1193
chr1	7707701	7708200	*	1.5313e-09	3.58278e-09	-34.1193
chr1	7761701	7762200	*	8.46596e-10	2.01443e-09	-30.2929
chr1	7767301	7767800	*	2.95278e-08	6.34829e-08	-38.5381
chr1	7779301	7779800	*	1.84496e-47	2.3733e-46	-34.6904
chr1	7779601	7780100	*	2.50337e-62	4.98124e-61	-32.925
chr1	7999801	8000300	*	3.64855e-66	8.00247e-65	-72.3337
chr1	7999901	8000400	*	8.1034e-51	1.16189e-49	-63.8169
chr1	8000001	8000500	*	8.1034e-51	1.16189e-49	-63.8169
chr1	8000101	8000600	*	8.1034e-51	1.16189e-49	-63.8169
chr1	8000201	8000700	*	8.1034e-51	1.16189e-49	-63.8169
chr1	8002701	8003200	*	3.24207e-30	2.21025e-29	-33.827
chr1	8002901	8003400	*	1.93919e-30	1.33437e-29	-32.4673
chr1	8003001	8003500	*	1.51924e-23	7.67088e-23	-31.3886
chr1	8003101	8003600	*	1.51924e-23	7.67088e-23	-31.3886
chr1	8071001	8071500	*	5.95447e-24	3.06404e-23	-31.0933
chr1	8071101	8071600	*	2.21745e-28	1.39686e-27	-30.6064
chr1	8071201	8071700	*	6.95391e-22	3.23511e-21	-32.0505
chr1	8071301	8071800	*	6.95391e-22	3.23511e-21	-32.0505
chr1	8071401	8071900	*	6.95391e-22	3.23511e-21	-32.0505
chr1	8075501	8076000	*	1.44364e-26	8.38823e-26	-40.7598
chr1	8075601	8076100	*	7.81798e-21	3.453e-20	-38.4471
chr1	8075701	8076200	*	3.37624e-13	9.87978e-13	-33.9674
chr1	8075801	8076300	*	3.37624e-13	9.87978e-13	-33.9674
chr1	8075901	8076400	*	3.37624e-13	9.87978e-13	-33.9674
chr1	8152901	8153400	*	7.93218e-49	1.06749e-47	-38.6658
chr1	8153001	8153500	*	2.19619e-33	1.70511e-32	-42.9797
chr1	8153101	8153600	*	2.19619e-33	1.70511e-32	-42.9797
chr1	8156701	8157200	*	2.31693e-27	1.39608e-26	-36.5863
chr1	8156801	8157300	*	2.31693e-27	1.39608e-26	-36.5863
chr1	8156901	8157400	*	6.90879e-23	3.37904e-22	-32.9931
chr1	8157001	8157500	*	8.25196e-34	6.51194e-33	-31.2502
chr1	8157301	8157800	*	1.33611e-27	8.13351e-27	-30.3053
chr1	8157401	8157900	*	9.10322e-41	9.31276e-40	-39.8942
chr1	8157501	8158000	*	5.3847e-39	5.17149e-38	-55.1613
chr1	8157601	8158100	*	5.3847e-39	5.17149e-38	-55.1613
chr1	8157701	8158200	*	8.51183e-38	7.82804e-37	-39.8817
chr1	8177801	8178300	*	1.08974e-15	3.6736e-15	-37.3333
chr1	8177901	8178400	*	1.52002e-15	5.08403e-15	-32.1254
chr1	8178001	8178500	*	1.76468e-17	6.56125e-17	-35.3833
chr1	8178101	8178600	*	1.76468e-17	6.56125e-17	-35.3833
chr1	8221101	8221600	*	8.77827e-08	1.82716e-07	-41.817
chr1	8221201	8221700	*	8.77827e-08	1.82716e-07	-41.817
chr1	8221301	8221800	*	1.02414e-28	6.54792e-28	-32.2122
chr1	8221401	8221900	*	2.47583e-28	1.55657e-27	-31.4473
chr1	8242601	8243100	*	5.09399e-40	5.07512e-39	-31.3663
chr1	8242701	8243200	*	4.36649e-52	6.50784e-51	-33.3395
chr1	8242801	8243300	*	8.70126e-59	1.57412e-57	-39.5548
chr1	8242901	8243400	*	2.32243e-52	3.49019e-51	-41.8073
chr1	8243001	8243500	*	5.88542e-29	3.80167e-28	-40.7695
chr1	8243101	8243600	*	8.86612e-17	3.17428e-16	-34.974
chr1	8273301	8273800	*	2.06333e-28	1.3016e-27	-37.2377
chr1	8284701	8285200	*	7.0587e-14	2.14857e-13	-32.6583
chr1	8284801	8285300	*	1.58511e-18	6.22549e-18	-34.5947
chr1	8284901	8285400	*	1.55357e-37	1.41537e-36	-41.9395
chr1	8285001	8285500	*	3.20458e-42	3.44887e-41	-36.0294
chr1	8285101	8285600	*	2.00032e-39	1.95215e-38	-36.7648
chr1	8285201	8285700	*	7.41536e-29	4.77e-28	-37.5117
chr1	8285301	8285800	*	2.88802e-24	1.50818e-23	-36.4845
chr1	8285401	8285900	*	2.08444e-12	5.82549e-12	-30.028
chr1	8290601	8291100	*	3.13451e-26	1.79305e-25	-49.6997
chr1	8327001	8327500	*	4.01854e-06	7.43595e-06	-30.2744
chr1	8341501	8342000	*	5.21641e-29	3.37718e-28	-43.1529
chr1	8342701	8343200	*	2.51969e-36	2.19304e-35	-52.9679
chr1	8342801	8343300	*	4.67166e-53	7.1673e-52	-41.0811
chr1	8342901	8343400	*	6.56524e-98	2.83014e-96	-44.2244
chr1	8343001	8343500	*	4.37592e-93	1.72486e-91	-38.5821
chr1	8343101	8343600	*	2.27681e-95	9.3582e-94	-34.5086
chr1	8343201	8343700	*	3.72816e-81	1.15489e-79	-32.4285
chr1	8343301	8343800	*	8.76881e-99	3.83756e-97	-36.7292
chr1	8343401	8343900	*	2.17751e-59	4.00429e-58	-32.0713
chr1	8343501	8344000	*	3.54544e-70	8.57942e-69	-38.0093
chr1	8343601	8344100	*	7.45282e-73	1.92121e-71	-45.9141
chr1	8343701	8344200	*	7.34985e-105	3.58423e-103	-54.701
chr1	8343801	8344300	*	4.90742e-71	1.21106e-69	-47.4922
chr1	8343901	8344400	*	6.34916e-80	1.9168e-78	-48.2431
chr1	8344001	8344500	*	2.27741e-96	9.53895e-95	-53.4488
chr1	8344101	8344600	*	1.04504e-77	3.00514e-76	-50.7481
chr1	8344201	8344700	*	2.73516e-50	3.85719e-49	-41.3353
chr1	8344301	8344800	*	2.1926e-51	3.20074e-50	-47.2846
chr1	8344401	8344900	*	2.44727e-46	3.0337e-45	-47.5003
chr1	8344501	8345000	*	6.7485e-25	3.63073e-24	-38.3708
chr1	8344601	8345100	*	3.40572e-40	3.41453e-39	-32.5042
chr1	8344701	8345200	*	3.87162e-32	2.85765e-31	-32.414
chr1	8373601	8374100	*	5.9422e-28	3.67245e-27	-33.3726
chr1	8423301	8423800	*	2.62286e-60	4.94402e-59	-36.9495
chr1	8423401	8423900	*	2.57696e-64	5.39969e-63	-51.4901
chr1	8423501	8424000	*	2.3226e-123	1.52987e-121	-61.7235
chr1	8423601	8424100	*	1.31176e-112	7.28694e-111	-58.3948
chr1	8423701	8424200	*	2.29074e-111	1.24455e-109	-43.0939
chr1	8426201	8426700	*	1.89656e-61	3.68627e-60	-66.5663
chr1	8426301	8426800	*	1.89656e-61	3.68627e-60	-66.5663
chr1	8426401	8426900	*	1.89656e-61	3.68627e-60	-66.5663
chr1	8426501	8427000	*	1.89656e-61	3.68627e-60	-66.5663
chr1	8426601	8427100	*	1.89656e-61	3.68627e-60	-66.5663
chr1	8436801	8437300	*	1.62671e-64	3.42704e-63	-73.5536
chr1	8436901	8437400	*	1.62671e-64	3.42704e-63	-73.5536
chr1	8437001	8437500	*	5.55193e-71	1.36799e-69	-63.9111
chr1	8437101	8437600	*	1.77922e-65	3.83922e-64	-54.2889
chr1	8437201	8437700	*	9.17206e-60	1.70458e-58	-46.2754
chr1	8452901	8453400	*	4.9084e-24	2.53565e-23	-36.3348
chr1	8456001	8456500	*	1.83028e-11	4.83326e-11	-38.4433
chr1	8456101	8456600	*	1.83028e-11	4.83326e-11	-38.4433
chr1	8499001	8499500	*	2.3181e-12	6.46003e-12	-33.1395
chr1	8499101	8499600	*	1.51236e-26	8.7798e-26	-39.2807
chr1	8499201	8499700	*	1.51236e-26	8.7798e-26	-39.2807
chr1	8499301	8499800	*	1.69854e-29	1.12344e-28	-37.2544
chr1	8499401	8499900	*	8.51043e-30	5.70164e-29	-37.033
chr1	8499501	8500000	*	8.47447e-15	2.71855e-14	-33.7991
chr1	8500601	8501100	*	7.94463e-08	1.65873e-07	-31.2247
chr1	8500801	8501300	*	1.65458e-46	2.06369e-45	-38.2494
chr1	8500901	8501400	*	4.64452e-45	5.51211e-44	-35.5759
chr1	8501001	8501500	*	4.64452e-45	5.51211e-44	-35.5759
chr1	8501101	8501600	*	2.8641e-37	2.58247e-36	-35.9666
chr1	8501201	8501700	*	7.32483e-43	8.06278e-42	-54.1074
chr1	8532701	8533200	*	2.37594e-21	1.07694e-20	-40.7795
chr1	8532801	8533300	*	7.54082e-27	4.43698e-26	-39.6715
chr1	8532901	8533400	*	2.23011e-25	1.22694e-24	-39.3634
chr1	8533001	8533500	*	1.94514e-20	8.42521e-20	-49.6157
chr1	8533101	8533600	*	1.94514e-20	8.42521e-20	-49.6157
chr1	8536901	8537400	*	6.29584e-108	3.22725e-106	-80.6793
chr1	8537001	8537500	*	2.90746e-109	1.52593e-107	-68.8148
chr1	8537101	8537600	*	2.90746e-109	1.52593e-107	-68.8148
chr1	8537201	8537700	*	1.45957e-121	9.33648e-120	-62.1395
chr1	8537301	8537800	*	1.74975e-97	7.48142e-96	-58.784
chr1	8537401	8537900	*	3.13602e-32	2.32374e-31	-40.14
chr1	8537501	8538000	*	3.35419e-83	1.085e-81	-60.8492
chr1	8537601	8538100	*	3.35419e-83	1.085e-81	-60.8492
chr1	8537701	8538200	*	7.07174e-75	1.91084e-73	-70.8144
chr1	8537801	8538300	*	7.07174e-75	1.91084e-73	-70.8144
chr1	8537901	8538400	*	7.07174e-75	1.91084e-73	-70.8144
chr1	8584501	8585000	*	2.07198e-09	4.80726e-09	-31.3888
chr1	8601701	8602200	*	2.31002e-21	1.04772e-20	-35.5352
chr1	8658601	8659100	*	2.68568e-28	1.68591e-27	-40.371
chr1	8659601	8660100	*	1.56982e-42	1.70778e-41	-39.4686
chr1	8659701	8660200	*	1.70794e-76	4.77907e-75	-66.6508
chr1	8659801	8660300	*	1.70794e-76	4.77907e-75	-66.6508
chr1	8659901	8660400	*	7.31015e-109	3.80976e-107	-69.8276
chr1	8660001	8660500	*	7.31015e-109	3.80976e-107	-69.8276
chr1	8660101	8660600	*	2.8002e-67	6.31346e-66	-71.5614
chr1	8660201	8660700	*	1.13086e-23	5.74307e-23	-51.63
chr1	8660301	8660800	*	1.13086e-23	5.74307e-23	-51.63
chr1	8680901	8681400	*	1.01791e-20	4.46996e-20	-32.9744
chr1	8734401	8734900	*	3.82763e-26	2.18128e-25	-49.8252
chr1	8734501	8735000	*	3.82763e-26	2.18128e-25	-49.8252
chr1	8734601	8735100	*	3.82763e-26	2.18128e-25	-49.8252
chr1	8734701	8735200	*	3.82763e-26	2.18128e-25	-49.8252
chr1	8734801	8735300	*	8.68683e-35	7.12196e-34	-50.741
chr1	8739001	8739500	*	9.49753e-31	6.61751e-30	-70.2588
chr1	8739101	8739600	*	5.84549e-61	1.12151e-59	-67.33
chr1	8739201	8739700	*	5.84549e-61	1.12151e-59	-67.33
chr1	8739301	8739800	*	3.67076e-70	8.88012e-69	-60.5899
chr1	8739401	8739900	*	3.67076e-70	8.88012e-69	-60.5899
chr1	8739501	8740000	*	6.78799e-53	1.03686e-51	-42.8883
chr1	8739601	8740100	*	9.37867e-42	9.9296e-41	-39.6019
chr1	8739701	8740200	*	1.41526e-82	4.5167e-81	-48.2257
chr1	8739801	8740300	*	1.82748e-63	3.74822e-62	-47.0534
chr1	8739901	8740400	*	1.82748e-63	3.74822e-62	-47.0534
chr1	8740001	8740500	*	5.65663e-89	2.05167e-87	-64.5054
chr1	8740101	8740600	*	1.50379e-98	6.55603e-97	-48.5118
chr1	8740201	8740700	*	1.53986e-53	2.39605e-52	-39.9834
chr1	8740301	8740800	*	1.53986e-53	2.39605e-52	-39.9834
chr1	8740401	8740900	*	3.86988e-111	2.09495e-109	-50.7061
chr1	8740501	8741000	*	8.14825e-154	8.42666e-152	-55.6941
chr1	8740601	8741100	*	3.97195e-219	9.75924e-217	-76.4094
chr1	8740701	8741200	*	6.89876e-283	3.58077e-280	-76.7727
chr1	8740801	8741300	*	6.11976600505692e-312	0	-77.1049
chr1	8740901	8741400	*	6.43854e-286	3.42964e-283	-80.5689
chr1	8741001	8741500	*	7.36144e-196	1.36003e-193	-80.0077
chr1	8741101	8741600	*	8.35013e-154	8.63392e-152	-79.7209
chr1	8741201	8741700	*	1.18476e-82	3.78753e-81	-78.4325
chr1	8741301	8741800	*	2.77987e-57	4.81278e-56	-79.4731
chr1	8742301	8742800	*	3.28065e-18	1.2677e-17	-51.6962
chr1	8742401	8742900	*	3.28065e-18	1.2677e-17	-51.6962
chr1	8742501	8743000	*	6.02028e-18	2.29421e-17	-50.8758
chr1	8822701	8823200	*	6.38714e-09	1.43503e-08	-42.9915
chr1	8822801	8823300	*	6.38714e-09	1.43503e-08	-42.9915
chr1	8822901	8823400	*	1.92108e-22	9.19191e-22	-56.2272
chr1	8823001	8823500	*	1.92108e-22	9.19191e-22	-56.2272
chr1	8823101	8823600	*	1.92108e-22	9.19191e-22	-56.2272
chr1	8904201	8904700	*	2.80592e-32	2.08363e-31	-31.6089
chr1	8943301	8943800	*	6.40924e-09	1.43982e-08	-42.4455
chr1	8943401	8943900	*	2.58724e-14	8.07431e-14	-36.6526
chr1	8943501	8944000	*	5.11849e-14	1.57046e-13	-35.7962
chr1	8943601	8944100	*	4.71049e-16	1.62023e-15	-36.7971
chr1	8943701	8944200	*	4.71049e-16	1.62023e-15	-36.7971
chr1	9127201	9127700	*	5.44705e-59	9.91694e-58	-32.811
chr1	9127301	9127800	*	1.55343e-71	3.87936e-70	-37.3602
chr1	9127401	9127900	*	2.98048e-88	1.06494e-86	-43.0757
chr1	9127501	9128000	*	2.92396e-51	4.25107e-50	-38.8521
chr1	9171701	9172200	*	5.17864e-39	4.97675e-38	-55.2229
chr1	9171801	9172300	*	8.01503e-53	1.22147e-51	-52.4834
chr1	9171901	9172400	*	8.01503e-53	1.22147e-51	-52.4834
chr1	9172001	9172500	*	2.41298e-62	4.80317e-61	-58.8197
chr1	9172101	9172600	*	2.41298e-62	4.80317e-61	-58.8197
chr1	9172801	9173300	*	2.18598e-44	2.53508e-43	-30.4111
chr1	9180001	9180500	*	2.47897e-15	8.19653e-15	-36.035
chr1	9181801	9182300	*	1.16748e-07	2.40992e-07	-32.1572
chr1	9182001	9182500	*	1.56982e-40	1.59288e-39	-31.747
chr1	9182101	9182600	*	8.66675e-53	1.31954e-51	-35.2403
chr1	9182201	9182700	*	8.66675e-53	1.31954e-51	-35.2403
chr1	9182301	9182800	*	8.72818e-45	1.02624e-43	-35.4531
chr1	9222201	9222700	*	7.77527e-53	1.18532e-51	-33.1908
chr1	9222401	9222900	*	2.39285e-76	6.67317e-75	-32.9773
chr1	9222501	9223000	*	3.3659e-73	8.74163e-72	-35.2343
chr1	9222601	9223100	*	3.76422e-59	6.88105e-58	-33.4444
chr1	9222701	9223200	*	2.87921e-48	3.80633e-47	-33.7633
chr1	9222801	9223300	*	1.24867e-55	2.06087e-54	-41.9359
chr1	9222901	9223400	*	1.18682e-44	1.38926e-43	-33.2316
chr1	9223001	9223500	*	1.43341e-42	1.56175e-41	-30.4735
chr1	9223201	9223700	*	1.55727e-55	2.56362e-54	-34.6487
chr1	9223301	9223800	*	3.69995e-58	6.57123e-57	-34.0958
chr1	9223401	9223900	*	1.20973e-60	2.3027e-59	-37.1025
chr1	9223501	9224000	*	2.43879e-49	3.33949e-48	-32.8325
chr1	9223601	9224100	*	3.23209e-47	4.12746e-46	-30.4698
chr1	9243801	9244300	*	1.19519e-39	1.17532e-38	-37.3225
chr1	9243901	9244400	*	1.0428e-66	2.317e-65	-58.2396
chr1	9244001	9244500	*	3.5206e-62	6.98078e-61	-61.7103
chr1	9245201	9245700	*	1.37693e-40	1.39963e-39	-38.3562
chr1	9245301	9245800	*	2.96928e-48	3.92421e-47	-36.1409
chr1	9245401	9245900	*	6.42161e-43	7.08341e-42	-32.4233
chr1	9245501	9246000	*	4.06505e-42	4.35776e-41	-32.2152
chr1	9245601	9246100	*	8.55335e-42	9.06681e-41	-32.7128
chr1	9291301	9291800	*	1.32223e-22	6.37752e-22	-50.5059
chr1	9291401	9291900	*	1.32223e-22	6.37752e-22	-50.5059
chr1	9291501	9292000	*	2.57809e-56	4.34517e-55	-52.1815
chr1	9291601	9292100	*	4.11143e-103	1.94337e-101	-53.6448
chr1	9291701	9292200	*	4.44385e-158	4.88507e-156	-61.0427
chr1	9291801	9292300	*	2.15193e-242	7.04149e-240	-62.967
chr1	9291901	9292400	*	1.78241e-237	5.51635e-235	-60.9256
chr1	9292001	9292500	*	1.21228e-199	2.3423e-197	-60.4074
chr1	9292101	9292600	*	1.09819e-153	1.13402e-151	-62.2418
chr1	9292201	9292700	*	4.87889e-88	1.73766e-86	-54.4434
chr1	9327801	9328300	*	7.17276e-31	5.02325e-30	-46.2935
chr1	9330801	9331300	*	5.92694e-29	3.82807e-28	-69.7584
chr1	9330901	9331400	*	5.92694e-29	3.82807e-28	-69.7584
chr1	9365101	9365600	*	2.40567e-23	1.20302e-22	-33.1528
chr1	9365201	9365700	*	9.67724e-77	2.72324e-75	-45.3693
chr1	9365301	9365800	*	2.84264e-98	1.23359e-96	-45.9488
chr1	9365401	9365900	*	1.91687e-117	1.14978e-115	-46.5088
chr1	9365501	9366000	*	3.78153e-109	1.98035e-107	-43.1804
chr1	9365601	9366100	*	4.77193e-91	1.80385e-89	-34.7148
chr1	9365701	9366200	*	2.11521e-89	7.74207e-88	-33.397
chr1	9371801	9372300	*	1.99981e-33	1.55492e-32	-47.3795
chr1	9375501	9376000	*	7.45222e-79	2.19727e-77	-43.8934
chr1	9375601	9376100	*	3.57844e-99	1.57661e-97	-35.9415
chr1	9375701	9376200	*	8.77803e-114	4.96677e-112	-32.261
chr1	9375801	9376300	*	4.65684e-128	3.30096e-126	-33.7107
chr1	9375901	9376400	*	4.43622e-126	3.05566e-124	-35.6765
chr1	9376001	9376500	*	2.18136e-79	6.51013e-78	-31.4556
chr1	9376101	9376600	*	3.24857e-52	4.86165e-51	-34.6979
chr1	9376201	9376700	*	2.12401e-30	1.45918e-29	-39.7719
chr1	9376301	9376800	*	5.69893e-18	2.17456e-17	-36.6179
chr1	9379701	9380200	*	3.53243e-67	7.9411e-66	-31.6054
chr1	9379801	9380300	*	8.32393e-64	1.72243e-62	-37.7971
chr1	9379901	9380400	*	1.40097e-75	3.8394e-74	-37.9364
chr1	9380001	9380500	*	3.28908e-50	4.62515e-49	-32.3514
chr1	9381901	9382400	*	2.16505e-102	1.01026e-100	-35.7653
chr1	9385101	9385600	*	1.35729e-44	1.58562e-43	-32.3106
chr1	9385301	9385800	*	2.25684e-36	1.96799e-35	-31.6088
chr1	9385401	9385900	*	3.78267e-92	1.46284e-90	-37.685
chr1	9385501	9386000	*	1.34343e-99	5.96162e-98	-37.0588
chr1	9385601	9386100	*	5.48705e-67	1.22789e-65	-33.9141
chr1	9385701	9386200	*	2.54265e-81	7.90455e-80	-33.4196
chr1	9385801	9386300	*	3.17977e-67	7.15868e-66	-32.7531
chr1	9386501	9387000	*	5.95474e-71	1.46601e-69	-37.4289
chr1	9386601	9387100	*	8.41649e-72	2.1155e-70	-37.9284
chr1	9386701	9387200	*	1.93434e-84	6.41877e-83	-37.7985
chr1	9386801	9387300	*	2.4165e-87	8.497e-86	-38.3478
chr1	9386901	9387400	*	3.79133e-103	1.79286e-101	-48.4027
chr1	9387001	9387500	*	4.56505e-51	6.59576e-50	-35.2309
chr1	9423801	9424300	*	3.6028e-75	9.7915e-74	-46.9903
chr1	9423901	9424400	*	1.23694e-60	2.35408e-59	-32.9225
chr1	9424601	9425100	*	2.49216e-14	7.78466e-14	-33.2579
chr1	9472301	9472800	*	2.06156e-24	1.08438e-23	-51.0601
chr1	9472401	9472900	*	2.49757e-30	1.71071e-29	-40.3864
chr1	9472501	9473000	*	3.75145e-34	3.00148e-33	-43.2669
chr1	9472601	9473100	*	2.12343e-44	2.4636e-43	-40.3363
chr1	9472701	9473200	*	6.10123e-49	8.24264e-48	-39.0269
chr1	9473801	9474300	*	3.74127e-93	1.47648e-91	-39.0328
chr1	9473901	9474400	*	4.76104e-101	2.1719e-99	-51.3347
chr1	9474001	9474500	*	6.7688e-99	2.96824e-97	-50.4745
chr1	9487001	9487500	*	3.86667e-26	2.20307e-25	-38.1544
chr1	9487101	9487600	*	5.63111e-27	3.3324e-26	-46.1911
chr1	9487201	9487700	*	2.06194e-29	1.35867e-28	-33.9701
chr1	9487301	9487800	*	1.24941e-24	6.63865e-24	-31.3567
chr1	9527801	9528300	*	3.69628e-27	2.20662e-26	-31.4498
chr1	9578201	9578700	*	1.56224e-12	4.39926e-12	-31.1429
chr1	9614101	9614600	*	1.08882e-07	2.25246e-07	-43.2225
chr1	9650301	9650800	*	9.34606e-82	2.93245e-80	-33.847
chr1	9650401	9650900	*	7.27817e-93	2.85421e-91	-38.8384
chr1	9650501	9651000	*	8.19066e-135	6.4226e-133	-51.354
chr1	9650601	9651100	*	1.81105e-179	2.67648e-177	-57.8281
chr1	9650701	9651200	*	1.11875e-240	3.58596e-238	-60.5929
chr1	9650801	9651300	*	5.80104e-221	1.4576e-218	-65.5014
chr1	9650901	9651400	*	1.78495e-209	3.88227e-207	-64.7792
chr1	9651001	9651500	*	8.02258e-164	9.5469e-162	-54.421
chr1	9651101	9651600	*	1.76327e-138	1.46629e-136	-43.7068
chr1	9651201	9651700	*	8.08686e-113	4.50998e-111	-35.702
chr1	9651301	9651800	*	1.28796e-80	3.94481e-79	-32.0366
chr1	9651401	9651900	*	4.10428e-83	1.32563e-81	-31.2972
chr1	9651501	9652000	*	2.55739e-84	8.46239e-83	-31.2568
chr1	9651601	9652100	*	6.77568e-116	3.96203e-114	-32.0862
chr1	9651701	9652200	*	7.95852e-105	3.87768e-103	-32.1682
chr1	9651801	9652300	*	4.4966e-100	2.01402e-98	-30.0866
chr1	9653101	9653600	*	4.4028e-35	3.65301e-34	-30.9396
chr1	9656001	9656500	*	4.94208e-33	3.7843e-32	-30.0488
chr1	9656101	9656600	*	1.63714e-34	1.3286e-33	-30.247
chr1	9656201	9656700	*	5.69932e-62	1.12421e-60	-32.6442
chr1	9656301	9656800	*	1.2039e-49	1.66394e-48	-37.834
chr1	9685601	9686100	*	9.28298e-35	7.60272e-34	-49.9475
chr1	9685701	9686200	*	4.04277e-37	3.62612e-36	-43.4781
chr1	9685801	9686300	*	3.39784e-32	2.51455e-31	-40.6804
chr1	9687501	9688000	*	4.21388e-109	2.20519e-107	-33.3283
chr1	9687901	9688400	*	4.555e-127	3.18124e-125	-63.3792
chr1	9688001	9688500	*	1.44945e-41	1.52405e-40	-46.079
chr1	9688101	9688600	*	3.36287e-41	3.49195e-40	-45.0601
chr1	9688201	9688700	*	1.34977e-56	2.2932e-55	-39.3254
chr1	9688301	9688800	*	2.47162e-54	3.93438e-53	-35.2329
chr1	9688401	9688900	*	2.23829e-70	5.44016e-69	-34.4642
chr1	9688501	9689000	*	1.38208e-78	4.05075e-77	-33.3856
chr1	9690901	9691400	*	1.63446e-56	2.77022e-55	-37.9115
chr1	9691001	9691500	*	2.83531e-56	4.77165e-55	-40.8066
chr1	9691101	9691600	*	2.24645e-33	1.74354e-32	-42.276
chr1	9691201	9691700	*	5.29517e-36	4.55048e-35	-42.3763
chr1	9691301	9691800	*	8.26946e-23	4.02978e-22	-34.6639
chr1	9691401	9691900	*	6.64641e-27	3.92004e-26	-36.8467
chr1	9691501	9692000	*	2.81848e-33	2.17879e-32	-33.7485
chr1	9691601	9692100	*	5.5612e-33	4.24992e-32	-33.933
chr1	9691701	9692200	*	9.75901e-29	6.24481e-28	-32.3967
chr1	9691801	9692300	*	2.84649e-24	1.48707e-23	-32.2085
chr1	9694301	9694800	*	2.00454e-16	7.03649e-16	-32.0024
chr1	9694401	9694900	*	2.00454e-16	7.03649e-16	-32.0024
chr1	9694501	9695000	*	2.00454e-16	7.03649e-16	-32.0024
chr1	9694601	9695100	*	9.44015e-22	4.3646e-21	-34.8753
chr1	9715701	9716200	*	6.52214e-14	1.98928e-13	-41.6592
chr1	9716001	9716500	*	2.65626e-21	1.20106e-20	-36.2442
chr1	9716101	9716600	*	2.74276e-23	1.36783e-22	-35.1203
chr1	9716201	9716700	*	4.60276e-17	1.67409e-16	-34.793
chr1	9716301	9716800	*	9.88115e-23	4.79696e-22	-42.3935
chr1	9716401	9716900	*	9.88115e-23	4.79696e-22	-42.3935
chr1	9716701	9717200	*	8.52058e-42	9.03248e-41	-61.2863
chr1	9716801	9717300	*	1.6191e-46	2.02016e-45	-52.2748
chr1	9716901	9717400	*	1.6191e-46	2.02016e-45	-52.2748
chr1	9717001	9717500	*	1.72928e-58	3.10084e-57	-38.1367
chr1	9717101	9717600	*	4.43786e-51	6.41506e-50	-35.8977
chr1	9773901	9774400	*	6.47381e-43	7.14011e-42	-47.1112
chr1	9774001	9774500	*	2.85721e-80	8.68961e-79	-51.4211
chr1	9774101	9774600	*	2.85721e-80	8.68961e-79	-51.4211
chr1	9774201	9774700	*	8.65299e-80	2.60563e-78	-48.3954
chr1	9774301	9774800	*	1.50958e-172	2.02288e-170	-53.5173
chr1	9774401	9774900	*	7.82367e-167	9.68026e-165	-56.5935
chr1	9774501	9775000	*	9.31868e-127	6.4836e-125	-54.7663
chr1	9774601	9775100	*	3.66489e-120	2.29627e-118	-53.266
chr1	9774701	9775200	*	1.14135e-103	5.44583e-102	-52.1114
chr1	9774801	9775300	*	1.33833e-22	6.45322e-22	-31.463
chr1	9775501	9776000	*	3.57703e-170	4.61311e-168	-34.766
chr1	9775601	9776100	*	2.95379e-195	5.41378e-193	-36.9136
chr1	9775701	9776200	*	1.13744e-192	2.0096e-190	-38.7892
chr1	9775801	9776300	*	2.32042e-161	2.67396e-159	-42.4377
chr1	9775901	9776400	*	4.52367e-160	5.12112e-158	-43.5253
chr1	9776001	9776500	*	3.29425e-103	1.5593e-101	-44.1587
chr1	9776101	9776600	*	3.4368e-90	1.27815e-88	-39.3671
chr1	9776201	9776700	*	5.35175e-126	3.68025e-124	-39.1716
chr1	9776301	9776800	*	8.49688e-164	1.01093e-161	-39.0733
chr1	9776401	9776900	*	1.42144e-155	1.50764e-153	-38.0252
chr1	9776501	9777000	*	3.42306e-151	3.40736e-149	-37.5266
chr1	9776601	9777100	*	2.69214e-101	1.23308e-99	-37.5138
chr1	9776701	9777200	*	3.74752e-56	6.28366e-55	-38.0661
chr1	9779301	9779800	*	1.59303e-30	1.09985e-29	-34.1805
chr1	9795701	9796200	*	7.23487e-51	1.03897e-49	-37.4757
chr1	9821601	9822100	*	1.10182e-102	5.16962e-101	-37.9855
chr1	9821701	9822200	*	7.37822e-104	3.53262e-102	-37.7075
chr1	9821801	9822300	*	9.1284e-110	4.82858e-108	-42.1724
chr1	9821901	9822400	*	3.90838e-65	8.36224e-64	-37.6719
chr1	9822001	9822500	*	6.05641e-59	1.1011e-57	-34.884
chr1	9882001	9882500	*	4.65486e-32	3.42402e-31	-56.2742
chr1	9882101	9882600	*	4.65486e-32	3.42402e-31	-56.2742
chr1	9882201	9882700	*	4.65486e-32	3.42402e-31	-56.2742
chr1	9882301	9882800	*	4.65486e-32	3.42402e-31	-56.2742
chr1	9882401	9882900	*	4.65486e-32	3.42402e-31	-56.2742
chr1	9884501	9885000	*	1.20972e-11	3.2302e-11	-31.7488
chr1	9884601	9885100	*	8.363e-19	3.33309e-18	-32.8803
chr1	9884701	9885200	*	3.12412e-20	1.33917e-19	-30.0758
chr1	9891301	9891800	*	4.80828e-10	1.16184e-09	-39.8414
chr1	9894501	9895000	*	2.96029e-71	7.34549e-70	-37.5597
chr1	9894601	9895100	*	2.96029e-71	7.34549e-70	-37.5597
chr1	9894701	9895200	*	8.05325e-94	3.2143e-92	-50.3581
chr1	9896201	9896700	*	4.57916e-54	7.22956e-53	-34.6882
chr1	9896301	9896800	*	3.33323e-92	1.29056e-90	-43.5021
chr1	9896401	9896900	*	6.4745e-117	3.85098e-115	-56.3921
chr1	9896501	9897000	*	2.97991e-104	1.43734e-102	-55.346
chr1	9896601	9897100	*	1.76208e-94	7.12286e-93	-44.3608
chr1	9909301	9909800	*	4.27706e-37	3.83323e-36	-31.4667
chr1	9911301	9911800	*	4.52809e-55	7.35995e-54	-32.0494
chr1	9942001	9942500	*	3.01332e-08	6.47434e-08	30.7744
chr1	10143901	10144400	*	1.1971e-06	2.30122e-06	-33.3971
chr1	10144001	10144500	*	1.1971e-06	2.30122e-06	-33.3971
chr1	10313501	10314000	*	7.8619e-22	3.64805e-21	-39.1143
chr1	10313601	10314100	*	2.3236e-33	1.80246e-32	-43.6468
chr1	10313701	10314200	*	2.3236e-33	1.80246e-32	-43.6468
chr1	10313801	10314300	*	4.1852e-28	2.60361e-27	-43.108
chr1	10313901	10314400	*	4.1852e-28	2.60361e-27	-43.108
chr1	10327701	10328200	*	9.56409e-27	5.60151e-26	-40.9794
chr1	10327801	10328300	*	3.2256e-55	5.26333e-54	-35.5208
chr1	10327901	10328400	*	1.10144e-50	1.5728e-49	-35.7985
chr1	10328001	10328500	*	1.10144e-50	1.5728e-49	-35.7985
chr1	10328101	10328600	*	1.10144e-50	1.5728e-49	-35.7985
chr1	10328201	10328700	*	1.46445e-29	9.71273e-29	-31.5479
chr1	10352101	10352600	*	1.42494e-22	6.86159e-22	-34.3135
chr1	10352201	10352700	*	1.42494e-22	6.86159e-22	-34.3135
chr1	10352501	10353000	*	1.04986e-23	5.34006e-23	-44.3652
chr1	10436901	10437400	*	2.82969e-16	9.85107e-16	-38.6556
chr1	10438201	10438700	*	1.02828e-78	3.02149e-77	-35.438
chr1	10438301	10438800	*	1.62798e-141	1.41311e-139	-51.8027
chr1	10438401	10438900	*	2.19859e-148	2.09611e-146	-49.9845
chr1	10438501	10439000	*	2.2505e-181	3.40987e-179	-50.2714
chr1	10438601	10439100	*	2.25275e-190	3.85508e-188	-49.6151
chr1	10438701	10439200	*	1.55703e-111	8.49343e-110	-47.4976
chr1	10438801	10439300	*	1.08121e-72	2.77762e-71	-45.7249
chr1	10438901	10439400	*	1.64847e-59	3.04149e-58	-45.7907
chr1	10459701	10460200	*	1.34135e-11	3.57198e-11	-36.366
chr1	10492701	10493200	*	5.52953e-69	1.29968e-67	-37.9112
chr1	10492801	10493300	*	2.28083e-130	1.67392e-128	-45.3639
chr1	10492901	10493400	*	2.77801e-157	3.02164e-155	-48.6133
chr1	10493001	10493500	*	2.78676e-215	6.53731e-213	-55.9109
chr1	10493101	10493600	*	8.28805e-199	1.5873e-196	-53.8001
chr1	10493201	10493700	*	6.10795e-120	3.81257e-118	-52.631
chr1	10493301	10493800	*	1.17377e-121	7.52217e-120	-52.1959
chr1	10493401	10493900	*	5.39325e-117	3.21208e-115	-49.8256
chr1	10493501	10494000	*	1.41265e-126	9.80031e-125	-50.3711
chr1	10493601	10494100	*	1.43684e-164	1.72626e-162	-56.5716
chr1	10493701	10494200	*	3.9021e-167	4.84081e-165	-56.3598
chr1	10493801	10494300	*	2.2637e-93	8.96667e-92	-53.0993
chr1	10493901	10494400	*	2.0131e-81	6.27521e-80	-63.68
chr1	10494001	10494500	*	1.23898e-39	1.21771e-38	-67.0197
chr1	10535801	10536300	*	1.73002e-33	1.34865e-32	-32.3138
chr1	10535901	10536400	*	7.6212e-43	8.38367e-42	-39.2597
chr1	10536001	10536500	*	4.78209e-48	6.27415e-47	-48.7212
chr1	10536101	10536600	*	8.61096e-33	6.5317e-32	-42.6337
chr1	10536201	10536700	*	1.059e-34	8.65355e-34	-43.4881
chr1	10549501	10550000	*	1.78393e-17	6.63084e-17	-61.075
chr1	10549601	10550100	*	3.29935e-24	1.71839e-23	-54.639
chr1	10555301	10555800	*	4.00278e-33	3.07619e-32	-34.1133
chr1	10555401	10555900	*	1.37911e-38	1.30596e-37	-35.0155
chr1	10555501	10556000	*	1.37911e-38	1.30596e-37	-35.0155
chr1	10555601	10556100	*	6.33115e-137	5.13243e-135	-55.826
chr1	10555701	10556200	*	5.57913e-175	7.73515e-173	-57.8775
chr1	10555801	10556300	*	0	0	-74.3864
chr1	10555901	10556400	*	0	0	-76.1499
chr1	10556001	10556500	*	0	0	-70.8904
chr1	10556101	10556600	*	0	0	-64.4089
chr1	10556201	10556700	*	9.74953e-289	5.3284e-286	-63.888
chr1	10556301	10556800	*	4.10357e-114	2.33287e-112	-54.8403
chr1	10556401	10556900	*	2.43464e-34	1.96229e-33	-38.9703
chr1	10654901	10655400	*	3.15489e-05	5.4554e-05	-36.8718
chr1	10655001	10655500	*	3.15489e-05	5.4554e-05	-36.8718
chr1	10745001	10745500	*	1.20104e-76	3.3732e-75	-40.0994
chr1	10745101	10745600	*	1.59152e-109	8.38648e-108	-51.22
chr1	10745201	10745700	*	4.02668e-105	1.97101e-103	-47.137
chr1	10745301	10745800	*	9.3697e-116	5.46419e-114	-53.8364
chr1	10745401	10745900	*	1.2488e-84	4.15976e-83	-49.338
chr1	10745501	10746000	*	1.07273e-22	5.19878e-22	-33.9049
chr1	10752901	10753400	*	1.58171e-41	1.66089e-40	-34.5529
chr1	10753001	10753500	*	1.1938e-41	1.25899e-40	-36.0907
chr1	10753101	10753600	*	8.73035e-31	6.09206e-30	-37.2689
chr1	10753201	10753700	*	2.2983e-31	1.643e-30	-41.8367
chr1	10755301	10755800	*	6.31311e-08	1.32729e-07	-36.5901
chr1	10755401	10755900	*	6.4925e-11	1.65693e-10	-36.7014
chr1	10755501	10756000	*	2.97945e-14	9.26412e-14	-35.9556
chr1	10755601	10756100	*	1.40304e-14	4.44496e-14	-36.4188
chr1	10755701	10756200	*	1.34922e-15	4.52538e-15	-37.5985
chr1	10778301	10778800	*	3.30285e-24	1.72017e-23	-55.8831
chr1	10778401	10778900	*	4.5169e-58	8.00007e-57	-44.2824
chr1	10778501	10779000	*	4.5169e-58	8.00007e-57	-44.2824
chr1	10778601	10779100	*	4.5169e-58	8.00007e-57	-44.2824
chr1	10778701	10779200	*	4.56136e-58	8.07724e-57	-44.1808
chr1	10780701	10781200	*	6.97359e-86	2.37804e-84	-32.4494
chr1	10780901	10781400	*	2.43213e-67	5.49222e-66	-32.3868
chr1	10781001	10781500	*	1.62146e-52	2.44877e-51	-34.0563
chr1	10784701	10785200	*	1.99974e-13	5.9299e-13	-30.3948
chr1	10787301	10787800	*	2.79802e-21	1.26382e-20	-32.4312
chr1	10787401	10787900	*	4.65573e-23	2.29652e-22	-32.2022
chr1	10793801	10794300	*	2.98136e-26	1.70708e-25	-47.7158
chr1	10793901	10794400	*	2.63582e-29	1.72915e-28	-49.4048
chr1	10794001	10794500	*	2.63582e-29	1.72915e-28	-49.4048
chr1	10794101	10794600	*	1.10224e-18	4.36541e-18	-49.9167
chr1	10794201	10794700	*	1.2232e-13	3.67312e-13	-50.303
chr1	10795501	10796000	*	7.83416e-45	9.22547e-44	-31.0485
chr1	10795601	10796100	*	7.74341e-53	1.18052e-51	-38.3378
chr1	10795701	10796200	*	3.88774e-73	1.00827e-71	-45.4167
chr1	10795801	10796300	*	1.08435e-64	2.29516e-63	-42.5932
chr1	10795901	10796400	*	1.73649e-45	2.09121e-44	-31.1685
chr1	10796801	10797300	*	1.39186e-49	1.92026e-48	-33.84
chr1	10805501	10806000	*	8.75215e-46	1.06493e-44	-34.6075
chr1	10818401	10818900	*	1.45026e-15	4.85624e-15	-35.6702
chr1	10822901	10823400	*	7.79618e-28	4.79301e-27	-31.6091
chr1	10826501	10827000	*	3.06815e-44	3.54155e-43	-32.6312
chr1	10832201	10832700	*	1.5188e-21	6.95239e-21	-62.6445
chr1	10832301	10832800	*	1.96852e-40	1.99058e-39	-59.1085
chr1	10832401	10832900	*	7.70148e-34	6.08553e-33	-50.1133
chr1	10832501	10833000	*	6.07832e-25	3.27748e-24	-36.5818
chr1	10832601	10833100	*	9.27799e-23	4.51e-22	-32.89
chr1	10835701	10836200	*	1.77986e-56	3.01389e-55	-32.0699
chr1	10835801	10836300	*	2.34333e-56	3.95403e-55	-32.4635
chr1	10835901	10836400	*	3.14736e-46	3.88701e-45	-31.2444
chr1	10863601	10864100	*	3.59411e-33	2.76728e-32	-35.4147
chr1	10874701	10875200	*	8.03591e-69	1.88158e-67	-30.3701
chr1	10874801	10875300	*	4.61857e-66	1.01029e-64	-35.6271
chr1	10874901	10875400	*	1.80513e-65	3.8947e-64	-40.3182
chr1	10875001	10875500	*	7.95642e-48	1.0364e-46	-34.5619
chr1	10877001	10877500	*	1.78619e-16	6.28725e-16	-50.5496
chr1	10880501	10881000	*	1.27399e-07	2.62267e-07	-31.9676
chr1	10962501	10963000	*	1.50683e-06	2.87593e-06	-33.3333
chr1	10971501	10972000	*	8.63002e-18	3.26206e-17	-39.3644
chr1	10971601	10972100	*	3.00765e-18	1.16461e-17	-47.9823
chr1	11027801	11028300	*	6.84029e-15	2.20653e-14	-33.0213
chr1	11027901	11028400	*	6.84029e-15	2.20653e-14	-33.0213
chr1	11028001	11028500	*	7.64996e-64	1.58464e-62	-43.8775
chr1	11028101	11028600	*	1.50538e-95	6.20785e-94	-41.7975
chr1	11028201	11028700	*	4.3352e-146	3.99837e-144	-45.085
chr1	11028301	11028800	*	1.97319e-223	5.10287e-221	-49.3824
chr1	11028401	11028900	*	4.72057e-288	2.55972e-285	-50.5319
chr1	11028501	11029000	*	1.50605e-225	3.99489e-223	-48.0867
chr1	11028601	11029100	*	2.54182e-173	3.44573e-171	-46.0416
chr1	11028701	11029200	*	2.50435e-134	1.95114e-132	-43.2487
chr1	11028801	11029300	*	4.13171e-52	6.16245e-51	-33.0757
chr1	11029101	11029600	*	1.47379e-12	4.1561e-12	-31.7235
chr1	11084901	11085400	*	4.72369e-26	2.68053e-25	-31.6418
chr1	11085001	11085500	*	4.72369e-26	2.68053e-25	-31.6418
chr1	11085101	11085600	*	1.62261e-20	7.05653e-20	-31.1785
chr1	11085201	11085700	*	1.62261e-20	7.05653e-20	-31.1785
chr1	11118301	11118800	*	1.16846e-58	2.10544e-57	-55.0408
chr1	11118401	11118900	*	1.04574e-148	1.00269e-146	-55.8944
chr1	11118501	11119000	*	9.69891e-150	9.44585e-148	-54.6784
chr1	11118601	11119100	*	9.52917e-157	1.02841e-154	-53.8585
chr1	11118701	11119200	*	7.54281e-121	4.77431e-119	-49.9331
chr1	11118801	11119300	*	2.5472e-60	4.80333e-59	-36.2272
chr1	11121801	11122300	*	3.53606e-70	8.55708e-69	-61.715
chr1	11121901	11122400	*	2.30911e-73	6.01907e-72	-70.1314
chr1	11122001	11122500	*	2.05223e-68	4.75526e-67	-68.8431
chr1	11122101	11122600	*	7.3439e-52	1.08676e-50	-54.677
chr1	11122201	11122700	*	7.3439e-52	1.08676e-50	-54.677
chr1	11122301	11122800	*	4.13838e-19	1.67564e-18	-38.0342
chr1	11122401	11122900	*	4.13838e-19	1.67564e-18	-38.0342
chr1	11122701	11123200	*	3.3343e-45	3.97825e-44	-49.7333
chr1	11122801	11123300	*	1.68095e-63	3.4505e-62	-51.236
chr1	11122901	11123400	*	1.68095e-63	3.4505e-62	-51.236
chr1	11123001	11123500	*	1.68095e-63	3.4505e-62	-51.236
chr1	11123101	11123600	*	1.68095e-63	3.4505e-62	-51.236
chr1	11127701	11128200	*	7.33431e-20	3.0857e-19	-36.5235
chr1	11127801	11128300	*	1.09483e-21	5.04662e-21	-36.3458
chr1	11129201	11129700	*	8.11631e-80	2.4454e-78	-34.5671
chr1	11129301	11129800	*	5.8162e-139	4.87032e-137	-46.3078
chr1	11129401	11129900	*	5.95903e-139	4.98922e-137	-48.7665
chr1	11129501	11130000	*	7.4412e-158	8.15943e-156	-59.0672
chr1	11129601	11130100	*	7.73045e-130	5.63409e-128	-61.6533
chr1	11129701	11130200	*	1.76606e-60	3.34619e-59	-56.3363
chr1	11203601	11204100	*	1.46489e-14	4.63613e-14	-70.2703
chr1	11203701	11204200	*	4.37037e-20	1.85967e-19	-58.2887
chr1	11203801	11204300	*	4.37037e-20	1.85967e-19	-58.2887
chr1	11203901	11204400	*	4.37037e-20	1.85967e-19	-58.2887
chr1	11204001	11204500	*	4.37037e-20	1.85967e-19	-58.2887
chr1	11204101	11204600	*	1.34526e-07	2.76497e-07	-45.2565
chr1	11383501	11384000	*	1.9141e-07	3.89358e-07	-35.112
chr1	11383601	11384100	*	1.9141e-07	3.89358e-07	-35.112
chr1	11383701	11384200	*	2.03788e-14	6.39664e-14	-37.1239
chr1	11383801	11384300	*	2.30289e-23	1.1528e-22	-31.3854
chr1	11383901	11384400	*	9.96947e-29	6.37702e-28	-32.0363
chr1	11540801	11541300	*	1.36617e-22	6.58449e-22	-37.6471
chr1	11713901	11714400	*	5.6821e-54	8.9465e-53	-30.9795
chr1	11727801	11728300	*	4.94104e-08	1.04627e-07	-37.519
chr1	11730701	11731200	*	1.21379e-07	2.50233e-07	-38.183
chr1	11736601	11737100	*	1.85954e-09	4.32738e-09	-34.0033
chr1	11785301	11785800	*	1.33211e-07	2.73879e-07	-42.2727
chr1	11785401	11785900	*	5.73057e-11	1.46767e-10	-39.907
chr1	11785501	11786000	*	5.73057e-11	1.46767e-10	-39.907
chr1	11785601	11786100	*	5.73057e-11	1.46767e-10	-39.907
chr1	11785701	11786200	*	1.97372e-07	4.01108e-07	-31.011
chr1	11805201	11805700	*	5.68e-14	1.73811e-13	-34.1707
chr1	11814401	11814900	*	2.76762e-13	8.13958e-13	-47.4869
chr1	11862301	11862800	*	2.11298e-36	1.84444e-35	-30.0371
chr1	11900701	11901200	*	5.65154e-61	1.08475e-59	-35.1389
chr1	11900801	11901300	*	5.65154e-61	1.08475e-59	-35.1389
chr1	11900901	11901400	*	7.22154e-60	1.3454e-58	-42.5517
chr1	11901001	11901500	*	2.31499e-69	5.49314e-68	-41.9834
chr1	11901101	11901600	*	4.35323e-65	9.3037e-64	-44.7377
chr1	11901201	11901700	*	3.18721e-97	1.35625e-95	-36.4792
chr1	11901301	11901800	*	6.58408e-115	3.79251e-113	-36.5667
chr1	11901401	11901900	*	3.15187e-93	1.24546e-91	-31.431
chr1	11905801	11906300	*	1.6985e-12	4.77279e-12	-37.0719
chr1	11910901	11911400	*	1.42252e-26	8.26827e-26	-57.2814
chr1	11911001	11911500	*	1.38645e-62	2.77615e-61	-47.7987
chr1	11911101	11911600	*	5.93499e-96	2.46551e-94	-51.4502
chr1	11911201	11911700	*	5.93499e-96	2.46551e-94	-51.4502
chr1	11911301	11911800	*	5.93499e-96	2.46551e-94	-51.4502
chr1	11911401	11911900	*	3.78411e-73	9.81738e-72	-50.047
chr1	11911501	11912000	*	6.59627e-38	6.09069e-37	-63.2823
chr1	11980301	11980800	*	9.07846e-102	4.19247e-100	-34.6015
chr1	11980401	11980900	*	2.40915e-114	1.37544e-112	-37.3738
chr1	11980501	11981000	*	1.26767e-106	6.35549e-105	-35.8711
chr1	11980601	11981100	*	5.85444e-98	2.52614e-96	-35.5282
chr1	11980701	11981200	*	1.34029e-81	4.19159e-80	-40.5518
chr1	11983001	11983500	*	1.34042e-197	2.52884e-195	-40.0962
chr1	11983101	11983600	*	0	0	-54.8199
chr1	11983201	11983700	*	0	0	-62.547
chr1	11983301	11983800	*	0	0	-64.2693
chr1	11983401	11983900	*	5.73654e-286	3.05709e-283	-61.8406
chr1	11983501	11984000	*	2.56241e-202	5.11645e-200	-60.4841
chr1	11983601	11984100	*	2.4699e-104	1.19295e-102	-48.0805
chr1	11983701	11984200	*	2.12719e-61	4.12916e-60	-39.5376
chr1	11983901	11984400	*	1.10636e-47	1.43397e-46	-35.2765
chr1	11984001	11984500	*	6.13445e-38	5.67076e-37	-32.9061
chr1	11984401	11984900	*	1.57462e-67	3.57362e-66	-40.6732
chr1	11984501	11985000	*	2.1917e-74	5.8536e-73	-42.2772
chr1	11984601	11985100	*	1.35513e-113	7.64957e-112	-47.024
chr1	11984701	11985200	*	1.37773e-182	2.12693e-180	-49.9238
chr1	11984801	11985300	*	1.2072e-161	1.39646e-159	-47.42
chr1	11984901	11985400	*	2.04716e-182	3.15542e-180	-50.4655
chr1	11985001	11985500	*	1.1977e-177	1.72603e-175	-43.1359
chr1	11985101	11985600	*	6.67243e-145	6.05389e-143	-40.4791
chr1	11985201	11985700	*	1.5555e-76	4.35749e-75	-33.4161
chr1	11985301	11985800	*	4.03707e-62	7.99233e-61	-31.9195
chr1	12004101	12004600	*	2.78662e-09	6.41004e-09	-31.9236
chr1	12020101	12020600	*	1.20552e-06	2.31688e-06	-34.1481
chr1	12049501	12050000	*	1.94188e-42	2.10571e-41	-48.9955
chr1	12049601	12050100	*	2.89873e-42	3.12442e-41	-39.835
chr1	12049701	12050200	*	4.42146e-92	1.70796e-90	-53.474
chr1	12049801	12050300	*	4.00258e-116	2.34947e-114	-54.608
chr1	12049901	12050400	*	9.04849e-98	3.89221e-96	-48.9407
chr1	12050001	12050500	*	1.92634e-73	5.03102e-72	-52.642
chr1	12050101	12050600	*	8.81581e-79	2.59463e-77	-63.4211
chr1	12050201	12050700	*	4.64117e-27	2.75735e-26	-45.3097
chr1	12050301	12050800	*	9.13771e-29	5.85478e-28	-40.9958
chr1	12091001	12091500	*	3.01717e-36	2.61882e-35	-31.0895
chr1	12091101	12091600	*	3.2743e-51	4.75219e-50	-35.4344
chr1	12091201	12091700	*	4.85849e-48	6.37311e-47	-32.4881
chr1	12091301	12091800	*	1.5615e-49	2.15077e-48	-34.9155
chr1	12091401	12091900	*	4.36816e-57	7.52262e-56	-37.4634
chr1	12091501	12092000	*	3.35155e-23	1.66462e-22	-31.8713
chr1	12108001	12108500	*	6.81048e-09	1.52711e-08	-34.1588
chr1	12184801	12185300	*	6.31406e-19	2.53228e-18	-53.5915
chr1	12184901	12185400	*	1.52863e-87	5.39487e-86	-52.1961
chr1	12185001	12185500	*	1.85534e-132	1.40322e-130	-56.2639
chr1	12185101	12185600	*	9.20521e-152	9.23485e-150	-55.9755
chr1	12185201	12185700	*	3.91083e-189	6.57021e-187	-57.6629
chr1	12185301	12185800	*	5.15925e-235	1.54866e-232	-61.4626
chr1	12185401	12185900	*	2.97151e-198	5.6532e-196	-69.0718
chr1	12185501	12186000	*	3.25382e-151	3.24109e-149	-62.9499
chr1	12185601	12186100	*	2.76817e-137	2.25477e-135	-51.5981
chr1	12185701	12186200	*	6.39183e-107	3.22324e-105	-47.4049
chr1	12185801	12186300	*	1.59976e-81	4.9976e-80	-41.2134
chr1	12185901	12186400	*	4.78361e-74	1.26717e-72	-39.3751
chr1	12186001	12186500	*	1.55027e-50	2.20306e-49	-36.6234
chr1	12186101	12186600	*	2.02904e-29	1.33744e-28	-45.1218
chr1	12186201	12186700	*	1.75599e-32	1.31536e-31	-57.532
chr1	12195401	12195900	*	1.04884e-45	1.27261e-44	-46.3629
chr1	12195501	12196000	*	5.74847e-45	6.80177e-44	-45.6313
chr1	12195601	12196100	*	7.15755e-40	7.09291e-39	-51.6059
chr1	12195701	12196200	*	7.57562e-34	5.98849e-33	-52.3667
chr1	12195801	12196300	*	1.60534e-35	1.35398e-34	-53.9706
chr1	12206401	12206900	*	1.66788e-21	7.61869e-21	-31.2263
chr1	12206501	12207000	*	1.66788e-21	7.61869e-21	-31.2263
chr1	12206601	12207100	*	4.58607e-27	2.72534e-26	-31.2628
chr1	12206701	12207200	*	6.47591e-41	6.6589e-40	-35.1614
chr1	12206801	12207300	*	3.57428e-36	3.09305e-35	-32.093
chr1	12207101	12207600	*	1.35383e-17	5.06442e-17	-33.6634
chr1	12207301	12207800	*	9.00818e-09	2.00369e-08	-36.1189
chr1	12207401	12207900	*	9.00818e-09	2.00369e-08	-36.1189
chr1	12228001	12228500	*	3.22732e-37	2.90505e-36	-36.3578
chr1	12228101	12228600	*	7.72971e-76	2.13131e-74	-42.4373
chr1	12228201	12228700	*	1.24037e-87	4.38663e-86	-43.1099
chr1	12228301	12228800	*	7.68339e-68	1.75759e-66	-41.5918
chr1	12228401	12228900	*	5.914e-82	1.8634e-80	-44.1838
chr1	12228501	12229000	*	4.85384e-61	9.33403e-60	-41.1482
chr1	12228601	12229100	*	1.10218e-116	6.53485e-115	-59.897
chr1	12228701	12229200	*	8.46499e-81	2.60332e-79	-47.9149
chr1	12228801	12229300	*	6.60409e-82	2.07908e-80	-44.1664
chr1	12228901	12229400	*	9.64188e-107	4.84596e-105	-49.3465
chr1	12229001	12229500	*	6.12215e-130	4.46857e-128	-51.3615
chr1	12229101	12229600	*	9.70361e-79	2.85272e-77	-43.7616
chr1	12229201	12229700	*	1.00807e-89	3.71235e-88	-53.6227
chr1	12229301	12229800	*	8.06904e-156	8.59555e-154	-59.6285
chr1	12229401	12229900	*	4.28281e-126	2.95086e-124	-58.6429
chr1	12229501	12230000	*	6.81901e-98	2.93846e-96	-57.0766
chr1	12229601	12230100	*	1.11262e-56	1.89427e-55	-52.7513
chr1	12229701	12230200	*	1.12385e-110	6.02847e-109	-58.2675
chr1	12229801	12230300	*	6.11498e-58	1.07918e-56	-67.413
chr1	12229901	12230400	*	6.11498e-58	1.07918e-56	-67.413
chr1	12230001	12230500	*	6.11498e-58	1.07918e-56	-67.413
chr1	12230101	12230600	*	1.09455e-278	5.47123e-276	-75.3473
chr1	12230201	12230700	*	5.98988983664744e-317	4.48459684795028e-314	-78.2934
chr1	12230301	12230800	*	0	0	-78.0376
chr1	12230401	12230900	*	0	0	-77.9745
chr1	12230501	12231000	*	0	0	-77.9745
chr1	12230601	12231100	*	1.74228e-139	1.47024e-137	-76.059
chr1	12231401	12231900	*	1.67049e-76	4.67604e-75	-35.7037
chr1	12231501	12232000	*	4.34533e-82	1.37285e-80	-41.3531
chr1	12231601	12232100	*	1.44417e-106	7.2324e-105	-54.712
chr1	12231701	12232200	*	3.96841e-84	1.30821e-82	-54.1567
chr1	12231801	12232300	*	7.1354e-86	2.43258e-84	-53.7503
chr1	12231901	12232400	*	1.13989e-96	4.80076e-95	-58.0281
chr1	12232001	12232500	*	1.93905e-156	2.08407e-154	-63.8871
chr1	12232101	12232600	*	6.71264e-214	1.54784e-211	-61.9803
chr1	12232201	12232700	*	2.37757e-204	4.86374e-202	-62.3538
chr1	12232301	12232800	*	8.79564e-162	1.01896e-159	-64.4304
chr1	12232401	12232900	*	5.35487e-131	3.96411e-129	-66.4153
chr1	12232501	12233000	*	8.02733e-58	1.41143e-56	-47.5283
chr1	12232701	12233200	*	4.68411e-37	4.19113e-36	-46.7276
chr1	12232801	12233300	*	4.68411e-37	4.19113e-36	-46.7276
chr1	12232901	12233400	*	1.47822e-39	1.44913e-38	-47.1182
chr1	12233001	12233500	*	2.63989e-44	3.05347e-43	-51.7768
chr1	12233101	12233600	*	2.63989e-44	3.05347e-43	-51.7768
chr1	12233201	12233700	*	1.05204e-36	9.29102e-36	-45.2483
chr1	12233301	12233800	*	1.96741e-66	4.34352e-65	-44.2966
chr1	12233401	12233900	*	3.87688e-75	1.053e-73	-44.1942
chr1	12233501	12234000	*	3.96365e-72	1.00434e-70	-37.6879
chr1	12233601	12234100	*	6.21675e-76	1.71728e-74	-30.1299
chr1	12235401	12235900	*	4.15793e-26	2.36518e-25	-42.8659
chr1	12235601	12236100	*	4.40904e-06	8.1341e-06	-33.3633
chr1	12235701	12236200	*	1.39762e-06	2.67374e-06	-41.341
chr1	12235901	12236400	*	3.81988e-19	1.5494e-18	-31.311
chr1	12236001	12236500	*	3.81988e-19	1.5494e-18	-31.311
chr1	12236101	12236600	*	3.81988e-19	1.5494e-18	-31.311
chr1	12236201	12236700	*	3.81988e-19	1.5494e-18	-31.311
chr1	12236301	12236800	*	1.88697e-26	1.09061e-25	-47.7384
chr1	12237601	12238100	*	4.07735e-88	1.45399e-86	-50.6044
chr1	12237701	12238200	*	1.44176e-186	2.34256e-184	-57.4064
chr1	12237801	12238300	*	6.38875e-198	1.20918e-195	-58.5064
chr1	12237901	12238400	*	5.43652e-268	2.40309e-265	-56.7627
chr1	12238001	12238500	*	0	0	-60.3495
chr1	12238101	12238600	*	0	0	-58.9377
chr1	12238201	12238700	*	2.3184e-232	6.73581e-230	-55.5825
chr1	12238301	12238800	*	3.5226e-300	2.17698e-297	-56.7862
chr1	12238401	12238900	*	1.5338e-269	6.90167e-267	-63.4077
chr1	12238501	12239000	*	1.97141e-260	8.00727e-258	-66.2415
chr1	12238601	12239100	*	2.59798e-255	9.90597e-253	-59.6659
chr1	12238701	12239200	*	2.97438e-243	9.83943e-241	-51.4307
chr1	12238801	12239300	*	1.06721e-144	9.65743e-143	-38.8718
chr1	12238901	12239400	*	8.47598e-176	1.18944e-173	-30.9681
chr1	12241901	12242400	*	1.40959e-29	9.35587e-29	-32.4158
chr1	12242001	12242500	*	5.13636e-38	4.76091e-37	-33.6269
chr1	12242101	12242600	*	2.42969e-56	4.09769e-55	-36.7921
chr1	12242201	12242700	*	3.35785e-80	1.01967e-78	-42.9899
chr1	12242301	12242800	*	3.35785e-80	1.01967e-78	-42.9899
chr1	12242401	12242900	*	1.36989e-59	2.53294e-58	-46.9536
chr1	12242501	12243000	*	1.29218e-48	1.72819e-47	-53.1065
chr1	12242601	12243100	*	1.42481e-31	1.0277e-30	-66.7514
chr1	12261501	12262000	*	1.28188e-27	7.81073e-27	-43.6672
chr1	12261601	12262100	*	1.39914e-53	2.1793e-52	-42.7442
chr1	12261701	12262200	*	5.15447e-55	8.36883e-54	-42.9119
chr1	12261801	12262300	*	5.15447e-55	8.36883e-54	-42.9119
chr1	12261901	12262400	*	3.06805e-45	3.66437e-44	-44.8898
chr1	12262001	12262500	*	4.08795e-27	2.43497e-26	-41.2314
chr1	12357101	12357600	*	3.63657e-17	1.32988e-16	-52.6544
chr1	12357201	12357700	*	3.91876e-26	2.23214e-25	-41.2719
chr1	12357301	12357800	*	3.91876e-26	2.23214e-25	-41.2719
chr1	12357401	12357900	*	3.91876e-26	2.23214e-25	-41.2719
chr1	12357501	12358000	*	6.80056e-77	1.91965e-75	-61.5719
chr1	12357601	12358100	*	1.13416e-65	2.45826e-64	-64.714
chr1	12357701	12358200	*	7.50727e-60	1.3983e-58	-77.7736
chr1	12357801	12358300	*	7.50727e-60	1.3983e-58	-77.7736
chr1	12357901	12358400	*	7.50727e-60	1.3983e-58	-77.7736
chr1	12372701	12373200	*	2.78742e-24	1.45698e-23	-34.2606
chr1	12398301	12398800	*	7.38151e-10	1.76316e-09	-30.0548
chr1	12477001	12477500	*	3.22676e-26	1.84481e-25	-31.7089
chr1	12477101	12477600	*	3.22676e-26	1.84481e-25	-31.7089
chr1	12477201	12477700	*	5.87553e-40	5.83953e-39	-36.0579
chr1	12495201	12495700	*	3.93644e-19	1.5956e-18	-36.9948
chr1	12508101	12508600	*	7.03594e-13	2.02139e-12	-31.3271
chr1	12513701	12514200	*	2.3272e-33	1.80521e-32	-35.8815
chr1	12520701	12521200	*	5.25902e-26	2.97806e-25	-37.7833
chr1	12521301	12521800	*	4.85557e-51	7.00966e-50	-46.1882
chr1	12521401	12521900	*	5.88972e-43	6.50585e-42	-32.3184
chr1	12521501	12522000	*	4.41772e-52	6.5832e-51	-45.0023
chr1	12521601	12522100	*	4.41772e-52	6.5832e-51	-45.0023
chr1	12529701	12530200	*	4.84436e-66	1.05915e-64	-58.2132
chr1	12529801	12530300	*	6.54561e-102	3.02909e-100	-59.334
chr1	12529901	12530400	*	3.44985e-58	6.13158e-57	-32.9059
chr1	12546201	12546700	*	3.73908e-76	1.038e-74	-36.1962
chr1	12546301	12546800	*	4.43782e-102	2.05926e-100	-37.5949
chr1	12546401	12546900	*	2.34514e-151	2.33913e-149	-41.4272
chr1	12546501	12547000	*	3.40307e-202	6.77777e-200	-45.7839
chr1	12546601	12547100	*	5.82573e-197	1.09035e-194	-45.5159
chr1	12546701	12547200	*	7.29468e-153	7.45612e-151	-49.017
chr1	12546801	12547300	*	9.87833e-132	7.39367e-130	-50.5412
chr1	12546901	12547400	*	4.67013e-71	1.15325e-69	-45.9341
chr1	12556401	12556900	*	9.67512e-155	1.0133e-152	-67.2136
chr1	12556501	12557000	*	6.80283e-113	3.79893e-111	-48.0501
chr1	12556601	12557100	*	4.15924e-118	2.52428e-116	-49.5016
chr1	12556701	12557200	*	2.77293e-135	2.18983e-133	-46.6145
chr1	12556801	12557300	*	3.87384e-134	3.00975e-132	-45.9178
chr1	12609601	12610100	*	4.45676e-36	3.8405e-35	-39.6022
chr1	12609701	12610200	*	1.97268e-87	6.94661e-86	-39.2048
chr1	12609801	12610300	*	1.08285e-98	4.73123e-97	-39.1313
chr1	12609901	12610400	*	1.08285e-98	4.73123e-97	-39.1313
chr1	12610001	12610500	*	8.13747e-101	3.69712e-99	-40.7379
chr1	12610101	12610600	*	5.66676e-70	1.36465e-68	-37.8949
chr1	12615001	12615500	*	3.28734e-11	8.54514e-11	-34.5403
chr1	12660401	12660900	*	1.44089e-58	2.58947e-57	-34.1925
chr1	12660501	12661000	*	1.16742e-42	1.27603e-41	-36.6521
chr1	12660601	12661100	*	9.10109e-35	7.45609e-34	-38.2791
chr1	12660701	12661200	*	6.04823e-32	4.42904e-31	-32.7897
chr1	12660801	12661300	*	1.17248e-31	8.48643e-31	-31.7851
chr1	12674501	12675000	*	3.01532e-18	1.1675e-17	-33.5303
chr1	12674601	12675100	*	7.80734e-24	3.99523e-23	-35.4758
chr1	12674701	12675200	*	9.74415e-13	2.7764e-12	-31.1523
chr1	12674801	12675300	*	5.09885e-34	4.05791e-33	-35.5859
chr1	12674901	12675400	*	1.52914e-45	1.84475e-44	-39.6415
chr1	12675001	12675500	*	4.00651e-39	3.86607e-38	-30.092
chr1	12676001	12676500	*	1.14525e-36	1.00982e-35	-32.0198
chr1	12676101	12676600	*	3.18017e-53	4.90186e-52	-44.2301
chr1	12679901	12680400	*	5.76159e-22	2.69168e-21	-32.9179
chr1	12681301	12681800	*	2.23482e-14	6.99934e-14	-37.6473
chr1	12681701	12682200	*	7.15463e-47	9.03089e-46	-32.5547
chr1	12681801	12682300	*	9.40437e-56	1.55838e-54	-31.4932
chr1	12681901	12682400	*	2.17181e-82	6.90362e-81	-32.7272
chr1	12682001	12682500	*	1.25061e-76	3.51106e-75	-30.2623
chr1	12683001	12683500	*	4.04733e-31	2.86401e-30	-44.8045
chr1	12683101	12683600	*	9.9697e-52	1.47016e-50	-52.7445
chr1	12683201	12683700	*	1.94735e-48	2.58865e-47	-48.6592
chr1	12683301	12683800	*	1.46895e-36	1.28991e-35	-50.661
chr1	12683401	12683900	*	2.07864e-42	2.25217e-41	-64.9602
chr1	12683501	12684000	*	1.03459e-19	4.31994e-19	-58.9758
chr1	12776201	12776700	*	1.09155e-19	4.55175e-19	-35.7382
chr1	12937701	12938200	*	1.67483e-10	4.16664e-10	-32.6788
chr1	12937801	12938300	*	1.67483e-10	4.16664e-10	-32.6788
chr1	12937901	12938400	*	1.67483e-10	4.16664e-10	-32.6788
chr1	12945701	12946200	*	8.17637e-14	2.4799e-13	-39.9027
chr1	12945801	12946300	*	3.55664e-14	1.10109e-13	-39.3724
chr1	12945901	12946400	*	1.2466e-13	3.7415e-13	-38.9502
chr1	12946001	12946500	*	1.50461e-12	4.24081e-12	-41.5766
chr1	12946101	12946600	*	1.50461e-12	4.24081e-12	-41.5766
chr1	13215001	13215500	*	9.07437e-20	3.80023e-19	-39.4666
chr1	13215101	13215600	*	9.07437e-20	3.80023e-19	-39.4666
chr1	13215201	13215700	*	9.07437e-20	3.80023e-19	-39.4666
chr1	13215301	13215800	*	9.07437e-20	3.80023e-19	-39.4666
chr1	13907301	13907800	*	8.33729e-13	2.38482e-12	-49.4636
chr1	13907401	13907900	*	8.33729e-13	2.38482e-12	-49.4636
chr1	13907501	13908000	*	8.33729e-13	2.38482e-12	-49.4636
chr1	13911401	13911900	*	7.72726e-21	3.41367e-20	-58.8235
chr1	13911601	13912100	*	5.96686e-53	9.12597e-52	-36.0534
chr1	13926001	13926500	*	4.0298e-26	2.29386e-25	-62.1212
chr1	13926101	13926600	*	8.7589e-38	8.05118e-37	-60.4972
chr1	13926201	13926700	*	1.91177e-38	1.80032e-37	-48.906
chr1	13926301	13926800	*	2.44484e-31	1.74579e-30	-32.101
chr1	13992101	13992600	*	4.15548e-47	5.28577e-46	-54.6972
chr1	13992201	13992700	*	9.54112e-66	2.07167e-64	-55.8875
chr1	13992301	13992800	*	8.79526e-88	3.11891e-86	-59.8152
chr1	13992401	13992900	*	2.43798e-87	8.57152e-86	-56.4198
chr1	13992501	13993000	*	2.43798e-87	8.57152e-86	-56.4198
chr1	13992601	13993100	*	8.25916e-40	8.1671e-39	-57.4068
chr1	14031501	14032000	*	6.78554e-83	2.18081e-81	-78.0619
chr1	14031601	14032100	*	1.01931e-138	8.5088e-137	-69.1487
chr1	14031701	14032200	*	1.93011e-132	1.45958e-130	-55.2251
chr1	14031801	14032300	*	2.75532e-133	2.11309e-131	-55.2871
chr1	14031901	14032400	*	2.75532e-133	2.11309e-131	-55.2871
chr1	14032001	14032500	*	3.58569e-67	8.05989e-66	-44.9819
chr1	14034401	14034900	*	1.2741e-62	2.55374e-61	-88.6566
chr1	14034501	14035000	*	1.2741e-62	2.55374e-61	-88.6566
chr1	14034601	14035100	*	9.88131291682493e-324	7.90999098991836e-321	-82.2325
chr1	14034701	14035200	*	0	0	-82.2656
chr1	14034801	14035300	*	0	0	-75.3248
chr1	14034901	14035400	*	6.10723e-297	3.6386e-294	-68.3474
chr1	14035001	14035500	*	7.65240821086618e-310	5.2719e-307	-68.419
chr1	14035101	14035600	*	2.31867e-83	7.52703e-82	-53.2429
chr1	14035201	14035700	*	1.54532e-57	2.69375e-56	-47.7644
chr1	14035301	14035800	*	6.41894e-29	4.14023e-28	-49.7408
chr1	14039601	14040100	*	2.36879e-11	6.21328e-11	-53.0165
chr1	14039701	14040200	*	3.01695e-15	9.92908e-15	-47.7298
chr1	14039801	14040300	*	3.01695e-15	9.92908e-15	-47.7298
chr1	14039901	14040400	*	9.55623e-14	2.88768e-13	-47.1178
chr1	14040001	14040500	*	9.55623e-14	2.88768e-13	-47.1178
chr1	14055801	14056300	*	4.71576e-58	8.34688e-57	-69.0819
chr1	14055901	14056400	*	6.39969e-68	1.46662e-66	-65.2192
chr1	14056001	14056500	*	3.02671e-68	6.98777e-67	-57.7404
chr1	14056101	14056600	*	3.02671e-68	6.98777e-67	-57.7404
chr1	14056201	14056700	*	2.17453e-72	5.54435e-71	-42.6878
chr1	14058001	14058500	*	2.33379e-46	2.89518e-45	-39.5507
chr1	14058101	14058600	*	1.22195e-63	2.51639e-62	-43.4051
chr1	14058201	14058700	*	2.16689e-60	4.09523e-59	-45.3559
chr1	14058301	14058800	*	2.53369e-33	1.96242e-32	-32.8833
chr1	14058401	14058900	*	6.57861e-31	4.61421e-30	-33.0136
chr1	14076601	14077100	*	6.10335e-29	3.94023e-28	-47.8212
chr1	14076701	14077200	*	1.00336e-43	1.13881e-42	-49.5779
chr1	14076801	14077300	*	2.94453e-42	3.17306e-41	-47.7974
chr1	14076901	14077400	*	2.94453e-42	3.17306e-41	-47.7974
chr1	14077001	14077500	*	4.81046e-44	5.51895e-43	-52.2124
chr1	14077101	14077600	*	1.60735e-18	6.31066e-18	-51.1804
chr1	14077801	14078300	*	3.17795e-128	2.25824e-126	-76.6066
chr1	14077901	14078400	*	3.09615e-165	3.75506e-163	-73.6691
chr1	14078001	14078500	*	3.09615e-165	3.75506e-163	-73.6691
chr1	14078101	14078600	*	2.53019e-138	2.0987e-136	-45.5925
chr1	14078201	14078700	*	1.466e-90	5.49294e-89	-38.9043
chr1	14087001	14087500	*	4.45301e-11	1.14812e-10	-44.4184
chr1	14087101	14087600	*	5.79611e-43	6.40347e-42	-55.1091
chr1	14087201	14087700	*	1.37694e-110	7.37566e-109	-65.7666
chr1	14087301	14087800	*	1.37694e-110	7.37566e-109	-65.7666
chr1	14087401	14087900	*	1.37694e-110	7.37566e-109	-65.7666
chr1	14087501	14088000	*	6.73374e-102	3.11566e-100	-68.7023
chr1	14087601	14088100	*	1.76508e-70	4.30219e-69	-76.4633
chr1	14095201	14095700	*	1.78812e-32	1.33908e-31	-36.697
chr1	14095401	14095900	*	8.92381e-47	1.12313e-45	-35.7454
chr1	14095501	14096000	*	5.75899e-62	1.13589e-60	-40.0682
chr1	14095601	14096100	*	2.80162e-64	5.865e-63	-39.5749
chr1	14095701	14096200	*	1.29715e-40	1.31966e-39	-42.8695
chr1	14095801	14096300	*	3.62908e-44	4.17951e-43	-52.1019
chr1	14119501	14120000	*	6.63656e-31	4.65388e-30	-41.9492
chr1	14119601	14120100	*	6.63656e-31	4.65388e-30	-41.9492
chr1	14119701	14120200	*	3.53204e-31	2.50537e-30	-35.9024
chr1	14119801	14120300	*	9.05877e-31	6.31658e-30	-34.3562
chr1	14119901	14120400	*	3.04029e-42	3.27433e-41	-41.3441
chr1	14120201	14120700	*	1.00039e-09	2.36906e-09	-31.0047
chr1	14127101	14127600	*	2.67023e-30	1.82655e-29	-36.4923
chr1	14127801	14128300	*	1.19865e-99	5.32358e-98	-37.3588
chr1	14127901	14128400	*	7.60926e-96	3.15469e-94	-34.3558
chr1	14128001	14128500	*	2.4635e-90	9.18603e-89	-33.4836
chr1	14128101	14128600	*	1.41345e-85	4.79188e-84	-30.5329
chr1	14461901	14462400	*	2.07709e-09	4.81869e-09	-37.7165
chr1	14462001	14462500	*	2.07709e-09	4.81869e-09	-37.7165
chr1	14466801	14467300	*	1.90326e-09	4.42627e-09	-34.8148
chr1	14468801	14469300	*	1.49165e-58	2.67952e-57	-31.1236
chr1	14469001	14469500	*	2.10882e-62	4.20391e-61	-31.2729
chr1	14469101	14469600	*	2.48706e-53	3.84566e-52	-30.695
chr1	14608901	14609400	*	2.53748e-28	1.59458e-27	-31.1602
chr1	14689201	14689700	*	5.70402e-14	1.74523e-13	-35.0655
chr1	14689301	14689800	*	1.25335e-09	2.94944e-09	-30.2225
chr1	14690101	14690600	*	4.38036e-18	1.68152e-17	-44.4677
chr1	14694401	14694900	*	8.08304e-41	8.283e-40	-30.2471
chr1	14694501	14695000	*	1.87057e-32	1.39961e-31	-30.3907
chr1	14694801	14695300	*	1.8447e-12	5.17233e-12	-48.1081
chr1	14760701	14761200	*	1.36491e-12	3.85659e-12	-34.6939
chr1	14824501	14825000	*	6.17606e-55	1.00032e-53	-33.0063
chr1	14824601	14825100	*	1.0557e-55	1.74654e-54	-44.1532
chr1	14824701	14825200	*	9.35823e-23	4.54809e-22	-33.1824
chr1	14825101	14825600	*	1.93924e-20	8.40008e-20	-30.3745
chr1	14826001	14826500	*	2.59085e-64	5.42841e-63	-31.9254
chr1	14826101	14826600	*	2.1701e-58	3.88029e-57	-31.7725
chr1	14826201	14826700	*	2.1701e-58	3.88029e-57	-31.7725
chr1	14843301	14843800	*	1.72759e-29	1.14237e-28	-52.7941
chr1	14843401	14843900	*	1.72759e-29	1.14237e-28	-52.7941
chr1	14843501	14844000	*	2.14446e-43	2.40581e-42	-45.4279
chr1	14843601	14844100	*	2.46547e-56	4.15738e-55	-43.1146
chr1	14843701	14844200	*	2.88984e-49	3.94813e-48	-37.9128
chr1	14843801	14844300	*	1.719e-33	1.34028e-32	-34.4671
chr1	14843901	14844400	*	1.719e-33	1.34028e-32	-34.4671
chr1	14844001	14844500	*	2.19921e-19	9.02828e-19	-32.3156
chr1	14847201	14847700	*	2.57188e-25	1.41104e-24	-40.508
chr1	14847301	14847800	*	2.86982e-33	2.2179e-32	-43.7941
chr1	14847401	14847900	*	5.36654e-26	3.03748e-25	-43.595
chr1	14847501	14848000	*	5.36654e-26	3.03748e-25	-43.595
chr1	14847601	14848100	*	2.36288e-17	8.72765e-17	-51.8104
chr1	14975501	14976000	*	8.17046e-23	3.98258e-22	-30.6523
chr1	14975601	14976100	*	2.97581e-44	3.43611e-43	-34.4644
chr1	14975701	14976200	*	2.67652e-50	3.77558e-49	-32.775
chr1	15093001	15093500	*	5.59336e-32	4.10146e-31	-62.6347
chr1	15093101	15093600	*	2.29577e-23	1.14936e-22	-31.6075
chr1	15110001	15110500	*	2.16261e-19	8.88149e-19	-30.584
chr1	15136301	15136800	*	7.20346e-59	1.30625e-57	-36.1465
chr1	15136401	15136900	*	7.20346e-59	1.30625e-57	-36.1465
chr1	15136501	15137000	*	6.8442e-40	6.7885e-39	-35.5605
chr1	15136601	15137100	*	2.0218e-42	2.19124e-41	-32.7
chr1	15141001	15141500	*	2.94836e-43	3.29115e-42	-51.6081
chr1	15141101	15141600	*	9.93203e-58	1.7411e-56	-52.8523
chr1	15141201	15141700	*	9.93203e-58	1.7411e-56	-52.8523
chr1	15141301	15141800	*	3.35001e-61	6.46814e-60	-43.6435
chr1	15141401	15141900	*	4.03384e-89	1.46751e-87	-45.5703
chr1	15168601	15169100	*	7.53164e-41	7.72637e-40	-36.0937
chr1	15168701	15169200	*	7.53164e-41	7.72637e-40	-36.0937
chr1	15168801	15169300	*	7.53164e-41	7.72637e-40	-36.0937
chr1	15168901	15169400	*	5.03453e-42	5.38033e-41	-37.4159
chr1	15169001	15169500	*	1.54599e-30	1.06795e-29	-43.9255
chr1	15169201	15169700	*	1.05479e-09	2.4941e-09	-51.4894
chr1	15169301	15169800	*	1.05479e-09	2.4941e-09	-51.4894
chr1	15169401	15169900	*	1.05479e-09	2.4941e-09	-51.4894
chr1	15169501	15170000	*	1.05479e-09	2.4941e-09	-51.4894
chr1	15169601	15170100	*	8.34896e-48	1.08672e-46	-56.1896
chr1	15169701	15170200	*	1.04234e-69	2.49375e-68	-53.123
chr1	15169801	15170300	*	1.05321e-80	3.23294e-79	-50.7573
chr1	15169901	15170400	*	7.31222e-106	3.6202e-104	-46.4915
chr1	15170001	15170500	*	7.69684e-123	5.03038e-121	-46.9463
chr1	15170101	15170600	*	1.03243e-92	4.03856e-91	-45.0678
chr1	15170201	15170700	*	9.06369e-64	1.87362e-62	-43.3105
chr1	15170301	15170800	*	8.69713e-51	1.24592e-49	-43.1396
chr1	15179701	15180200	*	1.61652e-13	4.82045e-13	-47.75
chr1	15179801	15180300	*	1.61652e-13	4.82045e-13	-47.75
chr1	15252401	15252900	*	3.57044e-41	3.70412e-40	-48.4091
chr1	15252501	15253000	*	6.32145e-60	1.17954e-58	-51.4336
chr1	15252601	15253100	*	1.533e-72	3.92174e-71	-52.1949
chr1	15252701	15253200	*	1.29657e-69	3.09525e-68	-55.0688
chr1	15252801	15253300	*	5.07598e-70	1.2236e-68	-54.9923
chr1	15252901	15253400	*	4.06511e-37	3.64579e-36	-50.0252
chr1	15253001	15253500	*	1.71293e-15	5.71333e-15	-44.8307
chr1	15270501	15271000	*	9.13922e-31	6.37177e-30	-35.5206
chr1	15270601	15271100	*	1.53779e-30	1.06235e-29	-32.9866
chr1	15271701	15272200	*	1.64667e-30	1.13621e-29	-30.8685
chr1	15272101	15272600	*	2.47562e-94	9.9774e-93	-31.408
chr1	15272401	15272900	*	7.68544e-48	1.00151e-46	-33.897
chr1	15275501	15276000	*	8.29887e-23	4.04386e-22	-54.8902
chr1	15275601	15276100	*	1.82187e-23	9.16554e-23	-50.6032
chr1	15275701	15276200	*	1.59521e-56	2.70436e-55	-42.6033
chr1	15275801	15276300	*	8.52604e-59	1.54268e-57	-40.46
chr1	15275901	15276400	*	8.52604e-59	1.54268e-57	-40.46
chr1	15280701	15281200	*	9.59126e-05	0.000159592	-34.2355
chr1	15280801	15281300	*	9.59126e-05	0.000159592	-34.2355
chr1	15295601	15296100	*	1.65372e-38	1.5609e-37	-30.3132
chr1	15303301	15303800	*	1.54288e-12	4.34593e-12	-39.8747
chr1	15303401	15303900	*	1.54288e-12	4.34593e-12	-39.8747
chr1	15314501	15315000	*	6.20559e-20	2.62055e-19	-30.0553
chr1	15315401	15315900	*	6.53117e-45	7.71385e-44	-35.2431
chr1	15315501	15316000	*	4.29763e-21	1.92319e-20	-37.6176
chr1	15315601	15316100	*	4.29763e-21	1.92319e-20	-37.6176
chr1	15331001	15331500	*	6.47762e-21	2.87293e-20	-38.4406
chr1	15331101	15331600	*	2.27092e-38	2.13198e-37	-40.9542
chr1	15331201	15331700	*	4.98e-54	7.85387e-53	-40.6105
chr1	15331301	15331800	*	4.98e-54	7.85387e-53	-40.6105
chr1	15371301	15371800	*	2.64244e-29	1.73339e-28	-56.5036
chr1	15371401	15371900	*	3.72323e-25	2.02781e-24	-48.8134
chr1	15371501	15372000	*	3.72323e-25	2.02781e-24	-48.8134
chr1	15371601	15372100	*	3.72323e-25	2.02781e-24	-48.8134
chr1	15371701	15372200	*	3.72323e-25	2.02781e-24	-48.8134
chr1	15379301	15379800	*	9.52917e-36	8.1072e-35	-40.0115
chr1	15379401	15379900	*	6.13312e-52	9.09613e-51	-40.5881
chr1	15379501	15380000	*	7.97895e-57	1.36425e-55	-41.2802
chr1	15379601	15380100	*	7.97895e-57	1.36425e-55	-41.2802
chr1	15379701	15380200	*	1.23475e-48	1.65227e-47	-39.6633
chr1	15379801	15380300	*	1.52169e-26	8.83258e-26	-45.2935
chr1	15415601	15416100	*	6.02326e-26	3.40089e-25	-50.046
chr1	15438301	15438800	*	1.22359e-10	3.06977e-10	-35.9075
chr1	15438401	15438900	*	1.22359e-10	3.06977e-10	-35.9075
chr1	15442101	15442600	*	2.83268e-21	1.27912e-20	-44.4925
chr1	15477601	15478100	*	3.09307e-39	2.99733e-38	-59.2101
chr1	15477701	15478200	*	1.71754e-32	1.28694e-31	-44.9878
chr1	15477801	15478300	*	1.32833e-33	1.04023e-32	-33.9729
chr1	15477901	15478400	*	1.32833e-33	1.04023e-32	-33.9729
chr1	15495301	15495800	*	1.51618e-16	5.35914e-16	-30.9635
chr1	15495401	15495900	*	5.31394e-10	1.28046e-09	-35.9435
chr1	15499801	15500300	*	7.42078e-18	2.81441e-17	-33.9864
chr1	15499901	15500400	*	5.22752e-20	2.21604e-19	-30.4348
chr1	15500701	15501200	*	1.26834e-21	5.82845e-21	-39.0592
chr1	15500801	15501300	*	2.95313e-27	1.77068e-26	-45.8604
chr1	15500901	15501400	*	4.5759e-30	3.09984e-29	-50.564
chr1	15501001	15501500	*	2.99714e-31	2.1327e-30	-53.6069
chr1	15501101	15501600	*	2.4504e-24	1.28412e-23	-53.1286
chr1	15501201	15501700	*	4.12744e-15	1.34821e-14	-49.4258
chr1	15501901	15502400	*	8.11122e-12	2.18825e-11	-56.9719
chr1	15502001	15502500	*	5.02837e-26	2.85003e-25	-53.3974
chr1	15502101	15502600	*	5.02837e-26	2.85003e-25	-53.3974
chr1	15502201	15502700	*	5.02837e-26	2.85003e-25	-53.3974
chr1	15502301	15502800	*	3.85531e-25	2.09809e-24	-38.6381
chr1	15502901	15503400	*	1.39038e-22	6.69862e-22	-46.5551
chr1	15505201	15505700	*	1.34681e-42	1.46903e-41	-32.9755
chr1	15505301	15505800	*	1.34681e-42	1.46903e-41	-32.9755
chr1	15505401	15505900	*	8.68715e-67	1.93389e-65	-53.7711
chr1	15505501	15506000	*	1.77975e-41	1.86548e-40	-46.5523
chr1	15505601	15506100	*	7.73298e-29	4.97002e-28	-39.5071
chr1	15506201	15506700	*	2.64852e-48	3.50593e-47	-32.7107
chr1	15506901	15507400	*	3.23389e-48	4.26869e-47	-30.3182
chr1	15507001	15507500	*	7.61332e-31	5.32582e-30	-32.2497
chr1	15508201	15508700	*	3.1595e-23	1.57109e-22	-38.589
chr1	15508301	15508800	*	3.1595e-23	1.57109e-22	-38.589
chr1	15569901	15570400	*	1.32907e-25	7.38674e-25	-31.7994
chr1	15634601	15635100	*	5.75039e-26	3.25013e-25	-49.9191
chr1	15651701	15652200	*	7.03382e-06	1.27827e-05	-31.1432
chr1	15651801	15652300	*	7.03382e-06	1.27827e-05	-31.1432
chr1	15651901	15652400	*	2.03102e-11	5.34923e-11	-33.4949
chr1	15652001	15652500	*	2.03102e-11	5.34923e-11	-33.4949
chr1	15652101	15652600	*	6.24874e-12	1.69725e-11	-37.0332
chr1	15665501	15666000	*	1.22613e-28	7.8122e-28	-30.0633
chr1	15676701	15677200	*	3.19437e-21	1.43894e-20	-44.2065
chr1	15676801	15677300	*	3.19437e-21	1.43894e-20	-44.2065
chr1	15676901	15677400	*	3.19437e-21	1.43894e-20	-44.2065
chr1	15677001	15677500	*	4.77186e-20	2.02655e-19	-44.9243
chr1	15677101	15677600	*	1.4497e-10	3.62086e-10	-33.6836
chr1	15677201	15677700	*	2.81259e-06	5.26289e-06	-30.8683
chr1	15677301	15677800	*	5.73165e-09	1.29176e-08	-34.0655
chr1	15677401	15677900	*	5.73165e-09	1.29176e-08	-34.0655
chr1	15677701	15678200	*	7.30753e-29	4.70213e-28	-30.7551
chr1	15678001	15678500	*	1.73715e-31	1.24843e-30	-32.0433
chr1	15678101	15678600	*	6.21414e-38	5.74317e-37	-39.2092
chr1	15678301	15678800	*	2.2948e-32	1.71019e-31	-30.2238
chr1	15678401	15678900	*	2.82433e-43	3.15476e-42	-37.5052
[truncated: 224,572+ more rows]
