# Supplementary material for: Corrupted coordination of epigenetic modifications leads to diverging chromatin states and transcriptional heterogeneity in CLL
Source: Nat Commun. 2019 Apr 23;10:1874. doi: 10.1038/s41467-019-09645-5 (PMC6478836; doi:10.1038/s41467-019-09645-5)
Supplement: Supplementary file 11 — Supplementary Data 9 [file 41467_2019_9645_MOESM11_ESM.xlsx]

## Sheet: Supp Data 9
GREAT analysis
# GREAT version 3.0.0	Species assembly: hg19	Association rule: Basal+extension: 5000 bp upstream, 1000 bp downstream, 1000000 bp max extension, curated regulatory domains included
# Ontology	Term Name	Term ID	Hyper Rank	Hyper Raw P-Value	Hyper Bonferroni P-Value	Hyper FDR Q-Val	Hyper Fold Enrichment	Hyper Expected	Hyper Foreground Region Hits	Hyper Total Regions	Hyper Region Set Coverage	Hyper Term Region Coverage	Hyper Foreground Gene Hits	Hyper Background Gene Hits	Total Genes Annotated
GO Biological Process	leukocyte activation	GO:0045321	5	3.37072e-86	3.51903e-82	7.03806e-83	2.01987	359.925	727	2410	0.120764	0.30166	118	286	352
GO Biological Process	lymphocyte activation	GO:0046649	12	6.34157e-77	6.6206e-73	5.51716e-74	2.083	290.927	606	1948	0.100665	0.311088	99	236	288
GO Biological Process	immune response-activating signal transduction	GO:0002757	21	1.6146e-63	1.68564e-59	8.02685e-61	2.03355	262.103	533	1755	0.0885382	0.303704	117	231	287
GO Biological Process	leukocyte differentiation	GO:0002521	22	4.63117e-63	4.83494e-59	2.1977e-60	2.00509	273.304	548	1830	0.0910299	0.299454	85	207	241
GO Biological Process	immune response-activating cell surface receptor signaling pathway	GO:0002429	31	1.03753e-55	1.08318e-51	3.49413e-53	2.19106	179.365	393	1201	0.0652824	0.327227	80	147	174
GO Biological Process	B cell activation	GO:0042113	34	3.34685e-54	3.49411e-50	1.02768e-51	2.48654	117.834	293	789	0.0486711	0.371356	49	94	115
GO Biological Process	antigen receptor-mediated signaling pathway	GO:0050851	78	2.80351e-39	2.92686e-35	3.75239e-37	2.18479	127.243	278	852	0.0461794	0.326291	54	96	111
GO Biological Process	response to fluid shear stress	GO:0034405	80	2.04824e-38	2.13837e-34	2.67296e-36	3.34792	36.7392	123	246	0.0204319	0.5	10	21	23
GO Biological Process	B cell homeostasis	GO:0001782	86	6.10065e-37	6.36908e-33	7.4059e-35	3.66847	28.0771	103	188	0.0171096	0.547872	11	16	20
GO Biological Process	B cell receptor signaling pathway	GO:0050853	89	7.89962e-36	8.2472e-32	9.26652e-34	3.0054	45.2519	136	303	0.0225914	0.448845	17	28	31
GO Biological Process	Fc-gamma receptor signaling pathway involved in phagocytosis	GO:0038096	104	3.88952e-33	4.06066e-29	3.90448e-31	2.452	74.2251	182	497	0.0302326	0.366197	36	60	71
GO Biological Process	Fc-gamma receptor signaling pathway	GO:0038094	106	7.04535e-33	7.35535e-29	6.93901e-31	2.44217	74.5238	182	499	0.0302326	0.364729	36	61	72
GO Biological Process	Fc receptor mediated stimulatory signaling pathway	GO:0002431	106	7.04535e-33	7.35535e-29	6.93901e-31	2.44217	74.5238	182	499	0.0302326	0.364729	36	61	72
GO Biological Process	B cell differentiation	GO:0030183	110	3.64992e-32	3.81052e-28	3.46411e-30	2.35961	80.9457	191	542	0.0317276	0.352399	30	59	69
GO Biological Process	regulation of B cell proliferation	GO:0030888	114	1.06486e-31	1.11172e-27	9.7519e-30	2.52441	64.9656	164	435	0.0272425	0.377011	24	47	51
GO Biological Process	lymphocyte homeostasis	GO:0002260	117	2.56036e-30	2.67301e-26	2.28463e-28	2.82516	44.9532	127	301	0.0210963	0.421927	19	38	48
GO Biological Process	activation of innate immune response	GO:0002218	119	4.05109e-30	4.22933e-26	3.55406e-28	2.10441	109.769	231	735	0.0383721	0.314286	52	109	147
GO Biological Process	innate immune response-activating signal transduction	GO:0002758	121	1.21054e-29	1.2638e-25	1.04446e-27	2.1052	107.828	227	722	0.0377076	0.314404	50	104	140
GO Biological Process	pattern recognition receptor signaling pathway	GO:0002221	123	6.25354e-29	6.5287e-25	5.30788e-27	2.10251	105.588	222	707	0.0368771	0.314003	48	101	137
GO Biological Process	production of molecular mediator of immune response	GO:0002440	135	4.23407e-27	4.42037e-23	3.27435e-25	2.76825	42.265	117	283	0.0194352	0.413428	18	37	47
MSigDB Pathway	BCR signaling pathway	PID_BCR_5PATHWAY	2	1.36168e-54	1.79742e-51	8.98711e-52	2.93701	74.2251	218	497	0.0362126	0.438632	38	57	65
MSigDB Pathway	B cell receptor signaling pathway	KEGG_B_CELL_RECEPTOR_SIGNALING_PATHWAY	3	2.5407e-49	3.35372e-46	1.11791e-46	2.86565	71.5369	205	479	0.0340532	0.427975	44	65	76
MSigDB Pathway	ErbB1 downstream signaling	PID_ERBB1_DOWNSTREAM_PATHWAY	5	3.03039e-46	4.00012e-43	8.00024e-44	2.48362	100.659	250	674	0.0415282	0.37092	53	86	106
MSigDB Pathway	PDGFR-beta signaling pathway	PID_PDGFRBPATHWAY	6	2.40232e-44	3.17106e-41	5.2851e-42	2.24459	131.873	296	883	0.0491694	0.335221	68	114	130
MSigDB Pathway	Natural killer cell mediated cytotoxicity	KEGG_NATURAL_KILLER_CELL_MEDIATED_CYTOTOXICITY	7	1.49616e-37	1.97493e-34	2.82132e-35	2.37078	93.6401	222	627	0.0368771	0.354067	47	102	132
MSigDB Pathway	Members of the BCR signaling pathway	SIG_BCR_SIGNALING_PATHWAY	9	1.50319e-31	1.9842e-28	2.20467e-29	2.6568	55.7062	148	373	0.0245847	0.396783	27	41	46
MSigDB Pathway	Genes involved in Signaling by the B Cell Receptor (BCR)	REACTOME_SIGNALING_BY_THE_B_CELL_RECEPTOR_BCR	10	2.30733e-31	3.04567e-28	3.04567e-29	2.18257	101.257	221	678	0.036711	0.325959	51	94	123
MSigDB Pathway	IL2-mediated signaling events	PID_IL2_1PATHWAY	11	9.47163e-31	1.25026e-27	1.1366e-28	2.49183	65.4137	163	438	0.0270764	0.372146	34	49	55
MSigDB Pathway	BCR Signaling Pathway	BIOCARTA_BCR_PATHWAY	12	2.65934e-30	3.51033e-27	2.92528e-28	2.86305	43.3104	124	290	0.020598	0.427586	22	30	34
MSigDB Pathway	T Cell Receptor Signaling Pathway	BIOCARTA_TCR_PATHWAY	13	8.06617e-29	1.06473e-25	8.19026e-27	2.54582	57.349	146	384	0.0242525	0.380208	27	41	44
MSigDB Pathway	Fc gamma R-mediated phagocytosis	KEGG_FC_GAMMA_R_MEDIATED_PHAGOCYTOSIS	14	8.74184e-29	1.15392e-25	8.24231e-27	2.24781	84.082	189	563	0.0313954	0.335702	41	76	96
MSigDB Pathway	Genes involved in Toll Receptor Cascades	REACTOME_TOLL_RECEPTOR_CASCADES	15	1.05478e-27	1.39231e-24	9.2821e-26	2.11984	98.1205	208	657	0.0345515	0.316591	44	86	115
MSigDB Pathway	Role of Calcineurin-dependent NFAT signaling in lymphocytes	PID_NFAT_3PATHWAY	16	1.09493e-27	1.4453e-24	9.03315e-26	2.41925	64.0696	155	429	0.0257475	0.361305	29	48	54
MSigDB Pathway	Genes involved in NOTCH1 Intracellular Domain Regulates Transcription	REACTOME_NOTCH1_INTRACELLULAR_DOMAIN_REGULATES_TRANSCRIPTION	17	2.2013e-27	2.90571e-24	1.70924e-25	2.37643	66.9071	159	448	0.026412	0.354911	21	37	44
MSigDB Pathway	Genes involved in Signaling by Interleukins	REACTOME_SIGNALING_BY_ILS	18	4.34588e-27	5.73656e-24	3.18698e-25	2.16139	89.7571	194	601	0.0322259	0.322795	47	89	108
MSigDB Pathway	Fc epsilon RI signaling pathway	KEGG_FC_EPSILON_RI_SIGNALING_PATHWAY	19	1.15754e-26	1.52796e-23	8.04187e-25	2.34502	67.8032	159	454	0.026412	0.35022	36	72	79
MSigDB Pathway	T cell receptor signaling pathway	KEGG_T_CELL_RECEPTOR_SIGNALING_PATHWAY	20	2.25138e-26	2.97183e-23	1.48591e-24	2.00522	113.204	227	758	0.0377076	0.299472	55	94	108
MSigDB Pathway	Angiotensin II mediated activation of JNK Pathway via Pyk2 dependent signaling	BIOCARTA_AT1R_PATHWAY	21	2.81913e-26	3.72126e-23	1.77203e-24	2.77154	40.7715	113	273	0.0187708	0.413919	19	30	34
MSigDB Pathway	Class I PI3K signaling events	PID_PI3KCIPATHWAY	23	1.26095e-25	1.66446e-22	7.23679e-24	2.41795	59.1411	143	396	0.0237542	0.361111	30	44	50
