# Supplementary material for: Corrupted coordination of epigenetic modifications leads to diverging chromatin states and transcriptional heterogeneity in CLL
Source: Nat Commun. 2019 Apr 23;10:1874. doi: 10.1038/s41467-019-09645-5 (PMC6478836; doi:10.1038/s41467-019-09645-5)
Supplement: Supplementary file 12 — Supplementary Data 10 [file 41467_2019_9645_MOESM12_ESM.xlsx]

## Sheet: Supp Data 10
GSEA_CGP_top50
Gene Set Name	# Genes in Gene Set (K)	Description	# Genes in Overlap (k)	k/K	p-value	FDR q-value
DODD_NASOPHARYNGEAL_CARCINOMA_UP	1821	Genes up-regulated in nasopharyngeal carcinoma (NPC) compared to the normal tissue.	251	0.1378	8.49e-65	2.9e-61
YOSHIMURA_MAPK8_TARGETS_UP	1305	Genes up-regulated in vascular smooth muscle cells (VSMC) by MAPK8 (JNK1) [GeneID=5599].	207	0.1586	1.57e-63	2.67e-60
MEISSNER_BRAIN_HCP_WITH_H3K4ME3_AND_H3K27ME3	1069	Genes with high-CpG-density promoters (HCP) bearing histone H3 dimethylation at K4 (H3K4me2) and trimethylation at K27 (H3K27me3) in brain.	179	0.1674	2.02e-58	2.3e-55
ZWANG_TRANSIENTLY_UP_BY_2ND_EGF_PULSE_ONLY	1725	Genes transiently induced only by the second pulse of EGF [GeneID =1950] in 184A1 cells (mammary epithelium).	232	0.1345	8.81e-58	7.51e-55
BENPORATH_ES_WITH_H3K27ME3	1118	Set 'H3K27 bound': genes posessing the trimethylated H3K27 (H3K27me3) mark in their promoters in human embryonic stem cells, as identified by ChIP on chip.	168	0.1503	3.64e-48	2.48e-45
BENPORATH_SUZ12_TARGETS	1038	Set 'Suz12 targets': genes identified by ChIP on chip as targets of the Polycomb protein SUZ12 [GeneID=23512] in human embryonic stem cells.	157	0.1513	2.21e-45	1.26e-42
SMID_BREAST_CANCER_LUMINAL_B_DN	564	Genes down-regulated in the luminal B subtype of breast cancer.	111	0.1968	2.99e-43	1.46e-40
ACEVEDO_METHYLATED_IN_LIVER_CANCER_DN	940	Genes whose DNA is hyper-methylated in hepatocellular carcinoma (HCC) compared to normal liver.	142	0.1511	5.16e-41	2.2e-38
BOQUEST_STEM_CELL_UP	260	Genes up-regulated in freshly isolated CD31- [GeneID=5175] (stromal stem cells from adipose tissue) versus the CD31+ (non-stem) counterparts.	74	0.2846	1.07e-40	4.06e-38
LIM_MAMMARY_STEM_CELL_UP	489	Genes consistently up-regulated in mammary stem cells both in mouse and human species.	94	0.1922	6.62e-36	2.26e-33
SCHUETZ_BREAST_CANCER_DUCTAL_INVASIVE_UP	351	Genes up-regulated in invasive ductal carcinoma (IDC) relative to ductal carcinoma in situ (DCIS, non-invasive).	78	0.2222	1.56e-34	4.85e-32
LEE_BMP2_TARGETS_UP	745	Genes up-regulated in uterus upon knockout of BMP2 [GeneID=650].	115	0.1544	3.08e-34	8.75e-32
BENPORATH_EED_TARGETS	1062	Set 'Eed targets': genes identified by ChIP on chip as targets of the Polycomb protein EED [GeneID=8726] in human embryonic stem cells.	139	0.1309	2.81e-33	7.36e-31
SMID_BREAST_CANCER_BASAL_DN	701	Genes down-regulated in basal subtype of breast cancer samles.	109	0.1555	8.71e-33	2.12e-30
WONG_ADULT_TISSUE_STEM_MODULE	721	The 'adult tissue stem' module: genes coordinately up-regulated in a compendium of adult tissue stem cells.	110	0.1526	2.5e-32	5.68e-30
JAATINEN_HEMATOPOIETIC_STEM_CELL_UP	316	Genes up-regulated in CD133+ [GeneID=8842] cells (hematopoietic stem cells, HSC) compared to the CD133- cells.	69	0.2184	3.37e-30	7.18e-28
VECCHI_GASTRIC_CANCER_EARLY_DN	367	Down-regulated genes distinguishing between early gastric cancer (EGC) and normal tissue samples.	74	0.2016	6.46e-30	1.3e-27
LIU_PROSTATE_CANCER_DN	481	Genes down-regulated in prostate cancer samples.	85	0.1767	7.95e-30	1.51e-27
MIKKELSEN_MEF_HCP_WITH_H3K27ME3	590	Genes with high-CpG-density promoters (HCP) bearing histone H3 trimethylation mark at K27 (H3K27me3) in MEF cells (embryonic fibroblast).	94	0.1593	3.01e-29	5.4e-27
MIKKELSEN_ES_ICP_WITH_H3K4ME3	718	Genes with intermediate-CpG-density (ICP) promoters bearing histone H3 K4 trimethylation mark (H3K4me3) in embryonic stem cells (ES).	104	0.1448	1.02e-28	1.75e-26
ZWANG_TRANSIENTLY_UP_BY_1ST_EGF_PULSE_ONLY	1839	Genes transiently induced only by the first pulse of EGF [GeneID =1950] in 184A1 cells (mammary epithelium).	183	0.0995	4.06e-28	6.59e-26
DELYS_THYROID_CANCER_DN	232	Genes down-regulated in papillary thyroid carcinoma (PTC) compared to normal tissue.	57	0.2457	5.47e-28	8.47e-26
JAATINEN_HEMATOPOIETIC_STEM_CELL_DN	226	Genes down-regulated in CD133+ [GeneID=8842] cells (hematopoietic stem cells, HSC) compared to the CD133- cells.	56	0.2478	1e-27	1.49e-25
CUI_TCF21_TARGETS_2_DN	830	All significantly down-regulated genes in kidney glomeruli isolated from TCF21 [Gene ID=6943] knockout mice.	111	0.1337	1.51e-27	2.15e-25
PICCALUGA_ANGIOIMMUNOBLASTIC_LYMPHOMA_UP	205	Up-regulated genes in angioimmunoblastic lymphoma (AILT) compared to normal T lymphocytes.	53	0.2585	2.78e-27	3.79e-25
GOBERT_OLIGODENDROCYTE_DIFFERENTIATION_DN	1080	Genes down-regulated during differentiation of Oli-Neu cells (oligodendroglial precursor) in response to PD174265 [PubChem=4709].	129	0.1194	4.23e-27	5.55e-25
CHEN_METABOLIC_SYNDROM_NETWORK	1210	Genes forming the macrophage-enriched metabolic network (MEMN) claimed to have a causal relationship with the metabolic syndrom traits.	138	0.114	6.18e-27	7.8e-25
GOZGIT_ESR1_TARGETS_DN	781	Genes down-regulated in TMX2-28 cells (breast cancer) which do not express ESR1 [GeneID=2099]) compared to the parental MCF7 cells which do.	106	0.1357	7.02e-27	8.55e-25
RIGGI_EWING_SARCOMA_PROGENITOR_UP	430	Genes up-regulated in mesenchymal stem cells (MSC) engineered to express EWS-FLI1 [GeneID=2130;2321] fusion protein.	76	0.1767	8.33e-27	9.79e-25
ONDER_CDH1_TARGETS_2_DN	464	Genes down-regulated in HMLE cells (immortalized nontransformed mammary epithelium) after E-cadhedrin (CDH1) [GeneID=999] knockdown by RNAi.	79	0.1703	1.05e-26	1.2e-24
SMID_BREAST_CANCER_NORMAL_LIKE_UP	476	Genes up-regulated in the normal-like subtype of breast cancer.	80	0.1681	1.22e-26	1.34e-24
KONDO_PROSTATE_CANCER_WITH_H3K27ME3	196	Top 200 genes with high histone H3 trimethylation mark at K27 (H3K27me3) in PC3 cells (prostate cancer), by ChIP-chip assay on an 88K microarray (all promoters).	51	0.2602	1.89e-26	2.02e-24
CHYLA_CBFA2T3_TARGETS_UP	387	Genes up-regulated in immature bone marrow progenitor cells upon knock out of CBFA2T3 [GeneID=863].	71	0.1835	3.88e-26	4.01e-24
CHICAS_RB1_TARGETS_CONFLUENT	567	Genes up-regulated in confluent IMR90 cells (fibroblast) after knockdown of RB1 [GeneID=5925] by RNAi.	87	0.1534	5.58e-26	5.6e-24
MEISSNER_NPC_HCP_WITH_H3K4ME2	491	Genes with high-CpG-density promoters (HCP) bearing histone H3 dimethylation mark at K4 (H3K4me2) in neural precursor cells (NPC).	80	0.1629	1e-25	9.74e-24
SCHAEFFER_PROSTATE_DEVELOPMENT_48HR_DN	428	Genes down-regulated in the urogenital sinus (UGS) of day E16 females exposed to the androgen dihydrotestosterone [PubChem=10635] for 48 h.	74	0.1729	1.6e-25	1.52e-23
BRUINS_UVC_RESPONSE_VIA_TP53_GROUP_A	898	Category A genes: p53-dependent genes whose expression in the absence of S389 phosphorylation is similar to loss of TP53 [GeneID=7157] in MEF (embryonic fibroblast) cells in response to UV-C irradiation.	112	0.1247	3.31e-25	3.05e-23
SABATES_COLORECTAL_ADENOMA_DN	291	Genes down-regulated in colorectal adenoma compared to normal mucosa samples.	60	0.2062	4.8e-25	4.31e-23
MIKKELSEN_MEF_ICP_WITH_H3K27ME3	206	Genes with intermediate-CpG-density promoters (ICP) bearing the tri-methylation mark at H3K27 (H3K27me3) in MEF cells (embryonic fibroblasts).	50	0.2427	1.82e-24	1.59e-22
SMID_BREAST_CANCER_BASAL_UP	648	Genes up-regulated in basal subtype of breast cancer samles.	91	0.1404	2.7e-24	2.3e-22
SWEET_LUNG_CANCER_KRAS_DN	435	Genes down-regulated in the Kras2LA mouse lung cancer model with mutated KRAS [GeneID=3845].	72	0.1655	1.06e-23	8.82e-22
ACEVEDO_LIVER_CANCER_WITH_H3K27ME3_UP	295	Genes whose promoters display higher levels of histone H3 trimethylation mark at K27 (H3K27me3) in hepatocellular carcinoma (HCC) compared to normal liver.	58	0.1966	3.66e-23	2.97e-21
DURAND_STROMA_S_UP	297	Genes up-regulated in the HSC supportive stromal cell lines.	58	0.1953	5.22e-23	4.14e-21
ACEVEDO_FGFR1_TARGETS_IN_PROSTATE_CANCER_MODEL_DN	308	Genes down-regulated during prostate cancer progression in the JOCK1 model due to inducible activation of FGFR1 [GeneID=2260] gene in prostate.	59	0.1916	6.16e-23	4.78e-21
PLASARI_TGFB1_TARGETS_10HR_DN	244	Genes down-regulated in MEF cells (embryonic fibroblast) upon stimulation with TGFB1 [GeneID=7040] for 10 h.	52	0.2131	1.38e-22	1.05e-20
BENPORATH_PRC2_TARGETS	652	Set 'PRC2 targets': Polycomb Repression Complex 2 (PRC) targets; identified by ChIP on chip on human embryonic stem cells as genes that: posess the trimethylated H3K27 mark in their promoters and are bound by SUZ12 [GeneID=23512] and EED [GeneID=8726] Polycomb proteins.	88	0.135	2.39e-22	1.77e-20
BOQUEST_STEM_CELL_CULTURED_VS_FRESH_UP	425	Genes up-regulated in cultured stromal stem cells from adipose tissue, compared to the freshly isolated cells.	69	0.1624	2.79e-22	2.02e-20
KINSEY_TARGETS_OF_EWSR1_FLII_FUSION_DN	329	Genes down-regulated in TC71 and EWS502 cells (Ewing's sarcoma) by EWSR1-FLI1 [GeneID=2130;2314] as inferred from RNAi knockdown of this fusion protein.	60	0.1824	3.66e-22	2.6e-20
BLALOCK_ALZHEIMERS_DISEASE_UP	1691	Genes up-regulated in brain from patients with Alzheimer's disease.	159	0.094	5.49e-22	3.82e-20
CREIGHTON_ENDOCRINE_THERAPY_RESISTANCE_3	720	The 'group 3 set' of genes associated with acquired endocrine therapy resistance in breast tumors expressing ESR1 and ERBB2 [GeneID=2099;2064].	92	0.1278	1.23e-21	8.4e-20
