# Supplementary material for: Corrupted coordination of epigenetic modifications leads to diverging chromatin states and transcriptional heterogeneity in CLL
Source: Nat Commun. 2019 Apr 23;10:1874. doi: 10.1038/s41467-019-09645-5 (PMC6478836; doi:10.1038/s41467-019-09645-5)
Supplement: Supplementary file 13 — Supplementary Data 11 [file 41467_2019_9645_MOESM13_ESM.xlsx]

## Sheet: Supp Data 11
PCR primers
Primer names	Sequence (5' -> 3')	base in adapter	i7 bases for entry on sample sheet	Nextera DNA i7 index name
SC-RRBS-F	AATGATACGGCGACCACCGAGATCTACACTCTTTCCCTACACGACGCTCTTCCGATCT
SC-RRBS-R701	CAAGCAGAAGACGGCATACGAGATTCGCCTTAGTGACTGGAGTTCAGACGTGTGCTCTTCCGATCT	TCGCCTTA	TAAGGCGA	N701
SC-RRBS-R702	CAAGCAGAAGACGGCATACGAGATCTAGTACGGTGACTGGAGTTCAGACGTGTGCTCTTCCGATCT	CTAGTACG	CGTACTAG	N702
SC-RRBS-R703	CAAGCAGAAGACGGCATACGAGATTTCTGCCTGTGACTGGAGTTCAGACGTGTGCTCTTCCGATCT	TTCTGCCT	AGGCAGAA	N703
SC-RRBS-R704	CAAGCAGAAGACGGCATACGAGATGCTCAGGAGTGACTGGAGTTCAGACGTGTGCTCTTCCGATCT	GCTCAGGA	TCCTGAGC	N704
SC-RRBS-R705	CAAGCAGAAGACGGCATACGAGATAGGAGTCCGTGACTGGAGTTCAGACGTGTGCTCTTCCGATCT	AGGAGTCC	GGACTCCT	N705
SC-RRBS-R706	CAAGCAGAAGACGGCATACGAGATCATGCCTAGTGACTGGAGTTCAGACGTGTGCTCTTCCGATCT	CATGCCTA	TAGGCATG	N706
SC-RRBS-R707	CAAGCAGAAGACGGCATACGAGATGTAGAGAGGTGACTGGAGTTCAGACGTGTGCTCTTCCGATCT	GTAGAGAG	CTCTCTAC	N707
SC-RRBS-R708	CAAGCAGAAGACGGCATACGAGATCCTCTCTGGTGACTGGAGTTCAGACGTGTGCTCTTCCGATCT	CCTCTCTG	CAGAGAGG	N708
SC-RRBS-R709	CAAGCAGAAGACGGCATACGAGATAGCGTAGCGTGACTGGAGTTCAGACGTGTGCTCTTCCGATCT	AGCGTAGC	GCTACGCT	N709
SC-RRBS-R710	CAAGCAGAAGACGGCATACGAGATCAGCCTCGGTGACTGGAGTTCAGACGTGTGCTCTTCCGATCT	CAGCCTCG	CGAGGCTG	N710
SC-RRBS-R711	CAAGCAGAAGACGGCATACGAGATTGCCTCTTGTGACTGGAGTTCAGACGTGTGCTCTTCCGATCT	TGCCTCTT	AAGAGGCA	N711
SC-RRBS-R712	CAAGCAGAAGACGGCATACGAGATTCCTCTACGTGACTGGAGTTCAGACGTGTGCTCTTCCGATCT	TCCTCTAC	GTAGAGGA	N712
