# Supplementary material for: Corrupted coordination of epigenetic modifications leads to diverging chromatin states and transcriptional heterogeneity in CLL
Source: Nat Commun. 2019 Apr 23;10:1874. doi: 10.1038/s41467-019-09645-5 (PMC6478836; doi:10.1038/s41467-019-09645-5)
Supplement: Supplementary file 14 — Supplementary Data 12 [file 41467_2019_9645_MOESM14_ESM.xlsx]

## Sheet: Supp Data 12
Inline barcodes
Duplex name	Left arm sequence (5' -> 3')	Inline Barcode		Right arm sequence (5' -> 3')
SC-RRBS-Top-1	CTACACGACGCTCTTCCGATCTACAACC*T	ACAACC	SC-RRBS-Bot-1	/5Phos/GGTTGTAGATCGGAAGAGCACACGTCTGAAC
SC-RRBS-Top-4	CTACACGACGCTCTTCCGATCTACTCAC*T	ACTCAC	SC-RRBS-Bot-4	/5Phos/GTGAGTAGATCGGAAGAGCACACGTCTGAAC
SC-RRBS-Top-5	CTACACGACGCTCTTCCGATCTAGGATG*T	AGGATG	SC-RRBS-Bot-5	/5Phos/CATCCTAGATCGGAAGAGCACACGTCTGAAC
SC-RRBS-Top-7	CTACACGACGCTCTTCCGATCTATCGAC*T	ATCGAC	SC-RRBS-Bot-7	/5Phos/GTCGATAGATCGGAAGAGCACACGTCTGAAC
SC-RRBS-Top-8	CTACACGACGCTCTTCCGATCTCAAGAG*T	CAAGAG	SC-RRBS-Bot-8	/5Phos/CTCTTGAGATCGGAAGAGCACACGTCTGAAC
SC-RRBS-Top-9	CTACACGACGCTCTTCCGATCTCATGAC*T	CATGAC	SC-RRBS-Bot-9	/5Phos/GTCATGAGATCGGAAGAGCACACGTCTGAAC
SC-RRBS-Top-10	CTACACGACGCTCTTCCGATCTCCTTCG*T	CCTTCG	SC-RRBS-Bot-10	/5Phos/CGAAGGAGATCGGAAGAGCACACGTCTGAAC
SC-RRBS-Top-11	CTACACGACGCTCTTCCGATCTCGGTAG*T	CGGTAG	SC-RRBS-Bot-11	/5Phos/CTACCGAGATCGGAAGAGCACACGTCTGAAC
SC-RRBS-Top-12	CTACACGACGCTCTTCCGATCTCTATTG*T	CTATTG	SC-RRBS-Bot-12	/5Phos/CAATAGAGATCGGAAGAGCACACGTCTGAAC
SC-RRBS-Top-13	CTACACGACGCTCTTCCGATCTCTCAGC*T	CTCAGC	SC-RRBS-Bot-13	/5Phos/GCTGAGAGATCGGAAGAGCACACGTCTGAAC
SC-RRBS-Top-15	CTACACGACGCTCTTCCGATCTGCATTC*T	GCATTC	SC-RRBS-Bot-15	/5Phos/GAATGCAGATCGGAAGAGCACACGTCTGAAC
SC-RRBS-Top-18	CTACACGACGCTCTTCCGATCTGTGAGG*T	GTGAGG	SC-RRBS-Bot-18	/5Phos/CCTCACAGATCGGAAGAGCACACGTCTGAAC
SC-RRBS-Top-19	CTACACGACGCTCTTCCGATCTGTTGAG*T	GTTGAG	SC-RRBS-Bot-19	/5Phos/CTCAACAGATCGGAAGAGCACACGTCTGAAC
SC-RRBS-Top-21	CTACACGACGCTCTTCCGATCTTATCTC*T	TATCTC	SC-RRBS-Bot-21	/5Phos/GAGATAAGATCGGAAGAGCACACGTCTGAAC
SC-RRBS-Top-22	CTACACGACGCTCTTCCGATCTTCTCTG*T	TCTCTG	SC-RRBS-Bot-22	/5Phos/CAGAGAAGATCGGAAGAGCACACGTCTGAAC
SC-RRBS-Top-23	CTACACGACGCTCTTCCGATCTTGACAG*T	TGACAG	SC-RRBS-Bot-23	/5Phos/CTGTCAAGATCGGAAGAGCACACGTCTGAAC
SC-RRBS-Top-24	CTACACGACGCTCTTCCGATCTTGCTGC*T	TGCTGC	SC-RRBS-Bot-24	/5Phos/GCAGCAAGATCGGAAGAGCACACGTCTGAAC
SC-RRBS-Top-26	CTACACGACGCTCTTCCGATCTACAGAC*T	ACAGAC	SC-RRBS-Bot-26	/5Phos/GTCTGTAGATCGGAAGAGCACACGTCTGAAC
SC-RRBS-Top-28	CTACACGACGCTCTTCCGATCTAGAAGG*T	AGAAGG	SC-RRBS-Bot-28	/5Phos/CCTTCTAGATCGGAAGAGCACACGTCTGAAC
SC-RRBS-Top-31	CTACACGACGCTCTTCCGATCTATCAAG*T	ATCAAG	SC-RRBS-Bot-31	/5Phos/CTTGATAGATCGGAAGAGCACACGTCTGAAC
SC-RRBS-Top-34	CTACACGACGCTCTTCCGATCTCCATAG*T	CCATAG	SC-RRBS-Bot-34	/5Phos/CTATGGAGATCGGAAGAGCACACGTCTGAAC
SC-RRBS-Top-38	CTACACGACGCTCTTCCGATCTGAAGTC*T	GAAGTC	SC-RRBS-Bot-38	/5Phos/GACTTCAGATCGGAAGAGCACACGTCTGAAC
SC-RRBS-Top-40	CTACACGACGCTCTTCCGATCTGGTAAC*T	GGTAAC	SC-RRBS-Bot-40	/5Phos/GTTACCAGATCGGAAGAGCACACGTCTGAAC
SC-RRBS-Top-48	CTACACGACGCTCTTCCGATCTTGTAGG*T	TGTAGG	SC-RRBS-Bot-48	/5Phos/CCTACAAGATCGGAAGAGCACACGTCTGAAC
Note	1. All cytosines (Cs) should be methylated cytosines
	2. * Phosphorothioate linkage
	3. Scale--100nM scale
	4. Purification--standard deslting
